# Supplementary material for: Label-free human skin imaging with enhanced molecular contrast via time-resolved fluorescence and advanced phasor analysis
Source: Commun Biol. 2025 Dec 30;9:149. doi: 10.1038/s42003-025-09427-4 (PMC12868790; doi:10.1038/s42003-025-09427-4)
Supplement: Supplementary file 4 — Supplementary Data 1 [file 42003_2025_9427_MOESM4_ESM.xlsx]

## Sheet: Data Identifier
Data Identifier
Name	Lifetime/ representation	Species
Int	The intensity in binned pixel
C1	0.0 ns	Melanin
C2	0.4 ns	free NADH
C3	1.1 ns	keratin
C4	3.4 ns	bound NADH

## Sheet: Vitiligo depth 10 um
Int	C1	C2	C3	C4
0.3567	-0.0093	0.3215	0.2217	0.4643
0.4067	-0.08	0.3463	0.2997	0.4297
0.3737	0.0098	0.1625	0.3974	0.4248
0.469	0.0545	0.0733	0.4396	0.4281
0.4351	0.0525	0.1064	0.3669	0.4714
0.2874	0.0854	0.0574	0.3813	0.4729
0.2293	0.0396	0.1994	0.2069	0.5471
0.1453	0.0898	0.1443	0.1448	0.6163
0.1519	0.1406	0.0713	0.1717	0.6118
0.2051	-0.0315	0.4702	-0.1515	0.712
0.1825	0.0202	0.3352	0.0424	0.6006
0.2168	-0.047	0.3939	0.06	0.5928
0.1974	0.0131	0.2025	0.2405	0.5425
0.2599	0.1821	-0.1667	0.5024	0.4773
0.2199	0.1035	0.0271	0.4022	0.4587
0.2027	-0.1207	0.5137	-0.0168	0.6179
0.3219	-0.0181	0.3275	0.0921	0.5947
0.5088	0.0446	0.1982	0.1851	0.5698
0.4757	0.1705	-0.0959	0.4485	0.4708
0.4739	0.0511	0.1012	0.3714	0.4709
0.4373	-0.0416	0.3454	0.1555	0.5277
0.2564	-0.128	0.5391	0.0252	0.548
0.2903	0.023	0.3567	0.0275	0.5861
0.3564	0.0415	0.2946	0.0767	0.5823
0.2643	-0.0181	0.3626	-0.0542	0.7047
0.2747	-0.016	0.2993	0.0764	0.6336
0.307	0.0004	0.2994	0.0277	0.6677
0.2384	0.0161	0.2614	0.057	0.6601
0.1981	0.1211	0.0268	0.2159	0.6225
0.2081	0.1773	-0.0778	0.3145	0.5724
0.1884	0.2224	-0.1335	0.3216	0.5795
0.1797	0.0542	0.1601	0.163	0.6164
0.2553	-0.1275	0.5514	-0.1504	0.7163
0.1594	-0.1574	0.6235	-0.206	0.7307
0.1592	-0.1968	0.719	-0.3151	0.7852
0.1687	-0.0614	0.448	-0.1398	0.7491
0.1891	-0.0541	0.4337	-0.127	0.7431
0.1889	0.0522	0.2145	0.0467	0.6755
0.2123	-0.1752	0.7515	-0.3607	0.7792
0.2136	-0.126	0.6648	-0.2893	0.7411
0.2337	-0.0532	0.4569	-0.1077	0.6954
0.2291	-0.0769	0.5156	-0.1941	0.7437
0.1788	-0.0652	0.4748	-0.1529	0.7351
0.1761	0.0396	0.4208	-0.2315	0.7651
0.1465	0.0602	0.3549	-0.1657	0.7498
0.1802	0.3159	-0.2226	0.3397	0.5628
0.1526	0.0887	0.201	0.0871	0.6138
0.2002	0.2144	-0.103	0.3602	0.5097
0.154	-0.0092	0.369	0.0597	0.5662
0.1081	0.0071	0.3196	0.1281	0.5296
0.1412	0.0241	0.2946	0.1383	0.5281
0.1196	-0.0464	0.46	-0.1293	0.7015
0.1389	-0.0315	0.5298	-0.2678	0.7615
0.1103	0.1093	0.1551	0.1482	0.5708
0.1314	0.1571	0.0408	0.2487	0.5419
0.2919	0.068	0.1793	0.166	0.5778
0.3308	0.005	0.2536	0.1785	0.5555
0.606	0.0022	0.2784	0.1646	0.5469
1	0.0889	0.1776	0.2243	0.5053
0.8379	0.0224	0.3521	0.0377	0.5881
0.5583	-0.0117	0.4085	0.0069	0.5962
0.2334	-0.0038	0.2752	0.1459	0.5747
0.2237	0.0676	0.0758	0.2643	0.5776
0.4448	0.0296	0.16	0.207	0.5929
0.3739	0.1707	-0.0975	0.4441	0.4721
0.3613	0.2613	-0.2164	0.4765	0.4683
0.3919	0.1893	-0.0381	0.3372	0.5028
0.4767	-0.0041	0.2982	0.1191	0.5837
0.4489	-0.0831	0.38	0.1924	0.5037
0.458	0.0022	0.1802	0.3656	0.4419
0.41	0.0828	0.0793	0.3668	0.464
0.4426	0.0603	0.1158	0.314	0.5051
0.5689	0.0361	0.1524	0.2737	0.5331
0.6327	0.0066	0.176	0.2785	0.5335
0.5319	0.0687	0.0593	0.3877	0.478
0.3349	0.1164	-0.0113	0.4168	0.4736
0.1827	0.082	0.0762	0.3428	0.4887
0.0969	0.0488	0.2005	0.1066	0.6363
0.0668	0.1038	0.1463	0.0778	0.663
0.0488	0.0334	0.239	-0.0081	0.7239
0.0611	-0.0021	0.2619	0.014	0.7183
0.0433	0.1438	-0.0559	0.3066	0.6012
0.0482	0.1919	-0.0801	0.3233	0.5586
0.0209	0.1659	0.0078	0.2356	0.5769
0.0198	0.0811	0.1845	0.0804	0.6415
0.1008	0.1112	0.027	0.2086	0.651
0.1364	0.1534	-0.0843	0.3734	0.5535
0.0733	0.0845	0.0254	0.3215	0.5633
0.0538	-0.1071	0.3288	0.2023	0.5646
0.0716	-0.0561	0.3142	0.1824	0.5509
0.0918	0.001	0.2259	0.2218	0.5439
0.0942	0.0724	0.127	0.2543	0.5386
0.0638	-0.014	0.3264	0.0495	0.62
0.0504	-0.0359	0.3604	0.0343	0.6227
0.0495	0.0476	0.0492	0.3726	0.5223
0.0229	-0.0707	0.3465	0.1485	0.5587
0.0228	-0.1025	0.4917	-0.1217	0.7198
0.0262	-0.0583	0.4596	-0.1668	0.7543
0.0552	-0.1366	0.5748	-0.2111	0.7608
0.0504	-0.1287	0.6396	-0.2503	0.7203
0.0262	-0.2675	1.0115	-0.5447	0.7834
0.0256	-0.082	0.7009	-0.3823	0.7527
0.0205	0.1285	0.1029	0.1056	0.6624
0.0187	0.2469	-0.165	0.2413	0.675
0.0132	0.0092	0.1886	0.095	0.6976
0.0102	-0.1149	0.4399	-0.0747	0.734
0.0052	-0.0971	0.4558	-0.034	0.6502
0.0042	-0.1191	0.4968	-0.1113	0.7265
0.0112	-0.0843	0.479	-0.1358	0.737
0.0293	-0.1211	0.4828	-0.0893	0.7201
0.0161	0.2891	-0.4054	0.4719	0.6306
0.0009	-0.0825	0.5389	-0.2925	0.8203
0.1598	0.3385	-0.3259	0.2377	0.7487
0.0613	0.4279	-0.4184	0.4514	0.5448
0.0086	-0.258	1.0134	-0.6421	0.8791
0.0059	-0.2197	0.8228	-0.3465	0.7345
0.0333	-0.0479	0.305	0.1678	0.5715
0.0514	-0.1658	0.599	-0.0659	0.6304
0.0368	-0.0719	0.3713	0.1167	0.5844
0.0541	-0.1632	0.5789	-0.0765	0.6573
0.0495	-0.065	0.3504	0.1345	0.5788
0.0422	-0.4107	1.0727	-0.5337	0.866
0.0299	-0.4827	1.282	-0.77	0.959
0.0088	-0.5467	1.3859	-0.857	1.0123
0.0307	-0.0182	0.2236	0.0316	0.7495
0.0407	-0.0414	0.5184	-0.2571	0.7781
0.0596	0.0531	0.3592	-0.1199	0.7065
0.0766	0.3159	-0.1725	0.3921	0.4611
0.0903	0.0723	0.1361	0.3365	0.4451
0.1783	0.0069	0.227	0.2775	0.4793
0.1506	0.1185	0.0366	0.3422	0.4943
0.1664	0.194	-0.0976	0.4077	0.4872
0.0803	0.1889	-0.1053	0.4018	0.5052
0.0523	0.0858	0.1007	0.2309	0.5716
0.0529	-0.0881	0.4341	-0.0391	0.676
0.0309	-0.1216	0.5898	-0.1792	0.6998
0.0396	0.1813	-0.0729	0.2103	0.6652
0.0374	0.0471	0.2499	-0.0374	0.7295
0.0441	0.2209	-0.1918	0.3203	0.6407
0.1332	0.1539	-0.0994	0.3732	0.5607
0.2679	0.1647	-0.137	0.4112	0.5528
0.2818	-0.1201	0.4065	0.0797	0.6297
0.1731	-0.1034	0.3621	0.1111	0.6308
0.0939	0.0165	0.1321	0.2555	0.5989
0.1415	0.1016	0.01	0.3876	0.5049
0.2112	0.1101	0.022	0.428	0.4381
0.1786	-0.0953	0.5376	-0.005	0.5564
0.158	-0.057	0.4242	0.0304	0.5925
0.1243	-0.0554	0.4264	0.0237	0.5932
0.0892	-0.0775	0.3896	0.1048	0.5671
0.1027	-0.0712	0.3608	0.1483	0.5466
0.167	-0.0534	0.3374	0.1503	0.5576
0.2716	-0.0781	0.4036	0.1039	0.5639
0.4665	-0.0629	0.3471	0.1968	0.5097
0.4454	-0.1022	0.3608	0.2492	0.485
0.3265	-0.0922	0.3417	0.2616	0.4828
0.2609	0.1332	-0.0426	0.5016	0.4039
0.309	0.065	0.124	0.316	0.4903
0.2549	0.0648	0.0851	0.3184	0.5243
0.2409	-0.0578	0.34	0.0817	0.6257
0.184	-0.1366	0.5354	-0.0729	0.6648
0.2252	-0.0202	0.343	0.0526	0.6133
0.1706	0.0947	0.0883	0.3023	0.5108
0.1669	-0.0293	0.2322	0.2432	0.5493
0.1867	0.0364	0.0993	0.3631	0.4961
0.1388	0.0985	-0.0232	0.4399	0.4762
0.2025	0.0343	0.1411	0.3104	0.5053
0.2641	-0.0606	0.3428	0.1401	0.572
0.2438	0.0218	0.161	0.2716	0.5406
0.3066	0.1111	-0.0079	0.4154	0.4763
0.4088	0.0383	0.1974	0.2989	0.4656
0.3646	-0.0001	0.2477	0.3484	0.4031
0.3267	-0.0271	0.2868	0.3001	0.4385
0.2061	-0.1302	0.5132	0.0912	0.5211
0.1982	-0.0555	0.3047	0.2232	0.5225
0.1816	0.2202	-0.1259	0.3909	0.5131
0.1843	0.1274	-0.0038	0.3702	0.5029
0.2125	0.0035	0.216	0.2489	0.526
0.3151	0.0952	0.0254	0.4591	0.4183
0.2899	0.1259	-0.001	0.4651	0.4024
0.1743	-0.0043	0.3278	0.2025	0.4703
0.2025	-0.0144	0.3498	0.158	0.503
0.3538	0.1604	-0.0188	0.3826	0.4764
0.3201	-0.0606	0.3216	0.2216	0.5135
0.255	0.0523	0.0899	0.4226	0.43
0.1729	0.1035	0.0238	0.446	0.4219
0.084	0.2158	-0.1611	0.5321	0.4098
0.0558	0.2793	-0.2514	0.5573	0.4132
0.0295	0.0388	0.1882	0.2595	0.5045
0.009	-0.0025	0.284	0.1872	0.516
0.0239	-0.0046	0.2706	0.2738	0.4441
0.0436	0.0332	0.1562	0.3826	0.4186
0.0533	-0.1859	0.6134	-0.0401	0.6006
0.0276	0.0666	0.0518	0.3484	0.5256
0.0141	0.0309	0.3231	-0.112	0.7452
0.0261	0.2322	0.0332	0.1106	0.6133
0.0183	-0.0584	0.6862	-0.4823	0.8442
0.0165	0.1066	0.2404	-0.0917	0.7253
0.0254	0.0112	0.3204	-0.1121	0.7712
0.0081	0.0592	0.1795	0.0156	0.7418
0.0012	0.0016	0.3865	-0.1331	0.743
0.0361	-0.1248	0.6156	-0.2017	0.6995
0.1233	-0.0162	0.3438	0.068	0.5975
0.2095	0.0281	0.1865	0.2782	0.5028
0.1771	0.0249	0.1767	0.2995	0.5002
0.1597	0.0253	0.2842	0.1947	0.4915
0.1481	0.0607	0.2644	0.2425	0.4278
0.1777	0.0303	0.3119	0.2208	0.4317
0.2134	-0.0019	0.3192	0.2568	0.419
0.2987	0.0326	0.1534	0.3924	0.4188
0.3033	-0.0003	0.1542	0.4475	0.3915
0.3121	-0.021	0.2102	0.376	0.4285
0.4368	0.0573	0.0733	0.4382	0.4255
0.4054	0.0994	0.0118	0.4492	0.4356
0.2603	-0.0202	0.2625	0.2093	0.5458
0.2042	0.0556	0.1576	0.2358	0.5485
0.1438	0.0822	0.1681	0.122	0.6211
0.1692	0.0686	0.2152	0.0743	0.631
0.2071	-0.104	0.5749	-0.1921	0.7176
0.2324	-0.0298	0.3597	0.1037	0.5627
0.2174	0.071	0.1368	0.2849	0.5066
0.1823	0.2588	-0.322	0.6425	0.4151
0.1664	0.3134	-0.4325	0.7422	0.3708
0.2092	-0.0815	0.4118	0.0405	0.6231
0.2344	-0.1861	0.6063	-0.0494	0.6233
0.2754	-0.0592	0.3876	0.0688	0.5987
0.3816	-0.0078	0.2747	0.1633	0.5647
0.4923	0.12	-0.006	0.3967	0.481
0.3466	0.0678	0.0664	0.383	0.4723
0.2015	-0.0112	0.3096	0.1323	0.5535
0.1877	0.0439	0.2063	0.229	0.5042
0.2245	0.023	0.3567	0.0275	0.5861
0.272	-0.064	0.4475	0.0282	0.5806
0.3011	0.1371	0.0409	0.2556	0.5563
0.299	0.0535	0.1504	0.2269	0.5604
0.334	-0.0588	0.3871	0.0168	0.6468
0.2406	-0.0345	0.3444	0.0368	0.6474
0.1813	0.1329	-0.0265	0.2807	0.6003
0.1896	0.0778	0.1393	0.1675	0.6049
0.1558	0.147	-0.0169	0.2695	0.5888
0.1773	0.0683	0.1752	0.107	0.6409
0.2393	-0.0514	0.3637	-0.0424	0.7192
0.1542	-0.0038	0.3871	-0.1133	0.729
0.1889	-0.0463	0.4731	-0.1909	0.7634
0.2148	-0.0694	0.4887	-0.1786	0.7589
0.2222	-0.1699	0.6713	-0.2674	0.7656
0.1742	-0.1354	0.6262	-0.2294	0.7334
0.1948	-0.1334	0.623	-0.1698	0.6736
0.2142	0.0629	0.2831	0.0788	0.5642
0.2444	-0.0309	0.4412	-0.0679	0.6511
0.2029	-0.0315	0.4589	-0.1603	0.7231
0.1498	-0.0844	0.5654	-0.2499	0.7613
0.1261	0.0327	0.4115	-0.2053	0.7576
0.1263	0.1115	0.2404	-0.0596	0.7088
0.1442	0.2032	0.0491	0.1307	0.6168
0.1612	0.0798	0.2911	0.0447	0.5831
0.1744	-0.055	0.5345	-0.1205	0.6363
0.1338	0.0738	0.2466	0.1016	0.5659
0.1191	0.1119	0.1179	0.175	0.5791
0.097	-0.0158	0.3866	-0.0684	0.6834
0.1441	-0.0912	0.5183	-0.1651	0.7222
0.1463	-0.0992	0.566	-0.2408	0.7602
0.1162	-0.107	0.5231	-0.1742	0.7452
0.1479	-0.0433	0.418	-0.1166	0.7302
0.1615	-0.0008	0.2848	0.0593	0.6506
0.2797	-0.0904	0.4873	-0.0336	0.6329
0.4904	-0.0199	0.3347	0.1182	0.5619
0.7505	0.0956	0.1489	0.2802	0.4686
0.9189	0.1061	0.1134	0.3188	0.4606
0.6388	0.0963	0.1301	0.3082	0.4643
0.1751	0.0221	0.2025	0.2099	0.5599
0.1083	0.0875	0.0111	0.3256	0.5653
0.3502	0.0922	-0.01	0.351	0.5596
0.3882	0.1513	-0.0656	0.4122	0.4921
0.3572	0.2232	-0.1374	0.4083	0.499
0.3894	0.1726	-0.0154	0.3144	0.5233
0.4442	0.0118	0.2641	0.1483	0.5724
0.5467	-0.0945	0.4322	0.1344	0.5218
0.5899	-0.0345	0.2896	0.294	0.443
0.5303	0.0111	0.198	0.3289	0.4535
0.4064	0.0323	0.1988	0.2494	0.5137
0.2821	0.0821	0.0813	0.3055	0.5274
0.3297	0.1315	-0.0242	0.4004	0.4877
0.3666	0.108	0.0249	0.3763	0.4814
0.3463	0.0996	0.0506	0.3526	0.487
0.1645	0.069	0.1157	0.2931	0.5117
0.1116	0.0686	0.1797	0.107	0.6379
0.1156	0.0821	0.1955	0.0424	0.6726
0.0758	0.092	0.171	0.0656	0.6648
0.0754	0.1301	0.0096	0.2375	0.6212
0.0712	0.0933	0.0614	0.2237	0.619
0.0527	0.161	-0.0627	0.3464	0.5529
0.0372	0.0926	0.1751	0.106	0.6029
0.0578	0.0143	0.274	0.0287	0.6742
0.045	0.2268	-0.1847	0.3545	0.5977
0.1441	0.2045	-0.0919	0.3104	0.5749
0.129	-0.0902	0.4561	-0.0172	0.6494
0.0694	-0.3205	0.8831	-0.2279	0.6561
0.0889	0.0207	0.2656	0.1354	0.5702
0.0906	0.0715	0.185	0.1641	0.5677
0.079	-0.0433	0.417	-0.0264	0.6372
0.0738	-0.0469	0.3935	0.0096	0.6251
0.0504	-0.0772	0.4475	-0.0005	0.6133
0.0551	-0.1903	0.6341	-0.0944	0.6323
0.0635	-0.1534	0.6438	-0.1803	0.6767
0.0414	-0.0725	0.5043	-0.1538	0.7124
0.0353	-0.0528	0.456	-0.1573	0.7434
0.0316	-0.2365	0.7666	-0.3041	0.7653
0.0571	-0.1623	0.6201	-0.1689	0.702
0.054	-0.0986	0.5162	-0.111	0.6852
0.0513	0.0787	0.1962	0.0717	0.6432
0.0266	0.0889	0.0836	0.188	0.6354
0.0211	0.2382	-0.211	0.3767	0.5905
0.0281	0.1054	0.0047	0.27	0.6101
0.009	0.1452	-0.0597	0.4022	0.497
0.0119	-0.1742	0.5233	-0.0075	0.6467
0.0128	-0.2511	0.7093	-0.185	0.7178
0.008	0.0137	0.4246	-0.0122	0.5671
0.0095	-0.0237	0.4345	0.0299	0.5487
0.0068	0.0412	0.2321	0.184	0.5345
0.0053	-0.002	0.2947	-0.0029	0.7003
0.0581	0.4342	-0.4663	0.2735	0.7628
0.0011	-0.1182	0.8049	-0.5607	0.8688
0.0136	0.1847	-0.1005	0.4824	0.4352
0.0178	-0.0884	0.4031	0.0948	0.5933
0.0304	0.0691	0.1237	0.2189	0.594
0.0362	-0.1318	0.4725	0.0277	0.6337
0.021	-0.1035	0.4099	0.1079	0.5835
0.0175	-0.4029	1.1148	-0.5369	0.8198
0.0079	-0.0626	0.5762	-0.2894	0.7693
0.0219	0.0999	-0.0551	0.3933	0.5568
0.052	-0.0977	0.4809	-0.0223	0.6335
0.0776	0.019	0.3972	-0.075	0.6564
0.0601	0.1404	0.1074	0.2586	0.4855
0.0597	0.1303	0.0422	0.3823	0.4362
0.0915	0.1531	-0.0039	0.3899	0.4542
0.1329	0.1716	-0.0487	0.4243	0.4453
0.1692	0.2157	-0.1087	0.4374	0.447
0.0705	0.1281	0.0566	0.2783	0.5283
0.0589	-0.0265	0.3535	-0.0014	0.6595
0.0565	-0.0316	0.3711	-0.0193	0.6633
0.0467	0.228	-0.0383	0.1789	0.6197
0.0375	0.4156	-0.4773	0.4716	0.5761
0.0389	0.1666	-0.022	0.1589	0.6759
0.0414	-0.0495	0.2578	0.0877	0.6841
0.0337	-0.0349	0.2858	0.1158	0.6172
0.1647	-0.0038	0.2506	0.1232	0.6215
0.3333	0.0599	0.1172	0.2517	0.5648
0.2482	0.0756	0.1015	0.2538	0.5688
0.0993	0.0723	0.1129	0.2423	0.5712
0.1168	0.1633	-0.066	0.4017	0.5034
0.1408	0.1755	-0.0824	0.4677	0.438
0.1431	0.127	0.0174	0.3773	0.4773
0.1248	0.1804	-0.1308	0.4444	0.5016
0.1109	0.0967	0.111	0.2384	0.5427
0.1248	0.0692	0.1323	0.2719	0.513
0.1437	-0.0708	0.3577	0.1656	0.536
0.2089	-0.0954	0.4141	0.1054	0.5677
0.2724	-0.0947	0.4585	0.053	0.5807
0.3473	-0.0726	0.3855	0.1606	0.5222
0.287	0.0313	0.1021	0.4745	0.3824
0.3937	0.1058	-0.0153	0.5142	0.3906
0.4293	0.1195	-0.0267	0.5002	0.4035
0.3148	0.0948	0.0296	0.4345	0.438
0.2682	0.0953	0.0359	0.4138	0.4523
0.3256	-0.0157	0.2572	0.2388	0.5108
0.1467	0.0076	0.2159	0.2745	0.4916
0.1908	-0.0954	0.3727	0.1642	0.5502
0.1493	-0.073	0.367	0.1405	0.5593
0.1425	-0.0346	0.2527	0.2213	0.5537
0.1361	0.1407	-0.1196	0.4784	0.4906
0.1447	0.2322	-0.1983	0.4569	0.5052
0.15	0.0385	0.1414	0.272	0.5387
0.1881	-0.0218	0.2859	0.1862	0.5389
0.2224	0.0304	0.1642	0.2851	0.5079
0.244	0.0107	0.2222	0.2406	0.5155
0.2001	0.0731	0.1119	0.3708	0.4384
0.1642	0.1316	0.02	0.475	0.3687
0.1457	-0.0656	0.3903	0.1969	0.4721
0.1235	-0.2053	0.6851	-0.042	0.5479
0.1587	-0.2102	0.6773	-0.0497	0.5671
0.1855	0.0711	0.053	0.3741	0.4936
0.2331	0.1962	-0.2173	0.6224	0.3931
0.289	0.015	0.1758	0.2896	0.5176
0.3114	0.0529	0.0969	0.3702	0.4787
0.1584	0.0213	0.1924	0.2511	0.5303
0.0601	-0.0794	0.4749	0.0396	0.5616
0.0344	0.0006	0.277	0.184	0.5307
0.0864	0.0484	0.2254	0.164	0.5568
0.2054	-0.197	0.6463	-0.1106	0.6544
0.3341	0.0859	-0.0105	0.4587	0.4627
0.4778	0.195	-0.228	0.6539	0.3739
0.3412	0.1781	-0.1159	0.5253	0.4104
0.2393	0.1196	0.0041	0.4764	0.4006
0.295	0.1831	-0.0939	0.5985	0.3145
0.3663	0.1397	-0.0959	0.6603	0.2903
0.3302	-0.0225	0.2576	0.335	0.4205
0.184	-0.0254	0.2531	0.3524	0.4098
0.1189	0.084	0.0484	0.4588	0.4018
0.0624	0.435	-0.6955	0.9074	0.3373
0.0107	0.1355	-0.0776	0.3254	0.6043
0.0071	0.2019	-0.0032	0.1151	0.6828
0.0085	0.1464	0.0331	0.1946	0.6185
0.0187	0.132	0.0624	0.1241	0.674
0.0212	0.0642	0.256	-0.1108	0.7836
0.0246	-0.0827	0.4605	0.0033	0.6115
0.0997	-0.1646	0.5626	0.0401	0.5553
0.1334	-0.0596	0.3274	0.2535	0.4749
0.1681	0.0219	0.2765	0.2228	0.4735
0.1668	0.1047	0.0722	0.4688	0.3482
0.1856	-0.0464	0.4123	0.1885	0.4427
0.1818	0.0954	0.1234	0.4506	0.3264
0.2676	-0.0239	0.2878	0.2374	0.4987
0.3497	-0.0061	0.1772	0.4253	0.3962
0.3532	-0.0211	0.2162	0.3879	0.4079
0.4261	0.0215	0.1621	0.3687	0.4415
0.4205	0.0361	0.1186	0.3924	0.4462
0.2987	-0.0408	0.3062	0.1707	0.5609
0.202	0.0082	0.2608	0.1468	0.5807
0.1964	0.1212	0.0645	0.2456	0.5614
0.1589	-0.0004	0.2815	0.123	0.5813
0.2046	0.0755	0.1568	0.2863	0.4681
0.2312	-0.0784	0.4169	0.1127	0.5429
0.1644	0.0235	0.2294	0.1954	0.5505
0.1768	0.2001	-0.1535	0.4513	0.497
0.1581	0.155	-0.0761	0.4213	0.4901
0.1694	-0.0681	0.4391	0.0297	0.5965
0.2534	-0.2251	0.6858	-0.0888	0.6227
0.29	-0.1221	0.5197	-0.0481	0.6468
0.2869	-0.0446	0.3001	0.1795	0.5566
0.4862	0.0814	0.1149	0.2525	0.5395
0.2451	0.0615	0.1233	0.2892	0.5124
0.2344	0.1369	0.0461	0.2655	0.5378
0.2264	0.2501	-0.1316	0.3634	0.5065
0.2202	0.1283	0.094	0.1912	0.5749
0.2862	0.1879	-0.0301	0.3039	0.5267
0.254	0.19	-0.0351	0.3078	0.5257
0.2306	0.147	0.0545	0.2469	0.5405
0.2993	0.1018	0.1301	0.1838	0.5742
0.2204	0.0183	0.2701	0.0667	0.638
0.211	0.0361	0.2339	0.0993	0.6235
0.1675	0.0591	0.1844	0.1872	0.5597
0.1636	-0.0336	0.3899	-0.0004	0.631
0.2533	-0.0049	0.3453	-0.0236	0.6705
0.224	-0.0126	0.3252	-0.0454	0.7226
0.1459	0.0817	0.2255	0.0047	0.6869
0.205	0.1609	0.0554	0.107	0.6793
0.2085	0.0698	0.2098	0.0209	0.699
0.187	-0.1671	0.5762	-0.1427	0.7284
0.1922	-0.1344	0.5764	-0.1154	0.6652
0.1872	-0.0287	0.4251	0.0263	0.5723
0.1974	0.0839	0.2518	0.0995	0.5559
0.1807	0.1541	0.1303	0.1607	0.5507
0.1468	0.1766	0.0274	0.1967	0.5884
0.1185	-0.0165	0.3638	-0.0562	0.7013
0.1562	-0.0961	0.5445	-0.1825	0.7279
0.1334	0.1437	0.0898	0.2106	0.5495
0.1345	0.1917	0.0579	0.2165	0.5307
0.1455	0.0665	0.3535	-0.0088	0.587
0.1351	-0.0841	0.5939	-0.1729	0.6587
0.1126	-0.1174	0.6073	-0.2233	0.7228
0.1178	-0.0043	0.3484	-0.0321	0.6742
0.1193	0.129	0.1277	0.1173	0.6125
0.1083	0.075	0.1902	0.0499	0.6761
0.1457	-0.0502	0.4512	-0.1551	0.7374
0.1752	-0.0877	0.4863	-0.1538	0.7426
0.1654	-0.2057	0.81	-0.4185	0.8083
0.094	-0.151	0.6683	-0.2839	0.7671
0.1917	-0.0912	0.5643	-0.1575	0.6809
0.4298	-0.0773	0.4445	0.0208	0.6088
0.7091	0.0681	0.1862	0.2455	0.4963
1	0.0976	0.1308	0.3068	0.463
0.7934	-0.0923	0.5292	-0.051	0.6098
0.1555	0.0829	0.1084	0.2565	0.537
0.0911	0.0595	0.0999	0.2299	0.5958
0.2082	0.027	0.1873	0.1704	0.6026
0.3719	-0.0047	0.2732	0.1174	0.605
0.3134	0.1105	0.1089	0.1961	0.5787
0.2988	0.1371	0.0429	0.262	0.5552
0.4039	0.0758	0.1181	0.2372	0.5691
0.4001	0.1327	-0.0078	0.4137	0.4598
0.5368	-0.0414	0.3247	0.2315	0.4788
0.5453	0.0546	0.1479	0.325	0.466
0.4381	0.0729	0.101	0.3246	0.4943
0.3823	0.1766	-0.104	0.4575	0.4657
0.2572	0.2021	-0.1558	0.5042	0.4449
0.1411	0.082	0.1428	0.2607	0.5097
0.1018	0.1525	0.0408	0.2914	0.5096
0.0745	0.2884	-0.1883	0.3685	0.5268
0.1282	0.1651	0.0157	0.1769	0.6415
0.0914	0.0462	0.2604	-0.0497	0.7436
0.0789	0.2305	-0.1513	0.3126	0.6079
0.0916	0.1342	-0.0046	0.2518	0.6182
0.0676	0.0943	0.0582	0.2269	0.6183
0.0674	0.0422	0.1514	0.1866	0.6177
0.0541	0.0749	0.0889	0.2431	0.5901
0.0675	0.0378	0.1668	0.171	0.6209
0.0386	0.2976	-0.2599	0.3533	0.5997
0.0785	0.1772	-0.1177	0.3747	0.5514
0.162	0.0514	0.1117	0.2454	0.5851
0.1148	-0.0442	0.3786	0.0657	0.5995
0.1081	-0.0229	0.3635	0.0295	0.6241
0.0645	-0.0198	0.3917	-0.0224	0.6411
0.0549	-0.0553	0.4618	-0.0907	0.6695
0.0817	0.0349	0.2456	0.1147	0.587
0.0599	-0.0011	0.3095	0.1053	0.5714
0.0562	-0.1317	0.5947	-0.1347	0.6594
0.0494	-0.1758	0.7118	-0.2765	0.7293
0.053	-0.12	0.6213	-0.2534	0.7413
0.0554	-0.0265	0.3957	-0.0799	0.6964
0.079	-0.2371	0.7405	-0.2345	0.7193
0.0842	-0.0129	0.2639	0.1341	0.6075
0.0666	0.1193	0.0177	0.3741	0.4818
0.0916	0.1222	0.0426	0.2453	0.5869
0.07	-0.0685	0.3661	0.0546	0.6433
0.0519	-0.1683	0.4997	0.0547	0.6021
0.0348	-0.2091	0.7466	-0.2895	0.7504
0.0192	0.0034	0.1649	0.3481	0.466
0.0152	0.0692	-0.0295	0.5527	0.3959
0.0412	0.0385	0.0158	0.5162	0.4217
0.0196	-0.0548	0.3395	0.2096	0.5067
0.0447	-0.0727	0.6666	-0.2177	0.6112
0.0467	0.0911	0.3158	0.0733	0.5043
0.0393	0.1017	0.1906	0.1895	0.5174
0.0451	0.2125	-0.1073	0.3079	0.5796
0.0362	0.1439	0.1049	0.1256	0.6104
0.0261	0.2253	-0.1516	0.5134	0.3904
0.0096	-0.2853	0.8342	-0.2984	0.7274
0.0006	-0.217	0.754	-0.2981	0.7388
0.0043	-0.2706	1.0035	-0.6061	0.8655
0.0243	0.0632	0.1798	0.179	0.583
0.0283	0.0619	0.1641	0.204	0.5776
0.0382	0.1506	-0.0941	0.3553	0.5882
0.0126	0.09	0.0235	0.2762	0.6011
0.0076	-0.3382	1.0617	-0.561	0.8266
0.0163	-0.431	1.2513	-0.6904	0.8543
0.004	-0.3011	0.9591	-0.4281	0.7571
0.0166	-0.0745	0.431	0.037	0.5983
0.0156	-0.1508	0.6365	-0.1592	0.6691
0.037	-0.1085	0.5935	-0.1633	0.6738
0.0438	0.0687	0.2321	0.1585	0.5338
0.0365	0.1573	0.0293	0.3096	0.4969
0.0523	0.2156	-0.0386	0.2971	0.5216
0.0969	0.0328	0.3394	0.0395	0.581
0.106	0.0714	0.2407	0.1148	0.5568
0.0638	0.0992	0.1662	0.1635	0.5523
0.0296	-0.07	0.5089	-0.1457	0.6895
0.0311	0.1045	0.1813	0.0531	0.6445
0.0551	0.3882	-0.3591	0.4714	0.4866
0.0215	0.536	-0.839	0.9269	0.3705
0.0331	0.4754	-0.673	0.7689	0.4136
0.0288	0.1945	-0.2015	0.5232	0.462
0.0412	0.1626	-0.0658	0.3832	0.5002
0.1843	0.1859	-0.1227	0.4604	0.4646
0.3661	0.0928	0.0732	0.3101	0.5188
0.3659	0.079	0.1044	0.2734	0.5392
0.0712	0.0612	0.1515	0.2033	0.5793
0.0819	0.1664	-0.0299	0.3589	0.4981
0.0941	0.1845	-0.0466	0.3895	0.4669
0.1132	0.1639	0.0138	0.3032	0.5147
0.1032	0.1992	-0.196	0.5102	0.4879
0.1268	0.1576	-0.0833	0.4073	0.5156
0.1524	0.0607	0.1023	0.3067	0.526
0.1985	-0.0088	0.212	0.2989	0.4872
0.2364	-0.0221	0.3145	0.146	0.5559
0.3329	0.0302	0.2321	0.2234	0.5112
0.3941	0.0606	0.1651	0.2851	0.4868
0.3075	-0.0101	0.2004	0.4011	0.4028
0.3675	0.048	0.0616	0.5088	0.3738
0.473	0.0912	0.0196	0.4826	0.4013
0.4833	0.0621	0.0995	0.3744	0.4614
0.4086	0.0811	0.0697	0.3882	0.459
0.272	-0.0075	0.2104	0.3206	0.4703
0.184	0.0251	0.1391	0.3913	0.4377
0.1483	-0.0016	0.1334	0.4025	0.4562
0.1223	0.0693	-0.0321	0.5074	0.4542
0.1392	0.0036	0.1796	0.2682	0.5445
0.1755	0.0325	0.1336	0.2899	0.5404
0.181	0.1168	0.0544	0.3074	0.5168
0.1161	0.0075	0.2441	0.2169	0.5181
0.1094	-0.0807	0.4505	0.0521	0.5671
0.1398	-0.0418	0.3499	0.1334	0.5456
0.1774	-0.0716	0.4304	0.0727	0.5573
0.1259	0.0605	0.1645	0.3089	0.4561
0.1096	0.2055	-0.0586	0.422	0.4242
0.1523	0.2166	-0.0773	0.4244	0.4331
0.1461	0.1302	0.103	0.2771	0.4823
0.1683	-0.0537	0.3083	0.2567	0.4725
0.2343	0.1809	-0.1641	0.5686	0.4043
0.3118	0.1196	-0.0857	0.5635	0.3964
0.3794	0.0882	0.0011	0.4873	0.4191
0.2526	0.0094	0.1862	0.3099	0.4926
0.1037	0.0736	0.1576	0.2116	0.5513
0.0716	0.1405	0.0319	0.2871	0.5335
0.0464	-0.0561	0.4441	-0.059	0.6638
0.0507	0.007	0.3532	-0.004	0.635
0.0432	-0.137	0.6249	-0.2037	0.7115
0.113	-0.0807	0.4179	-0.0058	0.6597
0.3428	-0.0745	0.4348	0.0381	0.5984
0.4754	0.0508	0.1666	0.3188	0.4587
0.5574	0.0389	0.1986	0.3562	0.4048
0.7322	0.04	0.136	0.4904	0.3312
0.7076	0.019	0.1963	0.435	0.3425
0.436	0.0773	0.0471	0.5525	0.3155
0.1937	-0.0522	0.433	0.1739	0.4438
0.0988	0.0263	0.2563	0.2592	0.4578
0.0464	0.2141	-0.1181	0.4728	0.4208
0.0059	0.2458	-0.2471	0.4895	0.4844
0.02	0.0091	0.3731	-0.1335	0.7303
0.0142	0.0075	0.3377	-0.0754	0.7218
0.0035	0.1217	0.1367	-0.0055	0.7392
0.0092	-0.159	0.7941	-0.5248	0.8907
0.0043	-0.1404	0.7712	-0.4523	0.8155
0.0083	0.1874	0.1278	0.0905	0.5723
0.0042	-0.1639	0.5798	-0.0393	0.623
0.0201	-0.2275	0.6997	-0.0373	0.5652
0.0901	-0.1985	0.5389	0.1938	0.4592
0.1357	-0.0412	0.2845	0.3297	0.4228
0.1817	0.1566	-0.0821	0.5926	0.3288
0.1998	-0.0123	0.2977	0.27	0.4417
0.1582	0.0023	0.2552	0.3396	0.3963
0.3449	-0.0076	0.2497	0.2575	0.4973
0.4302	-0.0881	0.3542	0.2493	0.4786
0.3636	-0.0803	0.3283	0.2876	0.4577
0.4324	0.0085	0.1358	0.4232	0.4249
0.4206	0.0555	0.0902	0.3968	0.4521
0.2619	-0.0352	0.2967	0.1748	0.5591
0.2023	0.0186	0.2618	0.1429	0.5691
0.1799	0.1206	0.0776	0.2264	0.5645
0.1589	0.14	0.0797	0.2463	0.5225
0.3028	0.1049	0.0808	0.3901	0.4046
0.2792	0.1473	0.0137	0.4217	0.3989
0.1893	0.063	0.1945	0.17	0.5669
0.229	0.235	-0.1137	0.3426	0.5257
0.2258	0.1837	0.0206	0.2467	0.5411
0.19	-0.0394	0.4348	-0.006	0.6055
0.282	-0.2161	0.673	-0.0843	0.6219
0.2801	-0.0717	0.4292	0.0432	0.5959
0.2532	-0.096	0.3828	0.1396	0.5643
0.5337	0.0712	0.1275	0.2521	0.5416
0.5008	0.1061	0.0426	0.3168	0.5256
0.2205	0.0536	0.146	0.2211	0.5706
0.2911	0.1879	-0.0495	0.2594	0.5934
0.2232	0.1156	0.0697	0.1917	0.6131
0.2568	0.1501	0.0253	0.2268	0.5881
0.2673	0.151	0.0428	0.2276	0.5648
0.2667	0.1377	0.0664	0.2212	0.5608
0.2521	0.0132	0.3135	0.0618	0.5987
0.2245	-0.0203	0.3463	0.0665	0.5968
0.2365	0.0502	0.2072	0.1677	0.5636
0.1931	0.0549	0.2397	0.13	0.5557
0.1691	0.0222	0.3444	-0.021	0.6374
0.265	0.1266	0.0498	0.2068	0.6053
0.2206	0.1024	0.0934	0.1117	0.6904
0.1592	0.2349	-0.1534	0.3103	0.6061
0.2039	0.3614	-0.4528	0.5391	0.549
0.1838	0.1164	0.0368	0.2355	0.6027
0.2053	-0.0507	0.4181	-0.0181	0.6415
0.1833	0.0075	0.2859	0.1511	0.5457
0.1997	0.0894	0.1642	0.2568	0.482
0.1741	0.1085	0.143	0.2109	0.5356
0.1576	0.0088	0.3917	-0.0529	0.6437
0.1459	0.0348	0.2907	0.0124	0.6537
0.129	-0.0744	0.4565	-0.0939	0.7031
0.1474	-0.0227	0.3803	-0.0115	0.646
0.1228	0.1494	0.0808	0.2137	0.5479
0.1358	0.1761	0.0676	0.1843	0.5662
0.1262	0.0479	0.3805	-0.0597	0.6286
0.1254	-0.0124	0.4472	-0.122	0.6844
0.1059	-0.0888	0.5536	-0.1897	0.7163
0.1422	0.0541	0.2741	-0.0133	0.6736
0.1708	0.0142	0.387	-0.1133	0.6967
0.1602	-0.1058	0.6186	-0.3192	0.7947
0.2037	-0.152	0.6292	-0.2773	0.7835
0.1813	-0.1257	0.5411	-0.1975	0.7746
0.1518	-0.2221	0.842	-0.4453	0.8204
0.1327	-0.1752	0.7561	-0.3728	0.7871
0.0954	-0.1388	0.6933	-0.3072	0.7483
0.3888	-0.0749	0.5054	-0.1258	0.6899
0.6185	-0.0098	0.3414	0.063	0.5987
0.976	-0.0277	0.3717	0.0499	0.6042
1	-0.0195	0.3765	0.04	0.5964
0.232	0.0286	0.2755	0.0868	0.5969
0.0993	0.0815	0.2178	0.0061	0.6848
0.1122	0.046	0.2884	-0.0395	0.6956
0.3029	0.02	0.2869	0.0111	0.6765
0.362	0.0985	0.117	0.1809	0.5985
0.2952	0.0706	0.153	0.1541	0.6216
0.3903	0.0701	0.0867	0.2264	0.6133
0.357	-0.0414	0.337	0.0841	0.6166
0.3969	-0.0658	0.4347	0.0262	0.6023
0.4321	0.0061	0.2833	0.171	0.5359
0.4068	0.1547	-0.0514	0.4149	0.4743
0.3818	0.1668	-0.0701	0.4232	0.4728
0.2018	0.1215	0.0513	0.3365	0.4854
0.0986	0.0806	0.1479	0.2555	0.5107
0.103	0.1732	0.0097	0.2934	0.5183
0.1009	0.1475	0.1323	0.0283	0.6907
0.106	0.0901	0.2135	-0.1408	0.8395
0.118	0.2037	-0.0666	0.0797	0.7835
0.0939	0.4531	-0.544	0.5378	0.5541
0.0924	0.1116	0.0226	0.2513	0.612
0.0804	-0.1538	0.5784	-0.1202	0.6882
0.1044	-0.0671	0.4393	-0.054	0.6759
0.087	0.0979	0.1411	0.1463	0.613
0.0918	0.1504	-0.0826	0.348	0.5742
0.0716	0.1339	0.0413	0.0772	0.7432
0.0431	0.2317	-0.0752	0.095	0.743
0.1183	0.3676	-0.3254	0.3469	0.6072
0.1562	0.2481	-0.0312	0.1805	0.5981
0.1217	0.0972	0.2104	0.0194	0.6679
0.086	-0.2179	0.78	-0.3945	0.8261
0.0729	-0.2733	0.8844	-0.4763	0.859
0.088	-0.228	0.7929	-0.3521	0.7774
0.1027	-0.1026	0.5176	-0.0803	0.6514
0.0609	-0.1819	0.6887	-0.2306	0.7101
0.0553	-0.0271	0.3732	-0.0277	0.6661
0.0527	-0.0803	0.5161	-0.1461	0.6975
0.0831	-0.0064	0.3106	0.0248	0.6619
0.0757	-0.1162	0.5037	-0.0451	0.648
0.0727	0.0673	0.053	0.3177	0.5585
0.0807	0.1634	-0.099	0.4697	0.4564
0.0922	0.0886	0.0197	0.3454	0.5379
0.1092	-0.0434	0.2382	0.2349	0.5601
0.1478	-0.1163	0.3805	0.1647	0.5615
0.1186	-0.1237	0.4495	0.1522	0.5175
0.0905	-0.1117	0.402	0.2293	0.4745
0.0825	-0.0758	0.2912	0.3604	0.4196
0.0829	0.1025	-0.1091	0.689	0.3085
0.1089	0.0286	0.1556	0.3977	0.4173
0.1115	0.1614	0.0618	0.329	0.4455
0.1178	0.1253	0.1765	0.2233	0.4729
0.099	0.0121	0.3867	0.0499	0.552
0.0929	0.2163	-0.1398	0.4333	0.4816
0.0841	0.0009	0.2444	0.1633	0.5816
0.039	0.0896	0.039	0.4283	0.4253
0.0159	-0.1974	0.6561	-0.1377	0.656
0.006	0.001	0.3985	-0.0964	0.676
0.0067	0.1579	0.209	-0.0974	0.7025
0.0071	0.3441	-0.5639	0.7192	0.4945
0.0165	-0.2689	0.8976	-0.4924	0.8411
0.0123	0.0075	0.4055	-0.1619	0.731
0.0116	-0.1223	0.5351	-0.1076	0.673
0.0238	0.1182	0.1109	0.1233	0.6411
0.0232	-0.2394	0.8094	-0.2688	0.6949
0.0501	-0.1997	0.7534	-0.2484	0.6923
0.046	-0.0311	0.3829	0.0723	0.5725
0.0543	0.2903	-0.3035	0.5752	0.4302
0.0559	0.1489	0.0958	0.2336	0.5215
0.0887	-0.1649	0.7256	-0.2568	0.6826
0.0715	-0.2919	0.9692	-0.4388	0.7442
0.0334	-0.2409	0.8172	-0.3051	0.7078
0.0388	-0.2559	0.828	-0.3033	0.7131
0.0526	-0.0352	0.3382	0.1265	0.5536
0.0497	-0.2021	0.6501	-0.1532	0.6942
0.0456	0.2142	-0.204	0.5197	0.4668
0.037	0.1446	0.0197	0.1887	0.6367
0.0476	0.1218	-0.0091	0.3731	0.4925
0.0577	0.1488	-0.016	0.3445	0.5044
0.1046	0.1794	-0.0924	0.4281	0.4731
0.3628	0.1324	0.0151	0.3328	0.5149
0.5406	0.105	0.0682	0.2855	0.5373
0.1618	0.0982	0.0919	0.2616	0.5423
0.0544	0.0181	0.3809	0.0389	0.5521
0.0856	0.065	0.2462	0.1719	0.5154
0.1211	0.0637	0.1248	0.338	0.4655
0.143	-0.0003	0.1266	0.364	0.5052
0.1629	0.0319	0.093	0.4065	0.4624
0.2294	0.1696	-0.0893	0.5161	0.3998
0.2553	0.1012	-0.0021	0.5157	0.3784
0.2793	0.1642	-0.0657	0.4897	0.4049
0.3029	0.0853	0.0961	0.3315	0.4832
0.4109	0.1309	-0.0091	0.4207	0.4536
0.3926	-0.0061	0.2287	0.3281	0.4445
0.4017	0.074	0.0294	0.4934	0.3965
0.4201	-0.0044	0.2336	0.2957	0.4693
0.4181	0.0172	0.1925	0.3117	0.4767
0.4736	0.1618	-0.0908	0.5761	0.3503
0.3353	0.127	-0.0492	0.5749	0.3432
0.2318	0.1954	-0.2151	0.7032	0.3102
0.1656	0.0414	0.0363	0.4732	0.4383
0.1402	-0.0212	0.1886	0.2986	0.5256
0.1398	-0.1583	0.57	-0.0691	0.6495
0.1557	-0.0555	0.3458	0.0896	0.6099
0.1173	0.0937	0.1198	0.2496	0.5301
0.1095	-0.0704	0.438	0.0478	0.5755
0.1129	-0.3245	0.981	-0.4823	0.8198
0.1201	-0.223	0.7735	-0.2959	0.7385
0.1489	-0.0831	0.472	0.0218	0.5757
0.1503	-0.0366	0.3598	0.1081	0.5533
0.177	0.1059	0.1249	0.225	0.529
0.1644	0.1529	0.056	0.2392	0.5454
0.1947	0.0389	0.2928	0.0783	0.5838
0.2503	0.1025	0.1115	0.2326	0.549
0.3241	0.2098	-0.1642	0.5284	0.4191
0.2993	0.1513	-0.141	0.5944	0.3906
0.242	0.1194	-0.0054	0.4414	0.4387
0.1327	-0.0555	0.4368	0.0792	0.5318
0.1066	-0.0801	0.5265	-0.0627	0.6117
0.127	-0.0272	0.3542	0.0233	0.643
0.0584	-0.0343	0.3786	-0.0013	0.6481
0.0367	0.0243	0.3017	0.0066	0.6606
0.0457	-0.0888	0.5554	-0.1776	0.7071
0.0385	0.0691	0.1516	0.1209	0.6482
0.0578	-0.0593	0.3832	0.0536	0.6074
0.1286	-0.0902	0.4138	0.0732	0.5864
0.2154	-0.2108	0.7004	-0.1329	0.6351
0.2708	0.052	0.0866	0.4763	0.3745
0.1815	-0.0971	0.4347	0.2151	0.4414
0.0752	-0.07	0.3649	0.2746	0.4293
0.028	-0.1025	0.6026	-0.0112	0.514
0.0224	-0.0447	0.5122	-0.0156	0.5476
0.0169	-0.0909	0.5438	-0.1772	0.6987
0.0167	0.0952	0.2415	-0.0252	0.6694
0.014	-0.0511	0.6883	-0.5218	0.8838
0.0001	-0.2482	1.0312	-0.6523	0.8672
0.0165	0.0579	0.4628	-0.1166	0.5892
0.0033	0.2894	-0.0712	0.2789	0.487
0.0051	0.0662	0.3719	-0.1278	0.679
0.0168	-0.1375	0.5831	-0.1334	0.6924
0.01	-0.1238	0.5344	0.0383	0.5546
0.0771	-0.1141	0.3687	0.3471	0.3908
0.0947	0.0113	0.1886	0.4135	0.3796
0.1219	0.0822	0.0467	0.521	0.3424
0.1338	0.0687	0.1676	0.3251	0.4337
0.1275	0.066	0.1132	0.4021	0.4099
0.3508	-0.0856	0.4182	0.0683	0.5892
0.4953	-0.1137	0.4128	0.158	0.5311
0.5577	-0.2198	0.6725	0.0018	0.54
0.5257	-0.0918	0.3821	0.2238	0.4788
0.3815	-0.0175	0.2666	0.2321	0.5089
0.1892	-0.0349	0.3174	0.1555	0.5516
0.1804	0.1178	0.0138	0.3275	0.529
0.1862	0.0325	0.1508	0.2529	0.5514
0.1779	0.2397	-0.1425	0.3896	0.5035
0.2605	0.1203	0.1367	0.145	0.5909
0.2652	-0.0298	0.3637	0.0444	0.6041
0.1943	0.0272	0.2391	0.1371	0.5856
0.1837	0.0868	0.1155	0.2402	0.5441
0.1419	0.2493	-0.1062	0.3177	0.531
0.1463	0.1508	0.1	0.1772	0.5655
0.265	-0.0686	0.4752	-0.0638	0.6495
0.3034	-0.1322	0.6199	-0.1644	0.6707
0.2013	-0.2621	0.7759	-0.1929	0.6688
0.4784	-0.0693	0.341	0.1643	0.5534
0.5096	0.0478	0.1101	0.3081	0.5224
0.2242	0.1254	0.0363	0.267	0.5607
0.262	0.2225	-0.0971	0.2746	0.591
0.2575	0.1906	-0.0434	0.2636	0.5812
0.289	0.1613	0.0273	0.2121	0.5932
0.3166	0.023	0.2649	0.0819	0.6177
0.2847	0.0742	0.1896	0.1115	0.6126
0.2628	0.032	0.2618	0.092	0.6013
0.2105	0.0945	0.1602	0.1572	0.5791
0.1964	0.1174	0.1223	0.1869	0.5618
0.2019	0.0232	0.3429	-0.0204	0.6373
0.2151	0.0909	0.1827	0.079	0.6281
0.3283	0.1006	0.102	0.1817	0.6063
0.2754	0.1217	0.0396	0.2367	0.5912
0.1736	-0.0544	0.4083	-0.0148	0.6526
0.162	0.0537	0.1824	0.0992	0.6526
0.1876	-0.0042	0.3832	-0.086	0.6988
0.2197	0.1151	0.151	0.1312	0.5939
0.2073	-0.0162	0.3384	0.0767	0.589
0.1546	-0.1201	0.5879	-0.1144	0.6387
0.1542	0.0565	0.2382	0.0894	0.6065
0.2016	0.0664	0.2702	0.0269	0.6201
0.1937	0.1576	0.0401	0.2227	0.566
0.1886	0.0124	0.2863	0.0498	0.6406
0.155	0.0435	0.2206	0.1114	0.6142
0.1563	0.1163	0.1691	0.0781	0.6294
0.1712	0.134	0.1502	0.0729	0.6361
0.1585	0.0296	0.3793	-0.1214	0.7073
0.149	0.1362	0.0977	0.1076	0.6478
0.1633	0.2434	-0.1543	0.2965	0.5979
0.1578	0.3282	-0.2787	0.3386	0.5974
0.1872	0.1025	0.2993	-0.1281	0.7175
0.1906	-0.1682	0.7904	-0.4639	0.8335
0.1876	-0.1936	0.8298	-0.4814	0.8366
0.1845	-0.1219	0.6663	-0.3547	0.8115
0.1744	-0.158	0.7064	-0.3281	0.7769
0.1362	-0.201	0.7856	-0.3665	0.7752
0.0762	-0.1614	0.7077	-0.299	0.7464
0.2495	-0.0068	0.3462	-0.0073	0.6584
0.5474	0.0707	0.184	0.1658	0.5774
0.8455	-0.0189	0.3814	0.0219	0.6105
0.7374	-0.0404	0.4317	-0.0252	0.6276
0.3683	-0.0454	0.4239	-0.0981	0.7064
0.0979	0.0098	0.4015	-0.2003	0.7786
0.1235	-0.0441	0.4867	-0.2401	0.7858
0.1893	0.0464	0.2332	0.0358	0.6748
0.3496	0.1403	-0.0224	0.2515	0.6195
0.3303	0.0702	0.1083	0.1815	0.6363
0.4137	0.0323	0.1743	0.1445	0.6434
0.3953	0.0266	0.1926	0.1399	0.6309
0.3649	0.0378	0.1925	0.1667	0.5963
0.3395	-0.0555	0.3969	0.0271	0.627
0.3209	0.0258	0.2097	0.1793	0.5789
0.2823	0.0308	0.202	0.1828	0.5783
0.1914	0.1025	0.0317	0.3329	0.5311
0.1396	0.0047	0.2299	0.227	0.5378
0.1306	0.0343	0.242	0.1589	0.557
0.1018	0.0344	0.352	-0.18	0.7923
0.1077	0.2158	0.0029	0.0089	0.7706
0.1233	0.2936	-0.2487	0.244	0.7106
0.1201	0.1396	-0.0268	0.2895	0.5921
0.1233	-0.1548	0.5202	-0.0269	0.6553
0.1314	-0.2029	0.6653	-0.1436	0.6721
0.1436	0.0657	0.1479	0.1783	0.5962
0.1357	0.2475	-0.0966	0.2535	0.588
0.086	0.0615	0.1481	0.1551	0.6186
0.076	-0.1861	0.6612	-0.3188	0.8287
0.0739	-0.1193	0.5002	-0.195	0.7967
0.0855	0.3489	-0.3198	0.361	0.5961
0.145	0.3288	-0.306	0.3716	0.5927
0.1335	0.1693	-0.1566	0.3291	0.6521
0.1144	0.0381	0.1279	0.1268	0.7006
0.1118	-0.3265	1.0025	-0.5466	0.8709
0.1261	-0.264	0.9164	-0.4683	0.8098
0.1084	-0.2316	0.8056	-0.365	0.7801
0.1415	-0.1651	0.6621	-0.218	0.7078
0.1029	0.0734	0.1567	0.1709	0.5853
0.0842	-0.05	0.4424	-0.0571	0.6547
0.096	0.0732	0.1198	0.2189	0.5885
0.0738	-0.1106	0.4588	0.0141	0.6379
0.0827	-0.0072	0.2256	0.1906	0.5926
0.1184	0.0999	0.1085	0.3164	0.4635
0.1038	-0.0861	0.4546	0.0334	0.5854
0.1069	-0.1026	0.462	0.0334	0.6001
0.1488	-0.0783	0.3456	0.1572	0.5653
0.1916	-0.0498	0.3203	0.2233	0.5022
0.2132	-0.0703	0.3412	0.2348	0.4893
0.2127	-0.1571	0.4863	0.1492	0.5155
0.1475	0.0268	0.1323	0.4296	0.4051
0.1512	0.0273	0.1768	0.3686	0.4236
0.1838	0.0952	0.0648	0.4583	0.3779
0.1892	0.2964	-0.2464	0.5973	0.353
0.1835	0.3054	-0.3856	0.6462	0.4307
0.1772	0.3481	-0.5121	0.759	0.4021
0.1152	0.4044	-0.7466	1.0013	0.3384
0.0896	0.0989	-0.0631	0.5278	0.4329
0.0752	-0.115	0.4622	0.0033	0.6341
0.0335	0.1036	0.124	0.1543	0.607
0.0048	0.3964	-0.4209	0.4663	0.5495
0.0002	0.3335	-0.4015	0.5888	0.4644
0.0105	0.1571	-0.1141	0.3114	0.6215
0.0523	0.1413	0.0287	0.1709	0.6382
0.0045	0.646	-1.0915	1.1222	0.308
0.0054	-0.0561	0.4352	-0.1775	0.7713
0.0067	-0.3971	1.1743	-0.6098	0.8203
0.0272	-0.3732	1.1666	-0.6346	0.8277
0.0512	-0.1127	0.6097	-0.1613	0.663
0.039	0.3035	-0.2431	0.4117	0.5286
0.0355	0.3326	-0.3057	0.4574	0.5194
0.0515	0.1309	0.1804	0.0741	0.617
0.0779	0.2244	-0.0583	0.2602	0.5624
0.082	-0.1055	0.509	-0.0763	0.6522
0.0472	-0.1529	0.6078	-0.1401	0.6713
0.0334	-0.2299	0.7591	-0.2433	0.7008
0.0453	-0.2467	0.7582	-0.2401	0.7212
0.0319	-0.0862	0.4752	-0.0834	0.6861
0.0234	0.1605	-0.0375	0.3682	0.4971
0.0393	0.2161	-0.1033	0.2831	0.591
0.0512	0.2267	-0.211	0.4894	0.4732
0.0601	0.3115	-0.3561	0.5684	0.4583
0.0377	0.0884	0.1657	0.1915	0.5474
0.2416	0.1003	0.1529	0.2208	0.5218
0.5239	0.0878	0.0933	0.3228	0.4943
0.2899	0.0839	0.1058	0.3155	0.4933
0.047	0.069	0.1579	0.2628	0.5043
0.0588	-0.036	0.3773	0.1343	0.5162
0.0979	-0.0209	0.2729	0.2713	0.4672
0.1363	0.0144	0.1268	0.4165	0.4338
0.2132	-0.029	0.2048	0.3721	0.4439
0.3148	-0.0377	0.2239	0.3545	0.4508
0.33	0.0675	0.049	0.4937	0.3822
0.3372	0.0536	0.1037	0.4173	0.4169
0.3732	0.0992	0.0348	0.4425	0.4188
0.3888	0.1967	-0.2024	0.6114	0.3886
0.3942	0.062	0.0572	0.4657	0.4101
0.4325	0.1393	-0.1343	0.6205	0.3662
0.4172	0.074	0.0726	0.4322	0.4173
0.3127	0.0944	0.0482	0.4392	0.4128
0.3882	0.0839	0.064	0.4527	0.3945
0.3636	0.0139	0.1514	0.4342	0.3961
0.1533	-0.0235	0.2286	0.3658	0.4252
0.1316	-0.1569	0.5199	0.073	0.5503
0.1479	-0.2532	0.6931	-0.1332	0.6728
0.1684	-0.2175	0.7005	-0.1896	0.697
0.1532	-0.1883	0.6043	-0.0512	0.6236
0.1096	0.1373	0.0389	0.3207	0.4944
0.113	-0.0633	0.3896	0.0633	0.5988
0.1059	-0.2835	0.9167	-0.4531	0.8142
0.117	-0.1383	0.6008	-0.1807	0.7112
0.1757	-0.0473	0.391	0.0172	0.6286
0.1877	0.0084	0.1669	0.2432	0.5661
0.1605	-0.0419	0.2965	0.1378	0.593
0.2031	0.1081	0.0808	0.2149	0.5856
0.2584	0.047	0.2452	0.1013	0.598
0.2801	0.0618	0.1939	0.1531	0.5872
0.2604	0.1217	0.0507	0.2882	0.534
0.2139	0.1324	-0.0179	0.3916	0.487
0.1466	0.0732	0.123	0.3227	0.4686
0.1531	-0.0972	0.5638	-0.0401	0.5574
0.1427	-0.2368	0.8559	-0.3173	0.684
0.0907	0.1944	-0.0621	0.3196	0.5382
0.074	0.0595	0.2571	0.079	0.6017
0.077	0.2035	-0.0682	0.2736	0.5846
0.0482	0.048	0.2957	0.0526	0.5948
0.0548	0.119	0.0779	0.1907	0.5984
0.0625	0.0907	0.1732	0.1261	0.5964
0.0266	-0.0889	0.5006	-0.1407	0.7174
0.0173	-0.167	0.5823	-0.0979	0.6673
0.0154	0.0679	0.1083	0.3908	0.4225
0.0134	0.1216	0.0433	0.4241	0.4092
0.0016	0.093	0.2106	0.1136	0.5883
0.0135	-0.0509	0.5738	-0.337	0.788
0.0385	0.1764	0.1052	-0.0495	0.7457
0.0096	0.2775	-0.0741	0.0584	0.7204
0.0056	0.0208	0.5288	-0.3928	0.8398
0.003	0.053	0.2782	0.0992	0.5515
0.0048	-0.0868	0.6222	-0.2897	0.7414
0.0104	-0.1487	0.5952	-0.153	0.7104
0.0189	-0.1174	0.5435	0.0079	0.5538
0.0471	-0.0827	0.3795	0.2834	0.4067
0.095	0.0671	0.0992	0.4679	0.3534
0.0871	0.1941	-0.1074	0.5614	0.3458
0.0696	-0.0123	0.1843	0.3472	0.4743
0.2923	-0.0512	0.3252	0.1096	0.6045
0.3818	-0.0258	0.2418	0.2658	0.5059
0.592	0.0261	0.1468	0.3673	0.4496
0.6536	0.059	0.0971	0.3955	0.4371
0.1625	-0.0128	0.269	0.2023	0.5322
0.1315	-0.0966	0.4664	0.0082	0.6085
0.1786	0.1775	-0.0641	0.3002	0.5774
0.1849	0.0852	0.1179	0.1837	0.6049
0.1829	0.1399	0.0414	0.2165	0.5922
0.2003	0.1842	-0.0227	0.2386	0.5906
0.1703	0.22	-0.0285	0.1726	0.6294
0.1477	0.0976	0.1758	0.0544	0.6637
0.1393	0.1774	0.0337	0.1775	0.5979
0.1433	0.1691	0.0492	0.1711	0.6025
0.1575	0.1346	0.1008	0.15	0.606
0.2655	-0.0057	0.3237	0.0526	0.6194
0.329	-0.0403	0.3877	0.0599	0.5828
0.2032	0.0137	0.2331	0.1942	0.554
0.5142	-0.0275	0.2312	0.2584	0.5294
0.5096	0.063	0.0743	0.3397	0.5118
0.2358	0.0237	0.16	0.2483	0.5532
0.2366	0.2153	-0.102	0.3044	0.5721
0.2797	0.1845	-0.0309	0.2524	0.5861
0.2607	0.1156	0.1032	0.168	0.6064
0.3157	0.0402	0.208	0.1343	0.6085
0.265	0.0362	0.2218	0.1203	0.6114
0.2816	0.0481	0.2231	0.1218	0.5934
0.217	-0.0158	0.3325	0.0846	0.5866
0.211	0.0415	0.2502	0.1174	0.5784
0.205	0.1292	0.0434	0.2376	0.5809
0.2933	0.1145	0.0628	0.2174	0.5992
0.3363	0.105	0.0808	0.2067	0.6014
0.2926	-0.0266	0.3668	0.0465	0.6062
0.1533	-0.1143	0.4969	-0.0373	0.643
0.1625	-0.0586	0.3794	-0.0216	0.6868
0.1538	0.0343	0.2738	-0.0093	0.6904
0.2196	0.0306	0.314	-0.0225	0.6694
0.2487	-0.0461	0.4952	-0.1316	0.677
0.1762	-0.199	0.7477	-0.2585	0.7027
0.164	0.0419	0.2164	0.1847	0.5445
0.1996	-0.006	0.3085	0.1389	0.5389
0.2177	0.1234	0.0693	0.2799	0.5061
0.1608	-0.0326	0.3976	-0.038	0.6628
0.1638	-0.0069	0.3424	0.0091	0.6447
0.1872	0.0706	0.2751	-0.0086	0.6566
0.1932	0.0097	0.4006	-0.1348	0.715
0.1789	-0.1344	0.7368	-0.4224	0.8107
0.1336	0.0818	0.2416	-0.0132	0.677
0.1606	0.118	0.1689	0.0522	0.6475
0.1909	0.2179	-0.0924	0.2472	0.6092
0.1806	0.0769	0.1915	-0.0064	0.7209
0.1764	-0.178	0.7695	-0.471	0.8707
0.1733	0.0844	0.2059	-0.041	0.7424
0.16	-0.0835	0.6052	-0.3438	0.8217
0.1634	0.2224	-0.0099	0.2513	0.5299
0.1311	0.0542	0.2749	0.0993	0.5585
0.0924	0.0866	0.1203	0.1846	0.5941
0.1514	0.0874	0.0677	0.2452	0.5963
0.6375	0.1066	0.0817	0.2273	0.5844
0.8447	-0.0524	0.395	0.0455	0.6103
0.7125	-0.0443	0.4218	-0.0063	0.6217
0.4865	-0.0063	0.3901	-0.0197	0.6256
0.1287	-0.0049	0.3745	-0.0896	0.7056
0.1245	-0.0128	0.3797	-0.1033	0.7214
0.1251	0.0666	0.1393	0.1267	0.6486
0.3219	0.1138	-0.0093	0.2685	0.6177
0.3876	0.0286	0.2013	0.1123	0.6519
0.3841	-0.1468	0.5473	-0.0964	0.688
0.3456	-0.0253	0.2847	0.0875	0.6418
0.3258	0.0367	0.1589	0.1887	0.6068
0.2835	0.079	0.074	0.266	0.5717
0.2499	0.0797	0.103	0.2347	0.5754
0.2978	0.0722	0.1246	0.2071	0.589
0.2423	-0.0468	0.3306	0.0304	0.6875
0.1908	-0.1712	0.5731	-0.1257	0.7213
0.1682	-0.2128	0.7089	-0.2903	0.7865
0.1794	0.0604	0.2623	-0.0933	0.7666
0.1554	0.2107	-0.0187	0.0583	0.7528
0.1343	0.3233	-0.2392	0.2636	0.6548
0.1619	0.0922	0.1032	0.1667	0.6327
0.1821	0.0698	0.1379	0.1512	0.6355
0.171	0.09	0.1016	0.1913	0.6081
0.1401	0.178	-0.0868	0.3244	0.5738
0.1432	0.152	0.0402	0.2023	0.5927
0.1529	-0.1177	0.4911	-0.0681	0.6787
0.1549	-0.123	0.4425	-0.0306	0.7021
0.1229	-0.171	0.583	-0.1788	0.7488
0.0983	0.1081	0.1145	0.1114	0.6514
0.102	0.2001	-0.1512	0.2948	0.6379
0.113	0.2905	-0.5149	0.6289	0.5988
0.1075	0.2456	-0.4457	0.5986	0.6039
0.1327	0.1412	-0.1283	0.3883	0.5996
0.1679	-0.2166	0.78	-0.3459	0.7818
0.11	-0.1777	0.6528	-0.2295	0.7488
0.1243	-0.1239	0.5535	-0.1272	0.6859
0.1336	0.1006	0.0361	0.3329	0.5226
0.1153	-0.0204	0.3401	0.079	0.5928
0.1438	-0.0015	0.3364	0.0313	0.6272
0.0903	-0.0962	0.4854	-0.0438	0.647
0.0894	-0.0373	0.3436	0.0653	0.6188
0.1075	-0.0363	0.3362	0.0676	0.6225
0.0791	0.123	-0.0051	0.2988	0.563
0.0597	0.2514	-0.2161	0.4055	0.5433
0.073	0.0324	0.1251	0.2902	0.5411
0.108	0.0077	0.1862	0.2686	0.5298
0.141	0.0314	0.1908	0.2841	0.4831
0.1675	-0.0022	0.272	0.1914	0.5294
0.2314	0.0019	0.2752	0.1993	0.5152
0.198	0.014	0.231	0.3142	0.439
0.2138	0.0117	0.2362	0.3342	0.4153
0.2222	0.0295	0.1885	0.3703	0.4089
0.1977	0.0682	0.1224	0.3071	0.4988
0.1331	0.1527	-0.15	0.5393	0.4475
0.1028	0.3217	-0.5772	0.8836	0.3617
0.1075	0.0791	-0.0243	0.4948	0.447
0.0954	-0.0966	0.3984	0.0677	0.6207
0.0631	0.0846	0.1785	0.0918	0.6352
0.0428	0.2397	-0.0772	0.1832	0.6503
0.0159	0.3059	-0.2948	0.5081	0.4697
0.0104	0.3839	-0.5095	0.687	0.42
0.0188	0.3505	-0.2746	0.3816	0.5337
0.008	0.4117	-0.4294	0.4782	0.5233
0.0156	0.118	0.2047	-0.0561	0.7256
0.0936	0.3667	-0.4609	0.5683	0.5005
0.3447	0.159	0.0123	0.1806	0.6229
0.0121	0.0503	0.3369	-0.1002	0.709
0.038	0.302	-0.2314	0.3968	0.5317
0.0425	0.3746	-0.3439	0.5083	0.4618
0.025	0.3982	-0.4356	0.5974	0.4349
0.0565	0.3101	-0.2273	0.3977	0.5076
0.0711	-0.026	0.2818	0.142	0.5944
0.0613	-0.116	0.537	-0.0371	0.6117
0.0415	-0.3181	0.9558	-0.3743	0.7336
0.0384	0.1227	0.1813	0.0232	0.6737
0.0143	0.2107	-0.1047	0.29	0.6045
0.0362	0.2866	-0.2798	0.4303	0.5611
0.0514	0.2197	-0.0471	0.1951	0.61
0.0426	-0.0539	0.4392	-0.0777	0.6664
0.032	0.0681	0.1713	0.1244	0.624
0.0502	0.022	0.3256	0.0684	0.5793
0.0858	0.2118	-0.0494	0.393	0.4387
0.2979	0.093	0.1018	0.331	0.4737
0.4829	0.0478	0.1396	0.343	0.4661
0.1706	-0.0044	0.2915	0.2239	0.4838
0.1018	-0.0661	0.4536	0.0843	0.5129
0.0842	-0.0819	0.3786	0.2349	0.458
0.1294	-0.0795	0.3357	0.2992	0.4318
0.2147	-0.0632	0.2788	0.3566	0.4198
0.2704	-0.044	0.2458	0.3323	0.4555
0.3795	-0.0125	0.2015	0.3678	0.4364
0.3857	0.0116	0.1537	0.406	0.4247
0.4495	0.0237	0.1609	0.3834	0.4264
0.3859	0.0335	0.1369	0.3961	0.4274
0.4166	0.0166	0.1227	0.4454	0.4091
0.3752	0.0811	0.0086	0.4889	0.4168
0.4049	0.0621	0.0596	0.4239	0.4508
0.3148	0.041	0.0992	0.3824	0.473
0.3149	0.0125	0.148	0.3818	0.4511
0.1756	-0.0989	0.3203	0.3048	0.4649
0.1535	-0.1023	0.36	0.2392	0.4949
0.1132	-0.0788	0.2843	0.2377	0.5343
0.1421	-0.2541	0.6948	-0.1347	0.6735
0.1488	-0.1368	0.5912	-0.1292	0.6679
0.161	-0.1226	0.5691	-0.1012	0.6488
0.1109	-0.0671	0.4688	-0.0364	0.6308
0.1278	-0.092	0.4374	0.0229	0.6227
0.1302	-0.1806	0.7047	-0.2624	0.7329
0.1369	-0.1317	0.6062	-0.173	0.6926
0.1923	0.02	0.2603	0.0778	0.6249
0.2721	0.1294	-0.0189	0.3263	0.5529
0.3033	0.0897	0.0929	0.2287	0.5767
0.2245	0.1203	0.05	0.2394	0.5792
0.1675	0.0691	0.1571	0.1498	0.6135
0.1934	0.2167	-0.2284	0.4699	0.5357
0.2227	0.283	-0.3552	0.593	0.4684
0.1366	0.1906	-0.1379	0.4407	0.5034
0.1147	-0.0047	0.3063	0.1076	0.5805
0.1377	-0.0253	0.3716	0.0779	0.5557
0.0994	-0.0923	0.5239	-0.0661	0.6121
0.1141	0.1341	0.0775	0.2218	0.5461
0.0921	0.0367	0.2203	0.1659	0.5693
0.0595	0.2035	-0.0682	0.2736	0.5846
0.0903	-0.0889	0.474	-0.0511	0.6567
0.1114	0.0227	0.2998	0.0282	0.6422
0.0748	0.1398	0.1703	0.0178	0.6635
0.0344	-0.0707	0.5075	-0.1921	0.7429
0.0342	-0.1758	0.625	-0.1574	0.6911
0.0127	0.2387	-0.0887	0.2251	0.5979
0.0074	0.3721	-0.276	0.232	0.6525
0.012	-0.2211	0.7147	-0.2762	0.7561
0.0019	-0.0384	0.2969	0.1989	0.5229
0.0066	-0.2597	0.8965	-0.4112	0.7717
0.0005	0.1468	0.0868	0.2619	0.5072
0.0112	0.1231	0.1591	0.165	0.5437
0.0142	0.0013	0.347	0.1101	0.5362
0.053	-0.0931	0.5647	-0.041	0.5668
0.0937	0.0249	0.2316	0.2453	0.4916
0.0954	0.0355	0.1375	0.3407	0.4769
0.292	-0.1062	0.4563	-0.0073	0.6496
0.2925	-0.0638	0.3625	0.1278	0.5643
0.4065	-0.0461	0.3103	0.2109	0.5165
0.5106	-0.0571	0.3907	0.117	0.543
0.1506	-0.0409	0.3445	0.0983	0.5898
0.139	-0.1735	0.597	-0.1059	0.6743
0.145	-0.0495	0.3385	0.0728	0.6341
0.1421	0.0519	0.1405	0.2495	0.5513
0.1929	0.1906	-0.0796	0.3577	0.5186
0.2058	0.1828	-0.037	0.262	0.5817
0.2175	0.1489	0.0448	0.1991	0.598
0.2271	0.1945	-0.0339	0.2046	0.6294
0.2027	0.2168	-0.0344	0.2144	0.5901
0.1844	0.2376	-0.1081	0.2858	0.5715
0.2168	-0.0966	0.4744	-0.033	0.6396
0.2751	-0.0858	0.4557	-0.0136	0.6326
0.3159	0.0972	0.1452	0.2046	0.5443
0.226	0.0222	0.2863	0.1198	0.5645
0.6202	0.1321	-0.0034	0.4085	0.4564
0.5768	0.0733	0.0944	0.3533	0.4706
0.2177	0.1547	-0.0735	0.4645	0.4419
0.2367	0.1578	0.0663	0.1758	0.5949
0.2321	0.1063	0.1855	0.088	0.6184
0.2639	-0.2609	0.8183	-0.2653	0.7023
0.2949	-0.1932	0.6163	-0.0871	0.6543
0.3327	-0.0143	0.2309	0.1838	0.588
0.2976	0.0881	0.1143	0.2385	0.5488
0.3009	0.0496	0.2211	0.1537	0.5644
0.2316	0.089	0.2074	0.1096	0.5857
0.2416	0.159	0.0023	0.2466	0.5842
0.2613	0.1145	0.0628	0.2174	0.5992
0.3954	0.1714	-0.0278	0.331	0.5205
0.3259	-0.0603	0.4038	0.0689	0.5765
0.1197	-0.0833	0.4451	0.0173	0.6072
0.1612	-0.08	0.4927	-0.1475	0.7197
0.1713	-0.0384	0.4138	-0.0845	0.6938
0.2227	0.0509	0.2862	-0.0183	0.6735
0.2627	-0.0575	0.5204	-0.1526	0.6843
0.2132	-0.0368	0.493	-0.1056	0.6399
0.1978	-0.0192	0.3775	0.0499	0.5771
0.1762	-0.0505	0.4045	0.0653	0.564
0.1529	0.0363	0.2455	0.1236	0.5735
0.1538	0.1006	0.2213	-0.0129	0.6765
0.1617	0.086	0.2436	-0.0227	0.6782
0.2085	-0.0511	0.515	-0.2413	0.7717
0.2104	-0.0852	0.6399	-0.3391	0.7746
0.1624	-0.1135	0.7157	-0.4245	0.8116
0.1716	0.0692	0.2565	-0.0376	0.6959
0.1872	0.1204	0.1425	0.0582	0.6621
0.2142	0.1607	0.0219	0.1467	0.653
0.1892	-0.0256	0.4058	-0.1942	0.7985
0.1784	-0.1701	0.6718	-0.413	0.8994
0.1839	-0.1045	0.573	-0.3391	0.8608
0.2237	0.2252	-0.1111	0.3064	0.5647
0.1672	0.0996	0.2097	0.0661	0.6136
0.124	0.027	0.3097	0.032	0.6169
0.1028	0.1045	0.1297	0.1449	0.6055
0.2502	0.1047	0.0333	0.2856	0.5752
0.6384	0.1688	-0.0739	0.352	0.5527
0.7749	-0.0417	0.3483	0.0989	0.5922
0.7221	0.0555	0.2549	0.1161	0.5677
0.7311	0.0109	0.3789	0.0245	0.5806
0.2732	0.1413	0.0821	0.2353	0.5249
0.1389	-0.1263	0.5401	-0.1456	0.7136
0.1617	0.0296	0.1904	0.1065	0.6649
0.2199	0.0533	0.1349	0.1585	0.6461
0.3972	0.0054	0.2363	0.1019	0.6581
0.3495	-0.0811	0.4296	-0.0131	0.6569
0.2747	-0.0892	0.4336	-0.0756	0.7217
0.2872	-0.0403	0.3338	-0.0092	0.7056
0.2504	0.1466	0.0019	0.2464	0.5966
0.2478	0.115	0.0477	0.2557	0.5748
0.2749	0.2092	-0.1667	0.3876	0.5603
0.3039	0.1598	-0.1388	0.3642	0.611
0.2513	0.0162	0.2159	0.0567	0.7026
0.2063	-0.1237	0.5221	-0.1627	0.7555
0.1776	-0.0663	0.4252	-0.1175	0.7536
0.14	0.1325	0.0837	0.0674	0.7165
0.1836	0.1488	0.0636	0.0826	0.7038
0.2293	0.1348	0.0607	0.1381	0.6635
0.2406	0.0987	0.1065	0.1513	0.6365
0.2186	0.1456	0.0104	0.2372	0.5993
0.187	0.1315	0.0052	0.242	0.6116
0.1826	0.0313	0.2734	0.0167	0.6646
0.2228	-0.0013	0.3151	0.0068	0.6659
0.236	-0.0252	0.3147	0.0851	0.6078
0.1491	0.1706	-0.0353	0.3164	0.5319
0.1558	0.3292	-0.3541	0.5172	0.4897
0.1204	0.0696	0.122	0.0831	0.71
0.1186	0.015	0.1224	0.1484	0.7149
0.1432	0.0169	0.1038	0.1951	0.6849
0.1827	0.1216	-0.1554	0.5112	0.5195
0.1874	0.0732	0.0354	0.3263	0.558
0.1383	-0.0388	0.3112	0.1507	0.5701
0.1393	0.1315	-0.0055	0.395	0.4723
0.1303	0.1315	-0.0055	0.395	0.4723
0.1384	0.0411	0.2123	0.2052	0.5356
0.1516	0.1069	0.1492	0.1586	0.5832
0.1463	-0.0227	0.3625	0.0505	0.6032
0.1256	-0.0537	0.4391	-0.0534	0.6505
0.1041	-0.1024	0.503	-0.1115	0.6989
0.082	0.2502	-0.1503	0.1257	0.7521
0.0215	0.2013	-0.0386	0.0508	0.7754
0.031	0.3987	-0.4513	0.4853	0.5577
0.0375	0.2312	-0.1918	0.4035	0.5491
0.0569	0.225	-0.166	0.467	0.4673
0.0855	0.2753	-0.2145	0.4324	0.4994
0.1985	0.2424	-0.1823	0.4637	0.4685
0.2686	-0.0871	0.4568	0.0663	0.5645
0.2938	-0.1148	0.4832	0.1038	0.5258
0.2623	-0.087	0.3606	0.2307	0.49
0.2954	-0.0527	0.282	0.2608	0.5028
0.2328	-0.0793	0.3358	0.2081	0.5285
0.077	-0.0601	0.3087	0.2242	0.5187
0.0623	0.0352	0.0537	0.4404	0.467
0.0682	-0.0814	0.2999	0.1836	0.5914
0.0534	0.0052	0.2941	0.0117	0.6844
0.0473	0.0282	0.2387	0.0543	0.6734
0.0511	0.2611	-0.2514	0.5151	0.4671
0.0562	0.3406	-0.461	0.6886	0.4232
0.0539	0.1537	-0.0565	0.3453	0.5526
0.0993	0.1882	-0.0991	0.3483	0.5438
0.0373	-0.008	0.1716	0.2571	0.5546
0.0243	-0.0038	0.1616	0.2647	0.5526
0.0146	0.0568	0.2756	-0.0655	0.7287
0.0006	0.2197	-0.0821	0.1329	0.6951
0.0078	0.0107	0.4218	-0.2069	0.7621
0.0046	0.195	-0.0083	0.1901	0.6209
0.0237	0.3636	-0.3563	0.5095	0.4817
0.0417	0.387	-0.4141	0.5803	0.4348
0.0341	0.3426	-0.3378	0.5315	0.4513
0.0633	0.1052	0.0355	0.3354	0.516
0.0554	0.1212	0.1333	0.1806	0.5707
0.05	0.0371	0.3131	0.0539	0.6032
0.0513	0.0756	0.3516	-0.1257	0.7048
0.0247	0.4913	-0.5489	0.5077	0.5553
0.0247	0.4691	-0.7524	0.8249	0.4618
0.019	0.6076	-0.8633	0.793	0.4482
0.0247	0.3481	-0.5158	0.6916	0.4542
0.0379	0.1726	0.0439	0.2736	0.5037
0.0332	-0.0302	0.4481	0.0949	0.4896
0.0381	0.218	-0.0246	0.386	0.4222
0.1261	0.056	0.1716	0.3362	0.4311
0.3348	0.0419	0.1819	0.3395	0.4328
0.2482	-0.0993	0.4208	0.2247	0.441
0.1279	0.0486	0.2001	0.3162	0.4228
0.1021	0.1533	-0.0189	0.4661	0.387
0.1088	0.0796	0.1298	0.3164	0.4642
0.1501	-0.0957	0.4153	0.1319	0.5427
0.2545	-0.0817	0.3239	0.2488	0.4991
0.3644	-0.076	0.3195	0.2474	0.5008
0.3556	-0.0158	0.2017	0.3738	0.4361
0.4343	0.0418	0.1043	0.4363	0.4139
0.3797	0.0927	-0.0293	0.6025	0.3274
0.382	0.0776	-0.0168	0.6073	0.3255
0.3429	0.0611	0.015	0.533	0.3844
0.2956	0.0818	-0.0072	0.4634	0.4568
0.2244	0.1494	-0.0967	0.488	0.4531
0.2741	0.0124	0.1483	0.3648	0.4667
0.2133	-0.1003	0.357	0.24	0.4943
0.1506	-0.2468	0.7218	-0.0753	0.5862
0.1322	-0.2267	0.6681	-0.0592	0.6026
0.159	-0.1499	0.5203	-0.0568	0.6731
0.1334	-0.0813	0.5361	-0.1575	0.7003
0.1175	-0.1329	0.6022	-0.1605	0.6869
0.1148	0.0159	0.2445	0.1481	0.5904
0.1426	-0.0368	0.3364	0.0838	0.6109
0.139	-0.1177	0.5494	-0.1374	0.6999
0.1537	-0.138	0.619	-0.1845	0.6978
0.1894	-0.0099	0.3975	-0.0846	0.6912
0.237	0.1967	-0.0946	0.3315	0.5621
0.2697	0.1767	-0.0794	0.3434	0.5536
0.2881	0.2142	-0.1902	0.4396	0.5347
0.2173	0.1489	-0.0508	0.3222	0.5716
0.2233	0.2137	-0.2238	0.4679	0.536
0.2049	0.2655	-0.3094	0.5401	0.493
0.1292	0.491	-0.7841	0.8859	0.4025
0.1038	0.1862	-0.0042	0.2527	0.5615
0.1001	0.1606	0.1046	0.1574	0.5623
0.1245	0.0326	0.3316	0.0189	0.597
0.1417	0.0582	0.2696	0.077	0.5771
0.0934	0.1364	0.1666	0.0855	0.5969
0.0534	0.0198	0.2554	0.0934	0.6236
0.1057	-0.0491	0.4092	-0.0152	0.6538
0.1264	0.1136	0.0511	0.2993	0.5351
0.0826	0.1034	0.2563	-0.0471	0.6805
0.0512	0.1393	0.168	-0.0233	0.7142
0.0317	-0.0692	0.5228	-0.1647	0.7068
0.0117	-0.0422	0.3976	-0.1082	0.7439
0.0074	-0.0059	0.2713	0.0859	0.6357
0.0109	0.1213	-0.0647	0.3554	0.5522
0.0125	-0.0286	0.3089	0.0583	0.6271
0.0198	0.0763	-0.0395	0.3888	0.5434
0.0155	0.0256	0.0837	0.2336	0.6253
0.0033	-0.477	1.1199	-0.5186	0.853
0.0046	-0.3826	1.029	-0.4263	0.7606
0.0117	-0.1559	0.5835	-0.028	0.5759
0.0007	0.6566	-1.1129	1.1412	0.2987
0.0439	0.1999	-0.3015	0.6487	0.4346
0.0764	0.371	-0.5812	0.9743	0.2206
0.0997	-0.014	0.2688	0.2763	0.465
0.2682	-0.0501	0.3572	0.1163	0.5696
0.2987	-0.0539	0.3605	0.136	0.5484
0.3356	-0.007	0.2483	0.2402	0.5112
0.3403	0.0756	0.1072	0.314	0.4944
0.1443	0.0183	0.2801	0.062	0.637
0.152	0.0171	0.2754	0.0707	0.6351
0.1569	0.0748	0.1461	0.1587	0.6187
0.169	0.1404	0.0105	0.2943	0.5502
0.1945	0.0216	0.3361	0.0424	0.5936
0.2544	0.0215	0.3364	0.042	0.5937
0.2213	0.1518	0.0279	0.2666	0.5428
0.2233	0.3161	-0.2642	0.4256	0.5171
0.1864	0.2256	-0.0591	0.2385	0.5867
0.2417	0.1679	0.0177	0.2495	0.5547
0.2457	0.0016	0.2514	0.1803	0.5491
0.3405	-0.0112	0.2786	0.1757	0.5435
0.2358	0.036	0.2041	0.2105	0.5371
0.317	0.1434	-0.0018	0.3679	0.4854
0.565	0.1648	-0.0442	0.4077	0.4665
0.6152	0.0754	0.0896	0.3575	0.4702
0.3868	0.0725	0.1079	0.3399	0.4692
0.3158	0.0717	0.1531	0.2729	0.491
0.2628	0.0364	0.377	-0.0977	0.6724
0.2833	-0.09	0.6336	-0.2673	0.7132
0.2603	0.0282	0.2449	0.1145	0.6052
0.3	0.0996	0.0588	0.3271	0.504
0.3142	0.1078	0.0838	0.2521	0.5463
0.2355	0.1583	-0.0146	0.3535	0.4894
0.2241	0.0191	0.3045	0.0838	0.5831
0.1807	0.0565	0.2282	0.1334	0.5833
0.1931	0.1414	0.0329	0.2763	0.5448
0.3197	0.1454	0.0419	0.2699	0.533
0.1915	-0.0232	0.3149	0.137	0.5589
0.1387	-0.1537	0.6173	-0.1499	0.6679
0.1616	-0.1575	0.6149	-0.1705	0.7022
0.1669	-0.1532	0.6261	-0.196	0.7052
0.2284	-0.0882	0.4929	-0.0874	0.6723
0.2446	-0.0535	0.4952	-0.1431	0.6875
0.2188	-0.0777	0.5719	-0.1937	0.6901
0.2157	0.0553	0.2514	0.0952	0.5915
0.1654	-0.02	0.3193	0.1092	0.5813
0.1599	-0.0962	0.4669	-0.0631	0.6822
0.1341	-0.1028	0.5358	-0.1746	0.7249
0.1026	-0.0745	0.4851	-0.1306	0.7015
0.1662	-0.2593	0.8926	-0.4634	0.8175
0.1729	-0.2955	1.0382	-0.5825	0.8307
0.1658	-0.324	1.1157	-0.6712	0.8626
0.197	-0.0794	0.5464	-0.2406	0.7574
0.2012	0.0391	0.2887	-0.0447	0.6994
0.2259	-0.0298	0.379	-0.146	0.782
0.2068	-0.0546	0.4333	-0.1889	0.7966
0.195	-0.2139	0.7233	-0.4186	0.8954
0.1518	0.0357	0.2806	-0.0731	0.7475
0.1946	-0.013	0.3151	0.0046	0.6772
0.1526	-0.1078	0.5834	-0.2174	0.7278
0.0729	-0.2577	0.8919	-0.4946	0.8476
0.1018	-0.0686	0.5337	-0.2152	0.7385
0.3271	0.024	0.2498	0.0629	0.662
0.5304	0.0817	0.1206	0.1976	0.5974
0.5933	0.0719	0.128	0.2122	0.5838
0.7441	0.0792	0.1874	0.1736	0.5518
1	0.0862	0.1828	0.1805	0.5417
0.6235	0.0365	0.2442	0.1629	0.5379
0.1541	-0.0744	0.3854	-0.0008	0.6752
0.1903	0.1274	0.0635	0.1211	0.6819
0.1969	0.0546	0.1854	0.0543	0.7019
0.3562	-0.0084	0.2619	0.0759	0.6727
0.2657	0.0784	0.0677	0.212	0.6334
0.2666	0.0207	0.2362	-0.0015	0.7353
0.2338	-0.0306	0.3407	-0.0966	0.7778
0.2392	-0.009	0.3453	-0.1069	0.7652
0.2793	0.2862	-0.3353	0.501	0.5364
0.2952	0.3021	-0.3424	0.4719	0.5578
0.3324	0.1043	0.0242	0.2196	0.6477
0.2826	0.065	0.1169	0.146	0.6629
0.2388	0.0057	0.2425	0.0609	0.6853
0.2447	-0.0138	0.2092	0.1093	0.686
0.2207	0.2209	-0.1796	0.3016	0.6558
0.1948	0.1011	0.1147	0.0723	0.7155
0.2768	0.1566	-0.012	0.1941	0.6665
0.296	0.1958	-0.0437	0.2184	0.6244
0.3243	0.1341	0.0448	0.2154	0.5991
0.2746	0.0292	0.2437	0.0527	0.6679
0.2276	0.0016	0.3071	-0.0143	0.6992
0.2891	0.0064	0.2956	-0.0054	0.6969
0.2895	0.082	0.1422	0.1279	0.6394
0.1903	0.0061	0.3303	0.0338	0.6245
0.17	0.0551	0.2422	0.0862	0.6138
0.1528	0.1658	-0.012	0.2719	0.5636
0.0908	0.1641	-0.1159	0.3525	0.5863
0.1029	0.1797	-0.186	0.4318	0.5712
0.1427	0.133	-0.145	0.4611	0.5448
0.1823	0.1442	-0.1452	0.4594	0.5315
0.2086	0.1008	-0.0984	0.5081	0.4729
0.1836	0.1148	-0.0349	0.4105	0.4935
0.1953	0.1164	-0.028	0.3972	0.5043
0.1775	-0.0493	0.3858	0.0546	0.6054
0.1418	-0.0371	0.376	0.0496	0.6068
0.1734	-0.0314	0.3998	0.0117	0.6092
0.1024	0.0668	0.2646	-0.0174	0.6715
0.0745	-0.0567	0.5272	-0.314	0.8307
0.0949	0.1984	-0.0596	0.0664	0.772
0.0511	0.1771	0.0206	0.0011	0.7841
0.0508	0.383	-0.4254	0.4459	0.5865
0.0415	0.4046	-0.4839	0.5142	0.5613
0.0443	0.2417	-0.18	0.3426	0.5921
0.1051	0.2784	-0.2959	0.4741	0.5449
0.1396	0.359	-0.427	0.6019	0.4645
0.2399	0.1975	-0.1706	0.5003	0.4731
0.3073	0.1494	-0.0518	0.509	0.3885
0.3375	0.0485	0.1011	0.444	0.4
0.4717	-0.0831	0.357	0.2043	0.5159
0.5268	-0.1568	0.5195	0.0687	0.5644
0.1773	-0.2296	0.7183	-0.0915	0.6003
0.057	-0.1418	0.4808	0.0733	0.5802
0.0611	0.1228	-0.1687	0.6155	0.4183
0.096	-0.0452	0.2482	0.2245	0.5608
0.0525	-0.0483	0.3305	0.1451	0.5658
0.0702	-0.1068	0.4531	0.0335	0.6129
0.1218	-0.0117	0.2362	0.2212	0.5457
0.1045	0.0147	0.162	0.3237	0.4882
0.0981	-0.083	0.374	0.2287	0.4632
0.0933	-0.0075	0.2345	0.2507	0.5013
0.0623	0.2116	-0.2983	0.6811	0.3855
0.0342	0.0997	0.0469	0.4182	0.4296
0.0328	0.198	-0.0465	0.4271	0.4164
0.0069	-0.0282	0.5459	-0.3218	0.8125
0.001	-0.0465	0.4363	0.0569	0.5308
0.0094	0.3752	-0.4237	0.4062	0.6321
0.0055	0.2719	-0.2592	0.2682	0.6927
0.0047	0.4805	-0.781	0.8586	0.4325
0.0014	0.0648	0.1961	-0.0923	0.8193
0.0236	-0.1233	0.6345	-0.4846	0.967
0.0156	0.4832	-0.6365	0.7916	0.3475
0.0321	0.105	0.1846	0.0946	0.6085
0.0676	-0.1019	0.5697	-0.1342	0.6623
0.0401	0.0652	0.2682	0.0768	0.5976
0.0393	0.0848	0.2495	0.1387	0.5361
0.0437	0.0826	0.3556	-0.1314	0.6962
0.0576	0.0739	0.2753	-0.0134	0.6611
0.0389	0.3844	-0.5482	0.6679	0.5025
0.0448	0.1647	0.2098	-0.0378	0.6527
0.0289	-0.0747	0.5887	-0.2115	0.6887
0.0582	-0.2516	0.8343	-0.2003	0.6116
0.0369	-0.0904	0.491	0.1211	0.4764
0.031	-0.0877	0.4372	0.191	0.4566
0.0477	-0.1366	0.5227	0.1423	0.4663
0.1199	-0.1656	0.5018	0.1969	0.4575
0.156	-0.1118	0.3894	0.3137	0.3979
0.1754	-0.0137	0.226	0.3944	0.3813
0.1357	0.2657	-0.2923	0.7091	0.3158
0.1246	0.2027	-0.0628	0.4066	0.4459
0.1081	-0.0593	0.494	-0.0293	0.5899
0.138	-0.2568	0.7868	-0.1355	0.5961
0.2356	-0.0861	0.4215	0.1194	0.5337
0.2166	0.0438	0.1025	0.4186	0.4211
0.2726	0.0016	0.2187	0.321	0.4473
0.3774	0.0497	0.1018	0.4799	0.3545
0.3652	-0.086	0.3372	0.3063	0.4319
0.3569	-0.0199	0.2038	0.3729	0.4316
0.1759	0.0762	0.0044	0.4441	0.4696
0.1067	0.2582	-0.2589	0.5431	0.4528
0.0923	0.1972	-0.1307	0.4708	0.4601
0.1621	0.0821	0.1267	0.2888	0.4897
0.3391	-0.0139	0.3679	0.1081	0.5289
0.3093	-0.1676	0.6513	-0.1066	0.6136
0.1378	0.1066	0.1296	0.2057	0.5521
0.1478	0.0099	0.3477	0.0135	0.6265
0.1389	-0.0817	0.5019	-0.0672	0.6425
0.1559	-0.0937	0.4613	0.0111	0.6254
0.1858	0.0063	0.2588	0.1938	0.5442
0.1494	-0.0433	0.4104	-0.0309	0.6585
0.1734	-0.006	0.4118	-0.0866	0.6774
0.2397	0.024	0.3401	-0.0352	0.6656
0.2094	0.0344	0.3026	0.0015	0.6561
0.1495	0.2069	-0.1251	0.3862	0.5242
0.1852	0.3303	-0.3863	0.5689	0.4867
0.2597	0.145	-0.0103	0.2717	0.5851
0.1573	0.2131	-0.2217	0.4657	0.5365
0.1333	0.2899	-0.3816	0.6033	0.4758
0.1261	0.4385	-0.6639	0.789	0.4331
0.0923	0.2935	-0.1744	0.3246	0.5544
0.1111	0.05	0.4133	-0.13	0.6582
0.1045	0.099	0.3185	-0.0456	0.6182
0.1188	0.087	0.2083	0.1331	0.554
0.1145	0.2659	-0.0962	0.2752	0.5447
0.1323	0.1089	0.0305	0.3416	0.5124
0.1378	0.0697	0.1196	0.2774	0.5299
0.1089	0.1384	0.0275	0.3297	0.5019
0.0791	-0.0013	0.4558	-0.0879	0.6259
0.0509	0.0441	0.3671	-0.0051	0.5862
0.0203	-0.0569	0.514	-0.1478	0.6802
0.0117	-0.2113	0.733	-0.3101	0.7811
0.0033	0.0052	0.2803	0.0844	0.6191
0.0036	-0.0445	0.5752	-0.1431	0.6012
0.0051	0.1915	-0.1423	0.4486	0.4723
0.0119	0.0584	0.1422	0.2496	0.5202
0.008	-0.1342	0.4235	-0.1077	0.7916
0.0104	0.0612	0.276	-0.1778	0.8338
0.0119	-0.4574	1.203	-0.6591	0.8961
0.0042	0.2379	-0.0259	0.2251	0.5407
0.0062	0.525	-0.6565	0.7531	0.35
0.0148	0.4057	-0.7921	1.1104	0.2718
0.0638	0.0909	0.0299	0.487	0.3899
0.0837	0.033	0.1945	0.3606	0.409
0.319	0.017	0.2395	0.2307	0.5046
0.2943	-0.0152	0.2904	0.2061	0.51
0.2922	0.2361	-0.2883	0.6114	0.4345
0.2741	0.1838	-0.071	0.3842	0.5028
0.1331	0.0357	0.2493	0.0801	0.6339
0.139	0.1932	-0.0322	0.2787	0.56
0.1437	0.207	-0.058	0.3009	0.5491
0.1535	0.2663	-0.1681	0.3853	0.5156
0.1796	0.0689	0.2969	0.0515	0.582
0.1723	0.1486	0.0784	0.2875	0.4777
0.2002	0.0011	0.3498	0.0789	0.563
0.2249	0.0535	0.2567	0.0877	0.595
0.2068	0.0417	0.2543	0.0254	0.6695
0.2131	0.2269	-0.1406	0.3482	0.549
0.2151	0.0952	0.0636	0.2565	0.5655
0.2911	-0.1731	0.6079	-0.1048	0.654
0.1931	-0.137	0.5339	-0.0529	0.6442
0.4549	0.1203	0.0427	0.3276	0.5034
0.5384	0.0704	0.1762	0.2377	0.5134
0.6124	0.0811	0.1045	0.3245	0.485
0.7972	0.0837	0.102	0.3323	0.4724
0.3119	0.0816	0.1346	0.2891	0.483
0.302	0.0462	0.307	-0.006	0.643
0.2234	0.086	0.2206	0.053	0.6262
0.2074	0.0666	0.1747	0.1548	0.5951
0.2648	0.0861	0.0646	0.3503	0.4873
0.3331	0.0193	0.2136	0.1576	0.5992
0.2788	0.0931	0.0799	0.2852	0.5302
0.2622	-0.0145	0.3393	0.0857	0.5819
0.2192	0.1109	0.1398	0.1827	0.5695
0.2372	0.0853	0.2166	0.1051	0.5901
0.2868	0.1932	-0.0252	0.2723	0.5459
0.1254	0.0032	0.3223	0.0013	0.6618
0.1567	-0.0094	0.3591	-0.0357	0.6664
0.1792	-0.0155	0.3786	-0.0146	0.6411
0.1647	-0.0301	0.383	0.0378	0.5931
0.1885	-0.1498	0.5858	-0.1118	0.6641
0.2201	-0.0807	0.4281	-0.0048	0.6499
0.1903	0.1616	-0.0086	0.2443	0.5974
0.1679	0.0524	0.221	0.035	0.6856
0.1399	0.0061	0.3836	-0.1195	0.7288
0.1001	0.0728	0.2162	0.0332	0.6719
0.1428	0.064	0.2034	0.0381	0.6714
0.1176	0.1565	-0.0767	0.3054	0.5895
0.1329	-0.1811	0.7055	-0.2937	0.755
0.149	-0.0581	0.5451	-0.2429	0.7546
0.1601	-0.0503	0.6149	-0.378	0.7966
0.1555	0.2148	-0.0371	0.1287	0.6759
0.1717	0.2913	-0.275	0.35	0.6234
0.1787	0.0899	0.1569	-0.0175	0.757
0.1853	0.0131	0.2953	-0.0641	0.7417
0.1959	-0.0395	0.3767	-0.1005	0.7483
0.1936	-0.0431	0.5061	-0.2271	0.7585
0.1486	-0.0877	0.4816	-0.133	0.7248
0.1181	0.0128	0.4268	-0.2015	0.7516
0.078	-0.0576	0.5895	-0.3842	0.8438
0.1186	-0.0127	0.474	-0.2686	0.805
0.4198	0.1034	0.149	0.0813	0.6654
0.5399	0.0227	0.2512	0.0793	0.6429
0.5507	0.1057	0.0832	0.2465	0.5552
0.6762	0.068	0.2048	0.1658	0.5532
0.6937	0.0718	0.155	0.2303	0.5331
0.6148	-0.0252	0.3175	0.1446	0.5486
0.2406	0.2066	-0.0931	0.322	0.5564
0.1474	0.0983	0.1533	0.0398	0.7032
0.3646	0.0551	0.2379	-0.0131	0.7166
0.3479	-0.0159	0.2708	0.0713	0.6756
0.2587	0.098	-0.0005	0.2809	0.619
0.2976	0.1321	-0.0333	0.2295	0.6648
0.2317	0.2164	-0.1614	0.3628	0.5712
0.2693	0.1504	-0.0021	0.2474	0.5976
0.2984	0.1712	-0.0585	0.2946	0.5852
0.3738	0.1977	-0.1317	0.3425	0.5818
0.3517	0.09	0.1254	0.1329	0.6381
0.3554	0.0749	0.1397	0.1439	0.627
0.3131	0.0099	0.2253	0.0891	0.6695
0.2922	0.0552	0.0726	0.2316	0.6298
0.3169	0.1021	0.0232	0.2021	0.6651
0.3275	0.1037	0.1203	0.0701	0.7049
0.2723	0.322	-0.3561	0.5171	0.5202
0.32	0.1445	0.0934	0.1355	0.6244
0.3345	0.0027	0.3209	0.0264	0.6451
0.2963	0.0019	0.3556	-0.0603	0.6999
0.2281	-0.0009	0.3483	-0.0705	0.7113
0.4054	0.0772	0.1779	0.0735	0.6646
0.2968	0.1321	0.0629	0.1886	0.6089
0.2434	0.0647	0.2267	0.0636	0.6399
0.1864	-0.0065	0.3406	0.009	0.6499
0.1416	0.1641	-0.0726	0.3193	0.5742
0.0826	0.1074	0.0059	0.2746	0.5968
0.114	0.1009	0.0336	0.2558	0.594
0.1079	0.0086	0.1979	0.1654	0.6162
0.1126	0.0377	0.1453	0.2111	0.5923
0.1844	0.0678	0.0579	0.3288	0.5299
0.2	-0.1052	0.4958	-0.0097	0.6051
0.1944	-0.1045	0.476	0.0075	0.6122
0.1495	0.0317	0.2446	0.1319	0.5888
0.1498	0.1796	-0.1618	0.4755	0.4991
0.1441	-0.1125	0.5398	-0.1348	0.6959
0.1301	-0.0704	0.5509	-0.2683	0.7751
0.0936	-0.0688	0.5964	-0.3656	0.8248
0.092	0.1764	0.0618	-0.0651	0.8119
0.1064	0.0521	0.2848	-0.2036	0.8517
0.0649	0.3729	-0.4097	0.4389	0.5878
0.0489	0.0506	0.1979	0.004	0.7269
0.0242	0.2449	-0.2986	0.4915	0.5593
0.0818	0.1926	-0.2124	0.3731	0.6427
0.1149	0.1582	-0.0072	0.2036	0.6464
0.2156	0.3925	-0.495	0.6631	0.4374
0.3426	0.4206	-0.578	0.8397	0.3106
0.4489	0.1345	-0.0462	0.5258	0.3795
0.6682	0.008	0.1471	0.4094	0.4322
0.5518	-0.0383	0.2408	0.3249	0.4697
0.1627	-0.0574	0.2464	0.3425	0.4609
0.1005	0.149	-0.1404	0.5076	0.4757
0.1059	0.245	-0.5162	0.9239	0.3469
0.1205	0.2508	-0.5116	0.9155	0.3413
0.1173	0.1252	-0.1516	0.5941	0.4155
0.1519	-0.1073	0.4218	0.1044	0.5731
0.1706	-0.0821	0.3629	0.1622	0.551
0.1448	-0.1624	0.5784	0.0117	0.5707
0.1413	-0.0348	0.289	0.2808	0.4597
0.1214	-0.0087	0.2472	0.2953	0.453
0.0773	0.123	-0.0317	0.5328	0.3681
0.0809	0.1058	0.0716	0.4314	0.3805
0.1156	-0.0376	0.4054	0.1633	0.4619
0.0409	0.187	-0.0491	0.436	0.4267
0.0174	0.3018	-0.3001	0.3073	0.6977
0.0091	0.2648	-0.2213	0.2353	0.7275
0.0017	-0.24	0.8565	-0.4273	0.7918
0.0188	0.0678	0.3537	-0.1007	0.6649
0.0035	0.0438	0.4439	-0.2642	0.7697
0.009	0.4475	-0.4994	0.3758	0.6584
0.0055	-0.0617	0.447	-0.1648	0.7552
0.0067	0.0702	0.0382	0.3386	0.5377
0.0019	-0.0736	0.4348	0.048	0.579
0.0032	-0.0752	0.5081	-0.0449	0.602
0.0166	-0.0304	0.4702	-0.0271	0.5803
0.0174	0.1511	0.1384	0.1699	0.5392
0.0222	0.1106	0.1682	0.193	0.5364
0.013	-0.0332	0.4719	-0.1412	0.6944
0.0293	-0.1904	0.7937	-0.4685	0.8484
0.0339	-0.2946	1.0296	-0.5971	0.8378
0.0477	-0.0133	0.5647	-0.273	0.7034
0.0693	-0.1752	0.8681	-0.4044	0.7079
0.0543	-0.2036	0.8246	-0.254	0.6322
0.0359	-0.1375	0.5995	-0.0298	0.5749
0.0136	-0.0455	0.303	0.3027	0.4413
0.078	0.0001	0.1984	0.4274	0.3726
0.1128	-0.0591	0.2752	0.4041	0.3718
0.1674	-0.0782	0.3048	0.3909	0.3741
0.1203	0.1614	-0.209	0.7433	0.2977
0.0766	0.2538	-0.2131	0.5461	0.4171
0.0637	0.0293	0.2725	0.1001	0.5976
0.0652	-0.1697	0.7486	-0.2843	0.7036
0.0567	-0.1623	0.7137	-0.2472	0.6934
0.061	-0.0624	0.4774	-0.0289	0.6088
0.1112	0.0223	0.1706	0.2669	0.5264
0.1238	0.1033	0.0495	0.3166	0.5176
0.2797	0.0938	-0.0149	0.4997	0.403
0.2781	-0.0691	0.3178	0.2819	0.4594
0.3405	0.0658	0.1054	0.372	0.4442
0.139	0.0438	0.1996	0.0839	0.6678
0.0853	0.0144	0.2928	-0.0136	0.6958
0.0675	0.0173	0.2851	0.0012	0.6856
0.0945	0.0771	0.2089	0.1332	0.567
0.1368	0.0082	0.3932	0.0042	0.5842
0.2257	0.0864	0.2273	0.1566	0.5215
0.2057	0.1639	0.0479	0.2915	0.4883
0.1617	0.172	0.0292	0.3175	0.4713
0.1592	0.0628	0.205	0.2321	0.487
0.1654	0.0445	0.1871	0.2645	0.5033
0.1644	0.0963	0.1397	0.2556	0.5111
0.1825	0.0515	0.2159	0.1069	0.6286
0.1804	0.1402	0.1005	0.1821	0.5717
0.2669	-0.066	0.4609	-0.0678	0.6678
0.219	0.0631	0.2098	0.1432	0.5781
0.2324	0.2045	-0.1308	0.4055	0.51
0.2995	0.2457	-0.2518	0.5074	0.4956
0.2271	0.0651	0.1108	0.2318	0.5819
0.1256	0.2401	-0.2774	0.5152	0.5154
0.1289	0.2981	-0.3897	0.6085	0.4685
0.1598	0.4113	-0.6519	0.8141	0.4271
0.1611	0.0064	0.3794	-0.0152	0.629
0.1064	-0.1632	0.6997	-0.2136	0.6711
0.0801	0.1086	0.2778	0.0149	0.5982
0.0978	0.0596	0.1897	0.2024	0.5373
0.0882	0.3123	-0.2162	0.3862	0.5115
0.1156	0.1149	0.0848	0.2563	0.5345
0.1289	0.1411	0.008	0.3274	0.5199
0.1144	0.15	0.0095	0.3377	0.5004
0.0797	0.11	0.1622	0.1813	0.529
0.051	0.0618	0.338	0.072	0.5125
0.0403	-0.0449	0.5135	-0.162	0.6753
0.0053	-0.0249	0.4646	-0.2148	0.7729
0.0217	0.1743	-0.0222	0.1551	0.683
0.0199	0.3011	-0.2766	0.3706	0.5954
0.0063	0.1068	0.1724	0.0581	0.6441
0.0005	-0.0334	0.4902	-0.2005	0.7287
0.0182	-0.0345	0.1579	0.1482	0.7144
0.008	0.1165	0.164	-0.0767	0.7889
0.0037	0.0403	0.3309	-0.0854	0.7034
0.0052	0.4589	-0.3648	0.3588	0.5324
0.0014	0.5099	-0.6569	0.7546	0.3726
0.0275	0.0878	0.0088	0.5153	0.3758
0.0648	0.051	0.1003	0.4646	0.3815
0.1612	0.0725	0.092	0.4851	0.346
0.2809	-0.022	0.2877	0.2254	0.5068
0.2267	0.0053	0.1945	0.3131	0.4845
0.4451	0.1443	-0.1613	0.5643	0.4482
0.2835	0.1899	-0.1878	0.5227	0.4688
0.1011	0.3927	-0.4619	0.5874	0.4776
0.1057	0.3798	-0.3277	0.442	0.5046
0.1203	0.366	-0.3364	0.443	0.5194
0.14	0.2862	-0.2144	0.3913	0.5273
0.1586	0.0224	0.385	-0.1195	0.7031
0.1383	-0.0259	0.4099	0.0074	0.5983
0.1511	0.1264	0.0886	0.3047	0.4704
0.1972	-0.1616	0.6256	-0.1105	0.6361
0.1434	0.1335	0.0719	0.1996	0.5846
0.1504	0.214	-0.1177	0.3368	0.5533
0.2027	0.1723	-0.024	0.25	0.5866
0.2507	-0.0599	0.3809	0.0295	0.6327
0.3572	-0.1037	0.4737	-0.0338	0.6489
0.5195	0.027	0.197	0.23	0.5387
0.4728	0.1231	0.0383	0.3295	0.503
0.59	0.0835	0.0955	0.3261	0.4889
0.7532	0.0513	0.1387	0.3256	0.476
0.4863	-0.0097	0.2877	0.1868	0.5223
0.4276	0.0398	0.3027	0.0104	0.6394
0.165	0.0792	0.1853	0.1044	0.6174
0.2404	0.0308	0.2586	0.0447	0.658
0.2792	0.0629	0.1681	0.1491	0.6101
0.3039	-0.0425	0.3393	0.0386	0.6533
0.2938	-0.0139	0.2802	0.1052	0.6169
0.2629	0.0388	0.1615	0.2542	0.541
0.2714	-0.0465	0.3528	0.1397	0.5533
0.2741	0.1518	0.0187	0.3175	0.5107
0.2249	0.2004	-0.0026	0.2279	0.5556
0.2144	0.122	0.1943	0.0018	0.6646
0.2512	0.0045	0.4734	-0.2641	0.7727
0.2394	-0.1258	0.6074	-0.173	0.6756
0.2072	0.0377	0.2376	0.1976	0.5077
0.2075	0.023	0.2083	0.2458	0.5132
0.1781	-0.1334	0.51	-0.0825	0.7017
0.165	0.2948	-0.3351	0.4412	0.5903
0.1627	0.2916	-0.3106	0.4103	0.5969
0.1536	0.1491	0.0564	0.1412	0.6475
0.1775	0.0728	0.2159	0.0335	0.6718
0.1468	0.1222	0.0357	0.2406	0.5804
0.133	0.1994	-0.1846	0.4297	0.5293
0.1411	0.0391	0.2016	0.1128	0.6261
0.1984	-0.0666	0.4806	-0.1166	0.6955
0.2182	0.1125	0.1699	0.0056	0.7061
0.1746	0.1448	0.064	0.0793	0.7059
0.1811	0.1786	-0.0473	0.1448	0.7148
0.1971	0.0762	0.1553	-0.013	0.773
0.1883	0.0872	0.0842	0.1213	0.6964
0.1675	-0.0712	0.4519	-0.1287	0.742
0.1631	-0.0657	0.4718	-0.1299	0.7175
0.1621	0.124	0.1369	0.0385	0.6931
0.1346	0.0184	0.409	-0.1846	0.7479
0.0904	0.0138	0.4352	-0.242	0.7849
0.1445	0.0251	0.3516	-0.0968	0.7146
0.4523	-0.0136	0.3248	0.0129	0.6724
0.5461	-0.0275	0.3381	0.0229	0.6623
0.6428	0.0398	0.2461	0.1165	0.5888
0.671	-0.0444	0.4187	0.003	0.6124
0.6512	-0.1205	0.5394	-0.02	0.5925
0.6453	-0.0613	0.3889	0.0788	0.5793
0.3558	0.1389	0.0865	0.1055	0.6623
0.2218	0.0589	0.2424	-0.0355	0.7291
0.2441	0.0153	0.2969	-0.0382	0.7198
0.2318	0.0989	0.0157	0.2517	0.6211
0.221	0.1533	-0.0898	0.3317	0.5905
0.2419	0.1733	-0.1546	0.3947	0.5769
0.2813	0.2442	-0.174	0.3861	0.5348
0.2917	0.2265	-0.1306	0.3638	0.535
0.3351	0.1465	-0.0178	0.245	0.6245
0.3678	0.1044	0.078	0.1711	0.6393
0.391	0.0254	0.2133	0.0848	0.6687
0.4004	-0.0443	0.368	0.029	0.6346
0.3654	0.0004	0.2578	0.104	0.6357
0.4153	0.0608	0.1005	0.2504	0.5833
0.4441	0.1121	0.0189	0.2891	0.5762
0.6186	0.2157	-0.169	0.412	0.5415
0.297	0.1095	0.0878	0.2146	0.5934
0.3695	0.0311	0.2891	0.0281	0.6501
0.3202	-0.0876	0.5043	-0.095	0.6744
0.3737	-0.0833	0.5128	-0.1279	0.6955
0.3651	0.0372	0.2176	0.0575	0.6812
0.4563	0.1011	0.1003	0.1256	0.6651
0.3076	0.0521	0.211	0.0776	0.6529
0.2867	-0.0523	0.4328	-0.0503	0.6653
0.2096	-0.0665	0.4151	0.0234	0.6231
0.2359	0.0451	0.146	0.2304	0.5696
0.1454	0.0802	0.0173	0.3197	0.5721
0.1505	0.0935	0.0853	0.2034	0.6093
0.1395	0.1439	-0.0382	0.2969	0.587
0.1258	0.1658	-0.0383	0.2653	0.5971
0.1205	0.2179	-0.1333	0.3353	0.57
0.1116	-0.145	0.5473	-0.0579	0.6459
0.1632	-0.1043	0.4535	0.039	0.6066
0.1273	-0.0424	0.3652	0.0494	0.6277
0.1238	-0.0456	0.2872	0.0729	0.6797
0.1139	0.056	0.1707	0.0448	0.7197
0.1059	-0.0324	0.4293	-0.1758	0.7681
0.0941	-0.0743	0.6011	-0.3627	0.8223
0.1091	0.0657	0.2791	-0.0898	0.7311
0.1312	0.0679	0.1845	0.0575	0.671
0.118	0.169	-0.1063	0.3298	0.5926
0.0888	0.1269	0.0257	0.2189	0.6156
0.0815	0.0834	0.1375	0.1296	0.6401
0.0432	0.1204	0.0166	0.2101	0.6487
0.1025	0.2191	-0.1485	0.3081	0.6185
0.1467	0.1153	-0.019	0.2761	0.6167
0.1481	0.2325	-0.2762	0.6495	0.3807
0.469	0.1501	-0.07	0.5374	0.3762
0.6882	0.0826	-0.0019	0.5427	0.3746
0.7418	0.0521	0.0704	0.4523	0.4241
0.4412	0.0818	0.0772	0.3292	0.509
0.1588	0.0821	0.026	0.317	0.5686
0.1275	0.1685	-0.2813	0.6472	0.4664
0.1528	0.1021	-0.2041	0.6434	0.4565
0.1326	0.0648	-0.0775	0.5359	0.4637
0.1522	-0.0552	0.2473	0.2621	0.533
0.1629	-0.074	0.2896	0.2519	0.5267
0.1784	-0.1072	0.3881	0.2372	0.4801
0.1852	0.0749	0.104	0.38	0.4402
0.1181	0.1028	-0.0015	0.5301	0.3605
0.0928	0.1423	-0.0697	0.5679	0.3515
0.1092	0.1858	-0.1734	0.709	0.2694
0.1566	0.1558	-0.1016	0.6608	0.2787
0.079	-0.02	0.1949	0.4129	0.41
0.0498	-0.1815	0.3427	0.144	0.6853
0.0158	0.01	0.0348	0.2642	0.6828
0.0078	-0.1669	0.4611	-0.0638	0.7677
0.0109	0.1406	0.1558	0.0909	0.6087
0.0051	0.1063	0.2631	-0.0294	0.6513
0.0056	0.36	-0.4007	0.4449	0.5742
0.0083	-0.0061	0.3212	-0.1103	0.7725
0.006	-0.1792	0.6571	-0.1457	0.6575
0.0116	0.0849	0.3683	-0.1333	0.6667
0.0188	0.1165	0.2584	-0.0222	0.6436
0.0141	-0.0759	0.5749	-0.2636	0.7584
0.0263	-0.0522	0.3969	0.0111	0.6475
0.0237	-0.0593	0.5172	-0.2053	0.7462
0.0383	0.1089	0.2063	0.037	0.6463
0.0319	-0.1654	0.846	-0.5285	0.8295
0.0325	-0.0085	0.5361	-0.2073	0.6696
0.0507	-0.2221	0.855	-0.3213	0.6784
0.0569	-0.2245	0.7217	-0.0791	0.5757
0.029	0.1039	0.0643	0.4238	0.412
0.0418	0.1384	-0.1074	0.6405	0.3267
0.0943	0.1385	-0.0638	0.6317	0.2934
0.1403	0.0929	-0.0794	0.7162	0.2635
0.1658	0.0292	0.0244	0.6142	0.3243
0.0717	0.5062	-0.8668	1.0752	0.2773
0.0735	0.5924	-1.0464	1.1465	0.2982
0.0705	0.5383	-0.9358	1.0464	0.342
0.0598	0.2027	-0.1101	0.4348	0.4682
0.0508	0.1353	0.0331	0.2978	0.5301
0.0621	0.0708	0.184	0.1699	0.5714
0.095	0.1353	0.0281	0.2732	0.5528
0.1185	0.0326	0.1891	0.1222	0.6385
0.1231	0.2539	-0.2573	0.5243	0.4588
0.1091	0.2108	-0.2098	0.5382	0.4499
[truncated: 55,926 more rows]

## Sheet: Vitiligo depth 25 um
Int	C1	C2	C3	C4
0.1214	0.3471	-0.3056	0.4357	0.5129
0.1376	0.1068	0.1733	0.0365	0.6765
0.1316	0.0166	0.3647	-0.0775	0.6869
0.1317	-0.1328	0.5811	-0.2219	0.7663
0.1348	-0.0686	0.4247	-0.1003	0.7351
0.1134	0.1081	0.1021	0.1046	0.6769
0.1243	0.172	-0.0263	0.1855	0.6544
0.151	0.2635	-0.1749	0.2592	0.6408
0.1361	0.1703	-0.0234	0.1763	0.6641
0.1463	-0.0346	0.4077	-0.0867	0.7092
0.1609	-0.0974	0.5386	-0.2057	0.7598
0.1477	-0.2236	0.7772	-0.415	0.856
0.1484	-0.2002	0.7647	-0.4337	0.8606
0.1408	0.0183	0.332	-0.0352	0.675
0.149	0.0938	0.1869	0.0958	0.6118
0.1659	0.0764	0.2344	0.0178	0.6605
0.1573	-0.0794	0.5172	-0.1781	0.7258
0.1388	0.0052	0.3431	-0.0434	0.6744
0.1307	0.0613	0.1914	0.0619	0.6615
0.1169	0.011	0.2524	-0.0083	0.7268
0.1425	-0.0402	0.3389	-0.0628	0.7553
0.1541	-0.2133	0.7902	-0.3925	0.8155
0.1052	-0.033	0.4546	-0.1105	0.6849
0.1174	0.071	0.2796	-0.051	0.6966
0.1298	-0.0176	0.4243	-0.2168	0.803
0.1488	-0.0774	0.5168	-0.2581	0.8105
0.144	-0.124	0.6608	-0.3422	0.798
0.1443	0.02	0.364	-0.0463	0.6485
0.1487	0.0917	0.264	0.0036	0.6222
0.1477	0.2016	-0.0012	0.1889	0.5882
0.1343	-0.0684	0.5146	-0.2765	0.8168
0.1173	0.0025	0.3438	-0.1451	0.7828
0.1527	0.0099	0.3366	-0.132	0.7699
0.1378	-0.0577	0.4312	-0.1301	0.7333
0.1429	-0.1558	0.6249	-0.3036	0.8132
0.1258	-0.199	0.7219	-0.3724	0.8322
0.1335	-0.3329	1.0499	-0.7342	1.0046
0.1199	-0.2062	0.8166	-0.5044	0.882
0.1423	-0.2428	0.8332	-0.4622	0.8628
0.1575	-0.1167	0.6127	-0.2696	0.7706
0.1424	0.097	0.1156	0.1095	0.6641
0.1634	0.1685	0.0094	0.1706	0.6344
0.1745	0.1387	0.0887	0.1149	0.6421
0.1759	0.0647	0.2313	-0.0085	0.7036
0.1787	0.1014	0.1929	-0.0068	0.7055
0.1917	0.1968	0.0026	0.2168	0.578
0.189	0.1814	0.0548	0.179	0.5784
0.1862	0.0365	0.3869	-0.084	0.653
0.1796	-0.146	0.8497	-0.5386	0.8296
0.2025	-0.0726	0.5587	-0.2472	0.7508
0.1991	-0.1886	0.7647	-0.4479	0.863
0.231	-0.0371	0.5011	-0.2706	0.8037
0.1558	0.1415	0.0918	0.1309	0.6369
0.1566	0.1763	-0.0067	0.2598	0.5677
0.1904	0.1424	0.0446	0.245	0.5577
0.1648	0.1317	0.0681	0.1877	0.6023
0.2007	0.1856	-0.0712	0.3005	0.5755
0.1927	0.1967	-0.0874	0.3039	0.578
0.1917	0.0855	0.1717	0.0995	0.6388
0.2126	-0.0612	0.4635	-0.1623	0.7581
0.2602	0.0512	0.3018	-0.0393	0.6775
0.2101	0.0008	0.3838	-0.0782	0.6841
0.2097	0.0621	0.253	0.07	0.6055
0.2103	0.1774	-0.0012	0.2967	0.5191
0.2762	0.2076	-0.0819	0.3937	0.4721
0.265	0.0888	0.0975	0.318	0.4854
0.2287	-0.0916	0.4499	-0.0107	0.6429
0.2365	-0.0449	0.3262	0.0649	0.6429
0.2729	-0.0105	0.2889	0.0991	0.6135
0.3041	0.1315	0.0054	0.323	0.5358
0.2827	0.1345	0.0943	0.1622	0.6103
0.2431	0.2829	-0.184	0.266	0.636
0.2348	0.3574	-0.3389	0.4208	0.5589
0.2368	0.2065	-0.1099	0.3322	0.5651
0.2948	0.1278	0.085	0.1871	0.5952
0.2763	0.0185	0.2606	0.0964	0.6177
0.313	0.01	0.3116	0.0378	0.633
0.3282	-0.0463	0.4309	-0.0559	0.6597
0.3275	-0.0099	0.3714	-0.0363	0.6637
0.3725	0.022	0.2944	0.034	0.6395
0.3928	0.1569	-0.0583	0.3462	0.5542
0.3766	0.1777	-0.1163	0.3955	0.5412
0.3435	0.0947	0.0385	0.3171	0.5439
0.349	0.0007	0.2889	0.0905	0.6161
0.2997	-0.084	0.4309	0.0368	0.6109
0.2521	-0.0527	0.3383	0.1326	0.575
0.2618	0.0521	0.0896	0.299	0.5507
0.3179	0.0413	0.1327	0.256	0.5629
0.3288	0.0126	0.2475	0.1994	0.5375
0.4716	-0.1141	0.4369	0.1357	0.5408
0.5079	0.0055	0.2137	0.2627	0.5188
0.3027	0.1011	0.0538	0.3794	0.4626
0.2505	0.2382	-0.2067	0.5391	0.4256
0.157	0.1068	0.1006	0.2592	0.5278
0.1134	0.068	0.1957	0.1149	0.6232
0.1011	0.2917	-0.29	0.4516	0.5503
0.0733	0.0818	-0.0428	0.4122	0.5454
0.0789	0.121	-0.0555	0.439	0.4857
0.094	-0.0278	0.3153	0.1443	0.56
0.0756	-0.0636	0.4317	0.0761	0.5489
0.08	-0.0261	0.2814	0.2289	0.5036
0.048	-0.0004	0.1921	0.3142	0.4807
0.0293	0.0218	0.279	0.0682	0.6262
0.0545	0.2473	-0.2666	0.5101	0.5023
0.0321	0.2822	-0.3248	0.5441	0.492
0.0371	0.3278	-0.396	0.5764	0.4859
0.0494	-0.1455	0.7442	-0.307	0.7081
0.0138	-0.0948	0.5571	-0.1462	0.6786
0.0019	-0.1007	0.5635	-0.1462	0.6784
0.0091	-0.1068	0.4955	-0.121	0.7273
0.0067	0.0954	0.0537	0.2472	0.5936
0.0028	-0.0973	0.5548	-0.1664	0.6953
0.0027	-0.2084	0.7468	-0.3014	0.7654
0.0026	-0.288	0.9056	-0.3208	0.707
0.0029	-0.0787	0.3574	0.0629	0.6607
0.0133	0.0056	0.1287	0.3743	0.4848
0.0402	0.1084	0.0279	0.3726	0.49
0.023	0.1639	-0.0729	0.4463	0.4617
0.06	0.1639	-0.0729	0.4463	0.4617
0.0743	0.131	0.0714	0.2676	0.5281
0.1011	0.1238	0.0762	0.2719	0.527
0.0965	0.1173	0.0955	0.2543	0.531
0.0672	-0.0075	0.2805	0.181	0.5423
0.0872	-0.0134	0.3067	0.1544	0.5501
0.1143	-0.0631	0.3917	0.1019	0.5764
0.1769	-0.0324	0.3532	0.0791	0.5916
0.2198	0.0099	0.2297	0.1195	0.638
0.2481	-0.0838	0.4205	-0.0554	0.7169
0.2897	-0.0678	0.3898	-0.0363	0.7125
0.2508	-0.012	0.3023	0.0412	0.6593
0.2271	-0.0948	0.4345	-0.0025	0.6495
0.2364	0.0456	0.136	0.2806	0.5241
0.2533	0.0383	0.2345	0.0616	0.6584
0.2507	0.0744	0.1578	0.1164	0.6467
0.2583	0.0573	0.1767	0.1157	0.6465
0.2792	0.0824	0.1111	0.1906	0.6119
0.2725	0.1	0.0267	0.2514	0.6188
0.2804	0.0916	0.0873	0.1552	0.6603
0.23	0.1098	0.0482	0.206	0.6303
0.1613	-0.1769	0.5984	-0.1185	0.6888
0.0784	-0.2091	0.6763	-0.1917	0.714
0.1337	-0.0574	0.5048	-0.1631	0.7025
0.2606	-0.1178	0.618	-0.2656	0.754
0.2762	-0.0939	0.5506	-0.1903	0.7208
0.2707	-0.0456	0.3715	-0.0386	0.7052
0.2373	0.0793	0.1506	0.1133	0.6501
0.2779	0.121	0.0699	0.1851	0.6161
0.2663	0.0122	0.3591	-0.0585	0.6746
0.2356	-0.0049	0.4062	-0.1021	0.6887
0.2584	-0.0456	0.4467	-0.1339	0.7187
0.2406	-0.1131	0.5457	-0.1734	0.7246
0.2488	-0.0851	0.4929	-0.124	0.6984
0.1866	0.0139	0.2313	0.0952	0.6455
0.1651	0.0969	0.0595	0.2401	0.5954
0.1667	-0.0339	0.369	0.0471	0.6165
0.1867	-0.0386	0.3847	0.0315	0.6198
0.1878	-0.0379	0.3829	0.0329	0.6194
0.1854	0.0247	0.232	0.1476	0.5882
0.1706	-0.0388	0.3757	0.0376	0.6107
0.1845	-0.1231	0.5665	-0.0977	0.6425
0.1676	-0.1407	0.6194	-0.1492	0.6599
0.1845	-0.0154	0.3937	-0.0142	0.6272
0.1816	0.1056	0.1453	0.1426	0.5948
0.1363	0.0409	0.2917	0.0658	0.5836
0.1347	-0.067	0.5157	-0.0888	0.6303
0.1407	0.0352	0.2703	0.1609	0.527
0.1405	0.0594	0.2112	0.1802	0.5441
0.1674	0.2077	-0.0208	0.299	0.5093
0.1423	0.2017	0.0363	0.2269	0.5268
0.1601	0.2395	-0.087	0.334	0.5017
0.1419	0.0422	0.2935	-0.0336	0.6818
0.137	0.1262	0.1124	0.1274	0.6207
0.1533	0.0848	0.1958	0.0739	0.6338
0.169	0.0733	0.2183	0.0602	0.6386
0.1573	-0.0016	0.3761	-0.1542	0.7724
0.1362	-0.0533	0.5033	-0.2853	0.8262
0.1585	0.0036	0.3322	-0.1173	0.7681
0.164	-0.0937	0.4409	-0.0097	0.643
0.1624	0.0445	0.2127	0.1286	0.5947
0.1716	0.0602	0.1991	0.1558	0.5666
0.1942	0.0507	0.2321	0.0917	0.6131
0.1613	-0.0444	0.4585	-0.1078	0.6826
0.1673	0.0551	0.2831	-0.0101	0.6614
0.1718	0.0674	0.2265	0.079	0.6165
0.1825	0.0768	0.1892	0.1204	0.6096
0.1761	0.0457	0.2737	0.0633	0.6077
0.1807	0.0721	0.2341	0.0796	0.6049
0.1909	0.0904	0.2015	0.1012	0.5979
0.1464	0.0911	0.1893	0.1153	0.599
0.168	0.048	0.3285	-0.0711	0.6944
0.1561	0.1336	0.1816	0.0067	0.6772
0.1546	0.2218	0.0057	0.1392	0.6242
0.1492	0.0466	0.2602	0.0573	0.6223
0.1618	-0.0788	0.5398	-0.2008	0.7218
0.1469	-0.1138	0.5518	-0.1615	0.7145
0.1682	-0.1644	0.6869	-0.3183	0.7865
0.1394	0.0614	0.2586	0.017	0.6552
0.1583	-0.0407	0.4884	-0.2169	0.7627
0.1585	-0.0213	0.4361	-0.1723	0.7521
0.1749	0.0138	0.3291	-0.0015	0.6488
0.148	-0.0241	0.4013	-0.0337	0.6443
0.1558	-0.0413	0.3753	0.0149	0.6376
0.1606	0.1393	-0.0725	0.3743	0.5442
0.1624	0.1156	0.0155	0.3383	0.519
0.1836	0.1991	-0.0721	0.4217	0.4407
0.1539	0.2333	-0.1399	0.4533	0.445
0.1549	-0.0225	0.4178	-0.1089	0.7102
0.1514	0.0211	0.3293	-0.0496	0.6967
0.1882	-0.0315	0.4033	-0.075	0.7009
0.1636	-0.0941	0.4833	-0.0771	0.683
0.1753	-0.0414	0.4263	-0.0292	0.6304
0.1596	0.0102	0.4007	-0.0341	0.6136
0.1629	0.1224	0.1585	0.1105	0.599
0.1805	0.2555	-0.1876	0.3856	0.5331
0.2059	-0.0689	0.5148	-0.1055	0.6586
0.2603	-0.0173	0.4001	0.0371	0.5807
0.3561	0.0551	0.2175	0.2077	0.5201
0.3132	0.1418	0.0031	0.3644	0.4864
0.1527	0.1997	-0.1266	0.4713	0.4499
0.1311	0.0493	0.1381	0.2606	0.5452
0.1073	0.0472	0.1562	0.254	0.5362
0.0958	-0.1408	0.6018	-0.1609	0.6955
0.0988	-0.2997	0.9631	-0.5405	0.8756
0.1271	-0.308	0.992	-0.5697	0.8817
0.1357	-0.127	0.6824	-0.3086	0.748
0.1435	-0.0105	0.4767	-0.1935	0.7234
0.1225	0.2264	-0.0992	0.2463	0.6136
0.1008	0.3737	-0.4067	0.4562	0.5631
0.0807	0.173	0.0143	0.2203	0.5839
0.1135	0.1459	0.0881	0.1693	0.5897
0.1064	0.1671	0.0903	0.1941	0.5417
0.1623	-0.021	0.3467	-0.0048	0.6658
0.1312	-0.0142	0.3127	0.0342	0.6576
0.1631	-0.0884	0.4918	-0.1035	0.6933
0.1462	-0.1171	0.5548	-0.1141	0.6702
0.1189	0.0265	0.2466	0.1065	0.6076
0.1074	0.0957	0.1157	0.2322	0.5437
0.1143	0.2339	-0.1843	0.5326	0.4082
0.1179	0.2051	-0.0959	0.4629	0.4168
0.0979	0.1193	0.1061	0.2591	0.5023
0.1203	0.1101	0.1149	0.2429	0.5183
0.1716	0.1589	-0.0154	0.3559	0.496
0.1488	0.0916	0.0053	0.4094	0.4876
0.1443	-0.0584	0.4196	-0.0436	0.6732
0.111	0.5066	-0.677	0.7119	0.4439
0.1307	0.2824	-0.1788	0.3119	0.5785
0.1277	0.1038	0.206	-0.0249	0.7109
0.1111	-0.0013	0.3614	-0.0878	0.7209
0.148	0.0305	0.2238	0.0809	0.6547
0.1241	0.0539	0.1579	0.1492	0.6242
0.1365	0.2956	-0.2898	0.4398	0.5397
0.147	0.2482	-0.1505	0.3381	0.5497
0.1335	0.0584	0.2198	0.1499	0.5603
0.1207	0.127	0.0911	0.2313	0.5455
0.1341	0.1301	0.025	0.2371	0.5973
0.1398	-0.0826	0.4568	-0.154	0.7714
0.1371	-0.1144	0.6051	-0.2903	0.7879
0.1497	-0.0908	0.636	-0.3109	0.7584
0.1436	-0.0449	0.5254	-0.1678	0.6793
0.1544	0.0819	0.2042	0.0903	0.6116
0.1658	0.0134	0.3462	-0.0468	0.6729
0.1418	0.0818	0.2079	0.049	0.641
0.1388	0.1081	0.1976	-0.0926	0.7686
0.1348	0.0835	0.1592	-0.023	0.7693
0.1474	-0.0894	0.4412	-0.1591	0.7991
0.1613	-0.014	0.3194	-0.0205	0.7093
0.1139	-0.065	0.4528	-0.1248	0.7351
0.122	0.0085	0.3798	-0.1518	0.7595
0.0938	-0.0136	0.4104	-0.2027	0.8001
0.1403	-0.038	0.4632	-0.2008	0.7689
0.1334	-0.0477	0.4807	-0.15	0.7074
0.122	-0.0792	0.5336	-0.1775	0.713
0.1113	0.0258	0.3483	-0.0329	0.6454
0.1181	-0.0424	0.4129	-0.1114	0.7261
0.1169	-0.0789	0.5189	-0.2554	0.8009
0.1205	-0.0827	0.5177	-0.2607	0.8107
0.1271	-0.3209	1.0505	-0.6625	0.9238
0.1174	-0.3033	1.04	-0.6485	0.8944
0.1559	-0.126	0.6159	-0.3232	0.8144
0.1584	-0.0512	0.5003	-0.2716	0.8051
0.144	-0.1413	0.7003	-0.4237	0.8529
0.1098	-0.1766	0.7313	-0.4099	0.8457
0.1372	-0.0676	0.497	-0.189	0.7508
0.1764	0.2277	-0.1403	0.2603	0.6417
0.1422	0.371	-0.4031	0.4288	0.593
0.1389	0.3148	-0.2448	0.2891	0.6253
0.1546	0.1663	0.0161	0.1778	0.6293
0.1553	0.0778	0.2007	0.0156	0.6965
0.1635	0.2149	-0.0594	0.245	0.59
0.1722	0.2793	-0.1969	0.3708	0.5382
0.1804	0.1066	0.213	0.057	0.6166
0.1782	-0.0641	0.5345	-0.1557	0.6752
0.1738	-0.016	0.4516	-0.1391	0.688
0.1841	-0.0402	0.4839	-0.1644	0.7088
0.1825	-0.0172	0.426	-0.1445	0.7235
0.2155	0.0893	0.2795	-0.0691	0.6914
0.1792	0.085	0.2665	-0.0337	0.673
0.107	0.0812	0.2389	0.0239	0.6491
0.1225	0.1935	-0.0349	0.2835	0.5534
0.135	0.2016	-0.0758	0.3273	0.5407
0.1812	0.0354	0.2652	0.0994	0.5957
0.1545	0.0271	0.2511	0.0888	0.6257
0.1695	0.0554	0.2079	0.1392	0.591
0.2045	0.0334	0.2338	0.1116	0.6136
0.2518	0.0501	0.2297	0.1371	0.5693
0.1971	0.0715	0.1584	0.189	0.5753
0.2171	0.1584	0.0441	0.262	0.5281
0.2384	0.253	-0.1604	0.4083	0.4945
0.2565	0.1798	-0.0099	0.3054	0.5173
0.2197	0.1082	0.0583	0.3534	0.4697
0.2103	0.0108	0.3076	0.0899	0.5856
0.2162	0.0318	0.2285	0.1162	0.6155
0.2755	0.0086	0.2673	0.0932	0.6226
0.2781	0.0817	0.0747	0.2764	0.5572
0.283	0.1221	0.0386	0.2394	0.593
0.3096	0.1338	0.0539	0.1516	0.656
0.2694	-0.006	0.3722	-0.0825	0.7154
0.2834	0.1535	0.047	0.2131	0.5849
0.2889	0.0935	0.1216	0.2217	0.5595
0.2611	0.0945	0.1263	0.2125	0.5607
0.2618	0.0748	0.1764	0.1684	0.5751
0.2966	-0.0501	0.4626	-0.0934	0.6708
0.2821	-0.043	0.4525	-0.0998	0.6798
0.2972	-0.0159	0.3564	-0.0428	0.6892
0.3077	0.0866	0.0839	0.2024	0.6266
0.3207	0.0759	0.0899	0.2094	0.6238
0.2822	0.0422	0.1548	0.1841	0.6121
0.3141	-0.0358	0.3536	0.0329	0.6446
0.3612	-0.0162	0.3229	0.0679	0.6211
0.3175	-0.0296	0.3164	0.1157	0.592
0.3625	-0.0068	0.2505	0.164	0.5864
0.4134	0.1389	-0.0527	0.4396	0.4686
0.4006	0.0654	0.0809	0.3652	0.4862
0.479	0.0185	0.1119	0.3901	0.4758
0.4839	0.0581	0.0555	0.4031	0.4812
0.3719	0.1142	-0.0391	0.4997	0.4227
0.3083	0.2241	-0.1782	0.5542	0.3908
0.2237	0.1591	-0.0033	0.3829	0.4555
0.1907	0.0206	0.248	0.1483	0.5809
0.1721	0.1813	-0.1871	0.4817	0.5211
0.1281	0.1319	-0.1672	0.5582	0.4718
0.1354	0.105	-0.0354	0.4583	0.4618
0.1277	0.0278	0.193	0.2572	0.5154
0.1198	-0.0361	0.4348	-0.0134	0.6111
0.0981	-0.0223	0.2682	0.2423	0.5008
0.0736	0.001	0.1658	0.3505	0.4729
0.0928	-0.0673	0.3266	0.1355	0.6061
0.0779	0.0385	0.1048	0.2868	0.569
0.0838	0.1781	-0.1056	0.4145	0.5154
0.0978	0.0088	0.2621	0.1963	0.5312
0.0814	-0.1563	0.6755	-0.1245	0.6008
0.0543	-0.0869	0.4555	0.1649	0.4622
0.0246	-0.1138	0.4669	0.099	0.5409
0.0059	-0.1353	0.518	-0.0212	0.6391
0.0105	-0.0819	0.3587	0.089	0.633
0.005	-0.2611	0.895	-0.2235	0.5893
0.0113	-0.0379	0.333	0.095	0.6081
0.0163	0.0777	0.068	0.2911	0.5607
0.0038	0.0498	0.134	0.2414	0.5738
0.0157	0.1093	0.1235	0.1357	0.6301
0.0264	0.0903	0.12	0.1792	0.6076
0.0392	0.139	0.0437	0.2629	0.5517
0.0434	0.0563	0.1237	0.3068	0.5132
0.0416	0.0967	0.0434	0.3957	0.4679
0.1027	0.0166	0.203	0.2524	0.533
0.1269	-0.0069	0.2699	0.161	0.5747
0.1623	-0.0515	0.3576	0.0629	0.6291
0.2109	-0.0091	0.3079	0.069	0.6288
0.1997	-0.0072	0.2757	0.0731	0.653
0.1881	-0.0233	0.3213	0.0495	0.6428
0.1912	-0.1043	0.526	-0.1041	0.6757
0.1679	-0.031	0.3293	0.1421	0.5504
0.1904	0.1639	0.0114	0.3006	0.5211
0.246	0.2162	-0.1084	0.3747	0.5131
0.2459	0.2186	-0.1312	0.4132	0.4964
0.2471	0.1459	-0.0251	0.3738	0.5005
0.2542	0.1837	-0.2011	0.5565	0.4502
0.2236	0.112	0.0162	0.2658	0.5993
0.2001	0.0253	0.208	0.1242	0.6325
0.1319	-0.1132	0.5446	-0.118	0.6686
0.0505	-0.236	0.8266	-0.2888	0.6839
0.0672	0.0062	0.3569	-0.018	0.6391
0.202	-0.1581	0.6664	-0.2746	0.7533
0.3009	0.0066	0.2926	-0.0022	0.6856
0.2676	0.0106	0.2336	0.0695	0.6731
0.2378	0.0242	0.201	0.0958	0.6678
0.2629	0.0838	0.0926	0.2017	0.6105
0.301	-0.0342	0.3912	-0.0391	0.6704
0.3334	0.0113	0.3676	-0.0729	0.6822
0.2581	0.0116	0.3491	-0.0609	0.6888
0.235	-0.0746	0.4623	-0.0933	0.6912
0.2215	-0.022	0.3536	0.0081	0.6453
0.2088	0.0996	0.0558	0.254	0.5761
0.1807	0.1348	-0.004	0.2859	0.5698
0.1943	0.123	0.003	0.3187	0.5442
0.1612	0.0027	0.2822	0.0963	0.6113
0.1916	-0.0878	0.5262	-0.1028	0.6521
0.1911	-0.1594	0.6581	-0.1887	0.6791
0.1671	-0.1589	0.6825	-0.2173	0.6773
0.1591	-0.0644	0.4938	-0.0818	0.6423
0.1608	-0.1992	0.8179	-0.3475	0.7193
0.1887	-0.2182	0.8079	-0.2919	0.6918
0.1582	-0.0751	0.4459	-0.023	0.6361
0.1454	0.0549	0.1581	0.2026	0.5646
0.1456	0.0109	0.2853	0.0986	0.5997
0.1446	0.026	0.2873	0.1284	0.5563
0.1253	-0.0381	0.4085	0.0105	0.617
0.1327	0.1624	0.0737	0.2213	0.5398
0.1298	0.1612	0.1039	0.1932	0.5346
0.1717	0.1609	0.1097	0.1877	0.5333
0.1537	0.0954	0.2091	0.0687	0.6162
0.1494	0.1308	0.1484	0.1012	0.6093
0.1326	0.0978	0.1857	0.1038	0.604
0.1371	0.1171	0.1352	0.1523	0.5874
0.1426	0.1764	-0.0242	0.2814	0.5614
0.1358	0.0041	0.3463	-0.0199	0.6557
0.142	-0.0325	0.3764	-0.0079	0.6479
0.1462	0.0199	0.2895	0.0893	0.5859
0.1432	0.1234	0.0567	0.2616	0.5421
0.1762	0.0349	0.2696	0.1044	0.58
0.1888	0.0039	0.3389	0.0142	0.6342
0.1869	-0.2486	0.8732	-0.3844	0.7529
0.1702	-0.0075	0.3925	-0.0693	0.6752
0.1834	0.0643	0.1996	0.1232	0.6069
0.1759	0.1409	0.0789	0.1901	0.5869
0.1993	0.1061	0.1454	0.1559	0.5893
0.1787	0.1223	0.1413	0.1364	0.5939
0.1691	0.1292	0.1015	0.1806	0.581
0.1942	0.158	0.0819	0.1352	0.6204
0.1637	0.0999	0.2242	-0.0026	0.6783
0.1654	0.0812	0.2937	-0.0725	0.6955
0.1736	0.0098	0.4669	-0.188	0.7044
0.1373	-0.2354	0.8516	-0.3573	0.7296
0.1346	-0.1673	0.7336	-0.2931	0.7159
0.1404	-0.1124	0.5469	-0.1566	0.7135
0.1474	-0.0284	0.4475	-0.1651	0.7395
0.1432	-0.0529	0.4451	-0.0751	0.6735
0.1545	0.0238	0.346	-0.0598	0.6814
0.1683	-0.0508	0.4679	-0.0959	0.6696
0.179	-0.0504	0.4726	-0.093	0.6602
0.1873	-0.1284	0.5995	-0.1561	0.6718
0.1714	-0.1057	0.5356	-0.1089	0.6643
0.1652	-0.0502	0.3792	0.0541	0.6089
0.1516	0.1026	0.0851	0.3259	0.4817
0.1728	0.2327	-0.1347	0.4702	0.4285
0.1689	0.1058	0.1834	0.1326	0.571
0.161	0.0095	0.3507	-0.0282	0.6606
0.1724	-0.0009	0.3519	-0.0315	0.6755
0.1343	0.0555	0.1963	0.1361	0.6019
0.1616	-0.0601	0.4355	-0.0274	0.6393
0.1704	0.1632	0.0511	0.2589	0.5116
0.1666	0.0587	0.3157	0.0482	0.5669
0.1928	0.0022	0.4436	-0.1024	0.6511
0.1753	-0.0932	0.575	-0.148	0.6619
0.2144	-0.02	0.3641	0.0417	0.612
0.2509	-0.0284	0.3671	0.097	0.5614
0.3317	-0.0556	0.3793	0.145	0.5269
0.2817	0.1483	-0.0447	0.4303	0.4595
0.2482	0.2755	-0.323	0.6359	0.4127
0.1691	0.2388	-0.311	0.6519	0.4177
0.1356	0.152	-0.1573	0.5714	0.4311
0.1119	-0.0066	0.1905	0.259	0.5521
0.0963	-0.1764	0.7134	-0.3152	0.7756
0.0796	-0.054	0.6154	-0.3842	0.8136
0.1159	-0.0747	0.633	-0.315	0.7546
0.1343	0.1257	0.1867	-0.0205	0.7017
0.1159	0.1201	0.1052	0.0967	0.6649
0.1293	0.0013	0.3636	-0.1287	0.745
0.0996	0.0971	0.2102	0.0668	0.6111
0.0843	-0.0306	0.4395	-0.0577	0.6434
0.0958	0.1739	0.0666	0.2181	0.5367
0.1174	0.0736	0.2537	-0.0106	0.6767
0.1383	-0.0633	0.4999	-0.1516	0.7079
0.1667	-0.2218	0.7603	-0.2529	0.7037
0.1717	-0.2032	0.7226	-0.2189	0.6885
0.1485	0.0002	0.3102	0.0576	0.6202
0.1182	0.0433	0.2233	0.1167	0.6083
0.1401	0.0294	0.2419	0.1112	0.6091
0.1454	0.0582	0.1616	0.1971	0.5774
0.1407	0.1285	0.0055	0.3067	0.5468
0.1459	0.2286	-0.2495	0.5552	0.454
0.1098	0.304	-0.3833	0.6355	0.4352
0.1326	0.0006	0.2547	0.1011	0.6395
0.1287	-0.019	0.3659	-0.0656	0.7106
0.1137	0.3987	-0.4189	0.515	0.4952
0.1155	-0.054	0.4064	-0.0741	0.7131
0.119	-0.1644	0.6424	-0.2766	0.7918
0.1518	-0.0823	0.474	-0.1256	0.7265
0.166	0.1732	-0.0285	0.222	0.624
0.1449	0.1125	0.0463	0.2364	0.5907
0.1244	0.2254	-0.1228	0.3131	0.5728
0.151	0.0597	0.1943	0.1541	0.5787
0.1512	0.0547	0.2328	0.1368	0.5631
0.1233	0.1713	-0.0347	0.3384	0.5159
0.1433	0.1213	0.0427	0.2488	0.5769
0.1418	-0.0178	0.3601	-0.0356	0.6868
0.1233	-0.1238	0.67	-0.3657	0.8109
0.1329	-0.0908	0.636	-0.3109	0.7584
0.1364	-0.2519	0.8579	-0.345	0.7287
0.1576	-0.1741	0.6496	-0.1528	0.6634
0.1719	-0.2317	0.7643	-0.2684	0.7194
0.1743	-0.1771	0.7488	-0.4143	0.8265
0.1602	-0.0036	0.4228	-0.2407	0.8036
0.1529	0.1715	0.0374	0.0915	0.6805
0.1257	0.2084	-0.0908	0.2211	0.6536
0.1404	0.0172	0.2432	0.0431	0.6909
0.1354	0.0315	0.2188	0.0562	0.6884
0.1406	0.0243	0.2774	-0.0725	0.768
0.118	0.0911	0.1406	0.0173	0.7446
0.1311	0.0806	0.1423	0.0443	0.7252
0.1552	0.133	0.0447	0.2133	0.6001
0.1048	-0.0002	0.3269	0.0733	0.5863
0.1423	0.0323	0.3383	-0.0284	0.6446
0.1176	-0.1583	0.6188	-0.2261	0.7524
0.091	-0.0642	0.473	-0.189	0.7666
0.1401	-0.18	0.6441	-0.2311	0.7507
0.1201	-0.2745	0.9052	-0.4766	0.838
0.1318	-0.2709	0.9229	-0.5295	0.8711
0.1188	-0.0546	0.4368	-0.1808	0.7929
0.1389	-0.0568	0.5019	-0.2706	0.8102
0.1276	-0.1726	0.7463	-0.4339	0.8553
0.1364	-0.2171	0.8637	-0.5346	0.877
0.1244	-0.0717	0.5415	-0.2367	0.7605
0.166	0.1744	-0.038	0.1662	0.6828
0.1421	0.4288	-0.5118	0.5023	0.5685
0.1578	0.3559	-0.2974	0.2603	0.667
0.1746	0.1739	0.1212	-0.0254	0.721
0.1588	0.0293	0.3905	-0.1861	0.7546
0.1555	0.1148	0.1766	0.0487	0.6516
0.177	0.1249	0.1386	0.0685	0.6583
0.1474	0.0315	0.3417	-0.0749	0.6941
0.1895	-0.07	0.5177	-0.1721	0.7103
0.1738	0.0006	0.4121	-0.1093	0.6802
0.2127	0.1355	0.1567	0.1104	0.5809
0.1983	0.0923	0.2203	0.0502	0.6173
0.1754	0.0682	0.2734	-0.0122	0.653
0.1867	0.0162	0.358	-0.0657	0.6749
0.1296	0.0476	0.3065	-0.0388	0.6709
0.1406	0.1821	-0.014	0.2629	0.5644
0.1238	0.1299	0.1411	0.164	0.5644
0.1457	0.0697	0.199	0.1875	0.5446
0.1641	0.1431	0.0329	0.3066	0.5119
0.1678	0.1235	0.0583	0.271	0.5408
0.193	0.1349	0.0002	0.2841	0.5738
0.2427	0.0705	0.1187	0.1867	0.6172
0.2458	0.1093	0.0489	0.2569	0.5782
0.2469	0.239	-0.194	0.4746	0.4749
0.2662	0.2381	-0.1967	0.4706	0.4815
0.2324	0.0714	0.1931	0.1624	0.5719
0.2223	0.1395	0.0521	0.2696	0.5307
0.2153	0.0929	0.1392	0.2018	0.5579
0.2227	0.0009	0.2954	0.0652	0.6293
0.2256	-0.0417	0.355	0.0384	0.6389
0.266	-0.0006	0.239	0.1381	0.6127
0.2672	0.0479	0.1813	0.1043	0.6597
0.2875	0.0203	0.2434	0.0391	0.691
0.2527	-0.0773	0.4757	-0.1218	0.722
0.2893	0.0844	0.154	0.1652	0.5935
0.2507	0.1323	0.047	0.2727	0.5452
0.2759	0.1438	0.0494	0.2474	0.5544
0.2792	0.0945	0.1384	0.1929	0.5703
0.2799	-0.0191	0.3575	-0.0036	0.6604
0.2635	-0.1093	0.5518	-0.1439	0.6906
0.289	-0.1185	0.5463	-0.1417	0.706
0.2739	0.0261	0.2604	0.0441	0.6642
0.2968	0.0493	0.1978	0.0592	0.6909
0.2867	-0.031	0.314	0.0316	0.6783
0.2635	0.0359	0.176	0.1631	0.6165
0.2669	-0.0547	0.3995	-0.0029	0.6538
0.3064	0.0323	0.1655	0.2225	0.5729
0.4005	0.0353	0.1594	0.228	0.5705
0.3899	0.0709	0.0897	0.2903	0.5415
0.4007	0.0909	0.0275	0.3983	0.4771
0.414	0.0134	0.1294	0.3723	0.4795
0.4457	0.0128	0.1455	0.3701	0.4673
0.4226	0.0342	0.1491	0.367	0.4445
0.3386	0.138	0.0146	0.4174	0.4286
0.2635	0.0994	0.1028	0.2754	0.5162
0.2617	0.0651	0.1256	0.2514	0.5581
0.2562	0.202	-0.2251	0.5193	0.5008
0.2432	0.06	-0.0112	0.4445	0.5006
0.1934	0.0528	0.07	0.3701	0.4978
0.2097	0.1416	-0.0004	0.3408	0.5139
0.2003	0.1148	0.0538	0.2919	0.5356
0.1683	0.0541	0.0895	0.3298	0.5182
0.1347	0.0032	0.1635	0.3495	0.4742
0.1026	-0.0335	0.228	0.2938	0.5045
0.0875	-0.0143	0.2516	0.1651	0.5941
0.1282	0.0613	0.0914	0.295	0.5533
0.1384	0.0904	0.0167	0.4622	0.4284
0.1151	0.0154	0.1143	0.4893	0.3763
0.0965	-0.0808	0.333	0.3292	0.4165
0.0704	0.0332	0.1113	0.4681	0.3838
0.0663	-0.115	0.4277	0.1425	0.5461
0.0141	-0.1348	0.4708	0.0399	0.6239
0.0103	-0.1268	0.4007	0.1232	0.5992
0.0208	-0.1644	0.5472	0.0297	0.5759
0.0204	-0.1769	0.6159	-0.0089	0.5614
0.0143	-0.3685	0.9118	-0.1012	0.5541
0.0201	-0.1213	0.4978	0.1142	0.5122
0.01	0.2725	-0.2441	0.4459	0.5212
0.0073	0.3043	-0.3368	0.585	0.4498
0.0249	0.0839	0.0596	0.392	0.4684
0.0551	0.0987	0.0166	0.4502	0.4375
0.0605	-0.0623	0.3708	0.0606	0.6293
0.0572	0.1475	-0.0625	0.4147	0.4918
0.0864	0.1116	0.0825	0.2666	0.5307
0.1271	-0.0063	0.2185	0.2061	0.5728
0.1446	-0.0915	0.4082	0.0386	0.6351
0.1495	-0.1154	0.4142	0.093	0.5962
0.1417	-0.1051	0.4415	0.1002	0.5526
0.1593	-0.0707	0.3794	0.1462	0.5341
0.204	0.0936	0.1113	0.2607	0.5281
0.2193	0.0441	0.2269	0.1749	0.5509
0.2265	0.1141	0.031	0.3402	0.5095
0.2046	0.1008	0.0504	0.3063	0.5343
0.2078	0.0777	0.1009	0.2211	0.59
0.1527	0.0291	0.1902	0.1979	0.5723
0.0897	-0.0541	0.4264	-0.0119	0.6206
0.0275	-0.2615	0.9337	-0.3979	0.7146
0.0173	-0.1548	0.7452	-0.3167	0.7164
0.1667	-0.1608	0.5863	-0.1202	0.6867
0.288	0.0997	0.0525	0.2324	0.6013
0.3063	0.1449	-0.0962	0.3381	0.5993
0.2785	0.0369	0.1622	0.1304	0.6583
0.26	0.0791	0.0774	0.2118	0.6185
0.2794	-0.0573	0.4105	-0.0518	0.6881
0.2802	0.026	0.2972	-0.0097	0.6759
0.2576	0.042	0.2569	0.0168	0.6758
0.2256	0.0662	0.2114	0.0605	0.6532
0.2286	0.0881	0.1339	0.1949	0.5731
0.1981	0.1442	0.0192	0.3001	0.5259
0.1945	0.1505	-0.0095	0.2724	0.5765
0.1938	0.1763	-0.0559	0.2998	0.5713
0.1797	0.0749	0.1165	0.1929	0.6061
0.2091	0.0005	0.3065	0.0613	0.6157
0.1932	-0.0907	0.4917	-0.0865	0.6719
0.19	-0.1008	0.5201	-0.1056	0.6733
0.1777	0.003	0.3064	0.0783	0.6013
0.1933	-0.037	0.373	0.0254	0.6269
0.1544	-0.0699	0.4276	-0.0046	0.6322
0.13	-0.0899	0.409	0.0266	0.6359
0.1406	0.0193	0.2249	0.1435	0.5939
0.1337	0.0994	0.0586	0.2782	0.5495
0.156	-0.0413	0.4021	0.0389	0.5972
0.1583	0.0584	0.1878	0.1885	0.5602
0.1337	0.1225	0.1324	0.1985	0.544
0.1424	0.138	0.1168	0.2139	0.5265
0.1829	0.2283	-0.1226	0.4117	0.4765
0.1576	0.1786	0.0145	0.2345	0.5691
0.1565	0.1888	0.0305	0.1824	0.5933
0.1637	0.1542	0.1053	0.1013	0.6338
0.1584	0.0909	0.1285	0.1868	0.5823
0.133	0.1352	0.0272	0.2696	0.5614
0.1559	0.047	0.238	0.1115	0.5937
0.1581	-0.0842	0.5135	-0.0673	0.6248
0.1685	-0.0498	0.4604	-0.0434	0.6201
0.159	0.0462	0.3175	0.0164	0.6113
0.2071	-0.0394	0.5244	-0.1354	0.6469
0.1685	-0.1415	0.6683	-0.2664	0.734
0.1492	-0.2742	0.9097	-0.3943	0.7513
0.1565	-0.1532	0.618	-0.17	0.6932
0.178	-0.0193	0.3299	0.0778	0.6041
0.1832	0.0152	0.323	0.0362	0.6229
0.1722	0.0541	0.2682	0.0551	0.6198
0.1762	0.0962	0.2252	0.0205	0.6531
0.1892	0.113	0.1851	0.0439	0.6503
0.152	0.1386	0.0659	0.1766	0.6098
0.1497	0.0576	0.2335	0.0244	0.6753
0.1415	-0.139	0.7177	-0.356	0.772
0.1524	-0.1818	0.7779	-0.3524	0.7455
0.1128	-0.2186	0.8106	-0.3253	0.7214
0.1206	-0.0482	0.3859	0.0196	0.631
0.1523	0.1102	0.0093	0.3117	0.5617
0.1526	0.1337	-0.0401	0.3547	0.5442
0.1631	0.0684	0.1748	0.1506	0.5946
0.1646	-0.0032	0.3533	0.0021	0.6369
0.1521	-0.0309	0.419	-0.0461	0.6513
0.1722	0.0056	0.3086	0.0399	0.6382
0.2006	-0.1051	0.5073	-0.1014	0.685
0.1623	-0.15	0.6424	-0.1911	0.6856
0.1965	-0.0413	0.4137	0.0279	0.5851
0.1631	-0.0263	0.401	0.0379	0.575
0.165	0.0671	0.2492	0.0959	0.5767
0.1564	0.0109	0.4212	-0.0575	0.6187
0.1532	0.0256	0.3037	0.0852	0.5765
0.1609	0.0273	0.298	0.091	0.5753
0.155	-0.0599	0.4829	-0.0781	0.6456
0.155	-0.0473	0.4896	-0.1197	0.6669
0.1642	0.1197	0.1518	0.185	0.5314
0.1429	0.0343	0.3519	0.0356	0.5711
0.1734	-0.0792	0.5465	-0.1151	0.6437
0.1768	-0.0961	0.572	-0.1257	0.6456
0.1611	-0.149	0.5486	-0.0125	0.6074
0.2039	-0.0603	0.3529	0.1463	0.5523
0.2795	0.0228	0.1773	0.3	0.4903
0.2508	0.0562	0.1022	0.3559	0.4775
0.3017	0.1023	-0.0312	0.4785	0.4496
0.2399	0.0682	-0.0348	0.5309	0.4306
0.213	0.1893	-0.2769	0.7574	0.3241
0.1565	-0.0072	0.1266	0.4076	0.4639
0.1006	0.0132	0.2762	0.0927	0.6109
0.0797	-0.1312	0.7374	-0.4182	0.8023
0.0955	-0.0778	0.6286	-0.3346	0.7772
0.1297	0.0558	0.2868	-0.0823	0.7277
0.1054	0.0951	0.1716	0.0383	0.6802
0.1187	0.0351	0.3295	-0.0943	0.7114
0.1194	0.0907	0.2458	0.0106	0.6376
0.0965	0.0485	0.373	-0.082	0.6535
0.0776	0.1866	0.0717	0.1926	0.5447
0.0935	0.1104	0.1077	0.196	0.5816
0.117	-0.0547	0.4166	-0.0306	0.6611
0.1328	-0.1883	0.637	-0.141	0.6837
0.1674	-0.1474	0.5671	-0.0934	0.6647
0.1752	-0.1644	0.6353	-0.2257	0.7485
0.1607	-0.1336	0.5812	-0.2069	0.7529
0.1435	-0.0598	0.3977	-0.0398	0.696
0.1227	0.0068	0.1569	0.3172	0.508
0.1468	0.0994	-0.0609	0.4887	0.4587
0.1325	0.2231	-0.2466	0.5594	0.4528
0.102	0.2696	-0.267	0.4813	0.5061
0.1308	-0.0448	0.4173	-0.0966	0.7204
0.1215	-0.125	0.6282	-0.2726	0.7632
0.108	0.2513	-0.1752	0.3757	0.5362
0.113	-0.024	0.3177	0.0955	0.5978
0.1104	-0.1814	0.6822	-0.3139	0.8053
0.1508	0.1032	0.1977	-0.0154	0.7097
0.1485	0.1864	0.0057	0.1354	0.6645
0.1375	0.0866	0.1263	0.1466	0.6284
0.1297	-0.0657	0.4584	-0.1074	0.707
0.1471	-0.0797	0.5164	-0.1676	0.7167
0.1446	0.1104	0.1402	0.1806	0.554
0.1251	0.1527	0.0315	0.269	0.5311
0.1089	0.0718	0.1045	0.2498	0.5618
0.1078	-0.0151	0.3558	-0.0331	0.6859
0.1203	0.0098	0.4092	-0.1447	0.7176
0.1061	-0.1735	0.7457	-0.3076	0.7261
0.1393	-0.1852	0.7197	-0.2192	0.6743
0.1993	-0.036	0.4267	-0.043	0.6414
0.199	-0.1821	0.7546	-0.3868	0.8032
0.1822	-0.1011	0.5585	-0.2625	0.7884
0.151	0.0367	0.2294	-0.0218	0.7327
0.1399	0.0826	0.1521	0.0609	0.6821
0.1483	-0.0143	0.3132	-0.0141	0.7026
0.151	-0.044	0.354	-0.0227	0.7036
0.1487	-0.1399	0.546	-0.2161	0.804
0.1209	-0.027	0.3711	-0.1458	0.7978
0.1018	0.0466	0.1985	-0.0169	0.7636
0.1617	-0.0759	0.3172	0.1068	0.6371
0.1362	-0.0752	0.3838	0.0446	0.6313
0.1159	0.0664	0.2571	0.056	0.6067
0.1042	-0.14	0.6996	-0.3929	0.8224
0.1308	-0.1401	0.6069	-0.1945	0.7161
0.1202	-0.2077	0.7177	-0.2931	0.7656
0.1315	-0.2165	0.7066	-0.2545	0.7484
0.1474	-0.2758	0.9031	-0.4678	0.8324
0.1278	-0.2196	0.8492	-0.5122	0.8775
0.1135	-0.1745	0.7581	-0.4511	0.8597
0.1446	-0.1068	0.6142	-0.3532	0.83
0.1242	-0.0905	0.5748	-0.2569	0.7633
0.126	-0.0195	0.4171	-0.1058	0.7021
0.1164	-0.0379	0.4466	-0.1186	0.7059
0.1324	0.109	0.0893	0.1493	0.6444
0.1564	0.2564	-0.2558	0.401	0.5884
0.1683	0.2267	0.0446	0.0284	0.6942
0.1369	0.14	0.2623	-0.172	0.7585
0.17	0.141	0.2371	-0.135	0.7488
0.2072	0.0906	0.2765	-0.1128	0.7434
0.1725	0.1767	0.0839	0.0614	0.6762
0.1614	0.0005	0.2907	0.0125	0.6867
0.1773	0.0276	0.2744	0.0172	0.6626
0.1484	0.0912	0.1792	0.0715	0.6406
0.1874	0.2414	-0.0606	0.289	0.5124
0.2014	0.2163	-0.0643	0.2955	0.5314
0.1772	0.115	0.1441	0.114	0.6067
0.1718	0.0522	0.2607	0.0068	0.6617
0.149	0.0339	0.293	-0.0104	0.6662
0.1791	-0.0477	0.5228	-0.1591	0.6742
0.1453	0.0186	0.4055	-0.038	0.6049
0.1978	-0.0132	0.4417	-0.0321	0.594
0.1827	0.101	0.1547	0.22	0.52
0.1626	0.3151	-0.2702	0.4798	0.4709
0.1682	0.2524	-0.1916	0.3822	0.5532
0.2122	0.1714	-0.0899	0.3581	0.5536
0.2331	0.107	0.065	0.2474	0.5734
0.2398	0.1336	0.0524	0.2168	0.5924
0.2097	0.1217	0.0377	0.2515	0.5819
0.201	0.1124	0.0702	0.2199	0.5868
0.2135	0.009	0.2073	0.2074	0.5621
0.219	0.0002	0.3176	0.0615	0.6111
0.2262	-0.0887	0.5	-0.1065	0.6866
0.2293	-0.0263	0.3711	-0.0085	0.6502
0.2516	0.0545	0.2019	0.0901	0.6444
0.2528	0.0907	0.0969	0.1803	0.6245
0.2456	0.0242	0.2626	0.0227	0.6768
0.2793	-0.07	0.433	-0.07	0.7024
0.3015	-0.0064	0.317	0.0492	0.637
0.2846	0.0264	0.261	0.0794	0.6313
0.2888	-0.0167	0.3539	-0.0076	0.6681
0.2526	0.0191	0.274	0.0287	0.6736
0.2449	-0.0112	0.3169	0.0172	0.6717
0.245	-0.0618	0.3941	0.008	0.6533
0.2756	-0.0857	0.433	-0.012	0.6577
0.2692	-0.0658	0.4153	-0.0362	0.681
0.2794	0.0008	0.3266	-0.0421	0.7116
0.2494	-0.1105	0.4962	-0.114	0.723
0.235	-0.0126	0.3036	0.0528	0.645
0.2383	-0.0518	0.3521	0.0501	0.6368
0.2661	0.0345	0.1432	0.2216	0.5969
0.336	0.0693	0.0736	0.2838	0.5691
0.3647	0.0332	0.1656	0.2089	0.5875
0.4063	0.0339	0.1873	0.2103	0.5627
0.353	0.0156	0.1785	0.2473	0.5494
0.4076	0.0224	0.1425	0.3555	0.4745
0.5547	0.0008	0.2596	0.2242	0.5086
0.5176	0.1068	0.0913	0.3297	0.4686
0.2672	-0.0682	0.4392	-0.0192	0.6464
0.302	0.036	0.1719	0.1991	0.5926
0.3518	0.0303	0.0556	0.3798	0.5277
0.286	0.0409	0.0318	0.4086	0.5143
0.2786	-0.0379	0.2538	0.2043	0.5714
0.2987	0.1342	-0.0314	0.3463	0.5477
0.3066	0.1097	0.0176	0.3199	0.5498
0.2267	0.2299	-0.2479	0.5412	0.471
0.1945	-0.1497	0.5518	0.026	0.566
0.1739	-0.1813	0.6335	-0.0522	0.5906
0.1298	0.0009	0.2534	0.1386	0.6002
0.1832	0.0951	0.0853	0.2363	0.5815
0.1845	0.026	0.0879	0.456	0.4247
0.2306	0.0083	0.1171	0.4945	0.3747
0.1891	0.0082	0.1091	0.5083	0.372
0.1622	0.0661	0.0203	0.5462	0.3661
0.1412	0.0547	0.0493	0.4614	0.4335
0.0586	-0.15	0.4776	0.068	0.6029
0.0439	-0.1953	0.5691	-0.0089	0.6328
0.0325	-0.1828	0.5701	-0.0049	0.6079
0.023	-0.2334	0.736	-0.1282	0.6186
0.0337	-0.3736	0.8769	-0.0506	0.5342
0.0228	-0.037	0.3043	0.2552	0.4741
0.017	-0.2077	0.5616	0.147	0.4928
0.0062	-0.0018	0.1849	0.3132	0.4966
0.0079	0.3259	-0.5319	0.8085	0.3921
0.0062	0.16	-0.0719	0.4873	0.4269
0.0171	-0.1478	0.5158	-0.0156	0.6451
0.0284	-0.0283	0.287	0.1888	0.5456
0.0382	-0.0408	0.3366	0.1396	0.5596
0.0466	0.0061	0.1002	0.3969	0.4898
0.0905	-0.2769	0.7729	-0.16	0.6653
0.0984	-0.2592	0.7323	-0.1351	0.6534
0.0811	-0.2935	0.8203	-0.2366	0.7002
0.1238	-0.1471	0.5247	-0.0202	0.6297
0.1442	0.0348	0.1957	0.1712	0.5943
0.1721	-0.0541	0.416	0.0197	0.6154
0.2008	-0.1087	0.4423	0.0389	0.6222
0.2226	-0.0534	0.3601	0.0925	0.5915
0.1822	-0.0877	0.3941	0.1044	0.5779
0.081	-0.0614	0.4349	0.0104	0.6061
0.0731	-0.2004	0.7238	-0.1947	0.6612
0.0415	-0.1349	0.5942	-0.1078	0.6443
0.0621	0.0943	-0.0879	0.4277	0.5562
0.2134	0.1082	-0.0902	0.4091	0.5606
0.252	0.1359	-0.097	0.385	0.5618
0.2435	0.0936	0.0612	0.2374	0.5955
0.2765	0.0357	0.1596	0.2242	0.5684
0.2963	-0.1473	0.5559	-0.122	0.7021
0.2404	0.0408	0.2562	0.0504	0.644
0.279	0.0352	0.275	0.0182	0.6635
0.2921	0.1136	0.1052	0.1923	0.5793
0.2387	0.1234	0.1001	0.2338	0.5362
0.2084	0.2314	-0.1489	0.4191	0.4893
0.2208	0.3162	-0.3354	0.5508	0.4588
0.1975	0.214	-0.1284	0.3641	0.5417
0.1707	0.1868	-0.0972	0.351	0.5495
0.1945	0.0829	0.1791	0.1182	0.6054
0.1936	0.0588	0.2403	0.0294	0.6571
0.1767	0.0007	0.3657	-0.0555	0.6815
0.1625	0.1356	0.0752	0.2025	0.5793
0.1808	0.1221	0.072	0.2503	0.5465
0.1611	0.0287	0.2555	0.1041	0.595
0.1656	-0.0925	0.4973	-0.0881	0.6628
0.1549	0.0011	0.28	0.0615	0.6389
0.1265	-0.0796	0.5053	-0.1321	0.688
0.1135	0.0003	0.3442	0.0374	0.6051
0.1536	-0.0118	0.3645	0.0468	0.5956
0.1596	-0.0575	0.4364	0.0142	0.602
0.1459	-0.0484	0.3989	0.1055	0.5371
0.1424	-0.0726	0.4291	0.0882	0.5483
0.1654	0.2321	-0.1217	0.4032	0.4771
0.1639	0.0607	0.2254	0.0901	0.6161
0.1378	-0.0213	0.4065	-0.0907	0.6984
0.1593	0.1053	0.084	0.2184	0.5807
0.157	0.116	0.0739	0.2371	0.5622
0.1631	0.1336	0.0417	0.2763	0.5377
0.1889	-0.0319	0.4196	-0.0054	0.6059
0.1745	-0.0406	0.4456	-0.0361	0.6188
0.1703	0.0312	0.3325	0.0176	0.6111
0.1963	-0.0133	0.4329	-0.0849	0.6588
0.1836	-0.1963	0.7954	-0.407	0.8044
0.2034	-0.0833	0.5477	-0.1393	0.6724
0.1766	0.0106	0.3104	0.0616	0.6108
0.1884	0.0676	0.1923	0.1454	0.5887
0.1957	0.0974	0.1509	0.1559	0.5903
0.2008	0.0267	0.3237	0.0051	0.642
0.2038	0.1365	0.1196	0.1028	0.6382
0.1567	0.0349	0.2819	0.0126	0.6678
0.1741	0.1539	0.0171	0.1818	0.6365
0.1332	0.205	-0.1034	0.2724	0.6126
0.1009	0.1026	0.1369	0.0829	0.6676
0.1272	-0.0164	0.3388	-0.0255	0.688
0.1615	-0.1572	0.6414	-0.1784	0.6869
0.1542	-0.0018	0.2844	0.1179	0.5902
0.1135	0.0662	0.1488	0.2024	0.5727
0.1429	0.2456	-0.1967	0.4187	0.5232
0.1475	0.1843	-0.0389	0.2894	0.555
0.1505	0.1887	-0.0676	0.3421	0.526
0.1559	0.1427	0.053	0.2055	0.5901
0.1832	0.0179	0.3219	-0.0606	0.7143
0.1946	-0.0359	0.4358	-0.1418	0.7313
0.1492	-0.0465	0.47	-0.0609	0.6257
0.1477	-0.0233	0.3858	0.0404	0.5828
0.1675	0.047	0.2981	0.0615	0.5835
0.1612	0.0182	0.3504	0.0312	0.5962
0.183	-0.0256	0.4925	-0.0991	0.6323
0.1373	-0.0094	0.3792	0.0549	0.5677
0.1648	0.1165	0.167	0.1432	0.5671
0.1629	0.0453	0.3033	0.0418	0.6011
0.126	-0.0405	0.5036	-0.1654	0.6934
0.1656	-0.0337	0.4893	-0.1006	0.6354
0.1483	-0.058	0.5209	-0.0813	0.6144
0.1409	-0.0483	0.4725	-0.0293	0.5997
0.1704	-0.1719	0.6235	-0.0657	0.604
0.1563	-0.1724	0.597	-0.0463	0.6145
0.1966	-0.126	0.4888	0.023	0.6055
0.2382	-0.1023	0.4415	0.0656	0.5863
0.2766	0.0033	0.2075	0.2865	0.4927
0.2997	0.0032	0.1675	0.3554	0.4675
0.304	-0.012	0.1793	0.379	0.448
0.2223	0.004	0.1543	0.4332	0.4053
0.1588	0.0591	-0.0096	0.5911	0.3503
0.15	0.0537	0.0979	0.3606	0.4826
0.1178	0.118	0.1514	0.1152	0.6136
0.1112	0.1899	-0.0473	0.2395	0.6089
0.1149	0.0684	0.2329	-0.0053	0.6931
0.1051	0.0812	0.1786	0.05	0.6773
0.1424	-0.0301	0.4481	-0.1974	0.7648
0.1339	-0.1311	0.6585	-0.387	0.8463
0.1139	0.0679	0.3504	-0.0811	0.6541
0.1014	0.2729	-0.1392	0.3384	0.5177
0.0888	0.2743	-0.1528	0.3561	0.5139
0.1042	-0.0542	0.3511	0.0569	0.6343
0.1198	-0.1169	0.4566	-0.0211	0.6722
0.1484	-0.207	0.6873	-0.2368	0.7478
0.1857	-0.1851	0.6296	-0.2028	0.749
0.1714	-0.1924	0.6997	-0.3339	0.8178
0.1533	-0.1779	0.658	-0.2967	0.8093
0.1445	-0.0091	0.2936	0.0409	0.665
0.1556	0.1871	-0.1895	0.5327	0.4578
0.1356	0.2085	-0.2163	0.5326	0.4642
0.1418	-0.0288	0.3746	0.0578	0.5891
0.1543	-0.058	0.4826	-0.074	0.6459
0.1219	-0.0121	0.4288	-0.0675	0.6456
0.1117	0.0931	0.1486	0.1134	0.6335
0.1358	-0.0296	0.2935	0.1349	0.5844
0.1227	-0.0501	0.3635	-0.0146	0.6926
0.1601	-0.0143	0.3024	0.0095	0.6942
0.1677	0.0551	0.1751	0.0901	0.6668
0.1361	-0.0659	0.4722	-0.1346	0.7202
0.1102	-0.0812	0.5093	-0.1631	0.7276
0.1261	0.0426	0.3004	-0.0556	0.704
0.1389	0.1576	0.0321	0.157	0.6412
0.1385	0.1926	-0.1224	0.3881	0.5313
0.1391	-0.0788	0.4242	-0.0138	0.6607
0.1229	-0.0614	0.4582	-0.1046	0.6981
0.1585	0.0151	0.4031	-0.1397	0.7123
0.1454	-0.1485	0.6948	-0.2702	0.714
0.1562	-0.1794	0.6413	-0.1214	0.6453
0.176	-0.2016	0.6479	-0.1269	0.6725
0.1868	-0.022	0.3719	-0.0783	0.7148
0.1736	0.0021	0.378	-0.1617	0.7681
0.1813	0.1451	0.0088	0.1266	0.6992
0.1363	0.0945	0.1343	0.0386	0.7158
0.1279	0.0159	0.2901	-0.0283	0.7064
0.1387	-0.1313	0.5878	-0.2239	0.7532
0.1292	-0.188	0.7152	-0.3808	0.8459
0.1366	0.0218	0.3328	-0.2016	0.8397
0.1219	0.0531	0.1658	-0.0161	0.7905
0.1625	0.0562	0.0546	0.2736	0.5943
0.1483	0.1894	0.0677	0.1364	0.5927
0.1242	0.1438	0.1897	0.033	0.6175
0.1105	0.0875	0.3095	-0.1173	0.7051
0.1235	0.0039	0.3346	-0.0267	0.6789
0.1416	-0.1357	0.5229	-0.0854	0.6854
0.1117	-0.0267	0.2938	0.1217	0.5967
0.1571	-0.0714	0.4143	-0.0573	0.7073
0.1614	-0.0006	0.37	-0.1532	0.7807
0.14	-0.0974	0.6266	-0.3688	0.8326
0.1322	-0.1298	0.668	-0.349	0.7977
0.1477	0.0873	0.1595	0.1294	0.6231
0.1668	0.0988	0.0829	0.1978	0.6158
0.1652	0.013	0.2803	0.0498	0.6516
0.1577	-0.0325	0.3559	-0.0013	0.6736
0.1361	-0.024	0.3755	-0.0501	0.6948
0.1513	-0.0507	0.5078	-0.197	0.7306
0.1482	0.0592	0.4117	-0.266	0.7838
0.1471	0.1161	0.3026	-0.198	0.7682
0.171	-0.0604	0.6353	-0.4723	0.8889
0.1713	0.1704	0.0692	0.0417	0.7124
0.16	0.0375	0.2475	-0.0147	0.7164
0.1539	0.03	0.2642	0.0221	0.6652
0.1302	0.1319	0.1285	0.0703	0.6533
0.1767	0.1091	0.2672	-0.0772	0.6817
0.1933	0.1066	0.1978	0.0551	0.626
0.1993	0.0435	0.3148	-0.0552	0.6786
0.1857	0.0083	0.3502	-0.0699	0.6946
0.1566	-0.1348	0.7026	-0.3272	0.7484
0.1525	-0.0646	0.6054	-0.1978	0.6496
0.1605	-0.1277	0.7041	-0.2273	0.6423
0.1557	-0.0548	0.515	-0.0753	0.601
0.1903	0.1264	0.0682	0.2987	0.4952
0.1785	0.0673	0.2369	0.0145	0.6795
0.1211	0.097	0.1915	0.0254	0.6854
0.1453	-0.0624	0.4743	-0.1728	0.7592
0.1994	0.1018	0.1183	0.157	0.6181
0.2439	0.1306	0.0631	0.206	0.5946
0.2349	0.1148	0.0661	0.2204	0.588
0.2313	0.2039	-0.0955	0.3436	0.5371
0.2434	0.1594	-0.0214	0.2972	0.5539
0.2249	0.097	0.1258	0.1448	0.6219
0.2159	-0.0338	0.4121	-0.0645	0.6786
0.2278	0.0428	0.3077	-0.0269	0.6671
0.2365	0.0762	0.2417	0.0015	0.6734
0.2367	0.156	0.0434	0.1183	0.6774
0.2397	0.1194	0.0895	0.1278	0.6571
0.2596	0.129	0.0059	0.2931	0.5632
0.2501	-0.0104	0.3307	0.0353	0.6399
0.2939	-0.0235	0.3716	-0.0229	0.6712
0.281	0.0024	0.3009	0.0192	0.6716
0.2957	-0.0068	0.3209	0.0008	0.679
0.2775	0.0593	0.1574	0.1568	0.6183
0.282	-0.0285	0.3046	0.0803	0.6318
0.291	-0.0658	0.3934	0.0117	0.6502
0.2951	-0.0907	0.4591	-0.0812	0.7068
0.227	0.0015	0.3244	-0.0399	0.7111
0.2106	0.0452	0.2433	0.0208	0.6882
0.2403	0.1563	0.0123	0.2155	0.6059
0.2032	0.0592	0.1512	0.1977	0.5794
0.2382	0.127	-0.0332	0.3583	0.5439
0.3096	0.0696	0.0728	0.2843	0.5692
0.3084	-0.1077	0.4334	-0.0411	0.7082
0.3438	0.0373	0.1488	0.221	0.5844
0.3618	-0.0298	0.2778	0.1212	0.6209
0.3671	0.1468	-0.0262	0.3921	0.4788
0.4656	0.0292	0.2598	0.1695	0.5373
0.4113	0.0203	0.269	0.1654	0.5426
0.3697	-0.074	0.4222	-0.0123	0.6611
0.4198	-0.0189	0.2626	0.1061	0.6459
0.3572	-0.0768	0.3437	0.0864	0.6408
0.3091	0.0066	0.1898	0.228	0.5674
0.3329	-0.0799	0.4063	0.0522	0.613
0.3635	0.1351	-0.0183	0.3258	0.5522
0.3827	0.0126	0.1492	0.2746	0.5588
0.3039	0.0723	0.011	0.3851	0.5251
0.3007	-0.1676	0.6062	-0.06	0.6167
0.2549	-0.1826	0.6647	-0.1303	0.64
0.2087	0.0117	0.207	0.1806	0.5973
0.2498	0.0349	0.2041	0.1196	0.6401
0.2496	0.0709	0.0816	0.2952	0.5496
0.2803	-0.0529	0.2643	0.3185	0.4628
0.2634	0.0149	0.1319	0.4436	0.4072
0.2478	0.0735	0.0392	0.487	0.3993
0.2264	0.0715	0.0134	0.4931	0.421
0.1689	-0.0457	0.2446	0.2937	0.5071
0.1047	-0.1878	0.5267	0.0414	0.6222
0.0549	-0.1529	0.6074	-0.1077	0.6507
0.0269	-0.4448	1.1699	-0.5341	0.8057
0.0714	-0.268	0.7699	-0.1234	0.6167
0.0376	-0.1638	0.5786	-0.002	0.5825
0.0384	-0.3056	0.7998	-0.1027	0.6007
0.0128	-0.2778	0.8382	-0.2451	0.6745
0.0034	0.4005	-0.6657	0.6803	0.5786
0.0053	-0.0333	0.2329	0.2527	0.5313
0.0172	-0.1286	0.5191	0.018	0.5914
0.0165	-0.0679	0.3625	0.1466	0.5599
0.0302	-0.2984	0.8475	-0.2354	0.681
0.0546	-0.3072	0.8198	-0.1874	0.6637
0.0625	-0.3156	0.8352	-0.2027	0.672
0.0974	-0.1523	0.5024	0.053	0.5782
0.1094	-0.0757	0.2911	0.1931	0.574
0.1301	0.0197	0.2074	0.1368	0.6225
0.1533	-0.2354	0.6631	-0.214	0.7733
0.1394	-0.1882	0.7033	-0.322	0.8013
0.0911	-0.0078	0.2927	0.041	0.6716
0.0429	0.1557	-0.002	0.2964	0.5375
0.045	-0.2135	0.7072	-0.1421	0.6377
0.0215	-0.153	0.5867	-0.0686	0.6312
0.0104	-0.0371	0.3744	0.0551	0.6107
0.0258	-0.0453	0.3382	0.0589	0.6488
0.1276	-0.1556	0.5952	-0.1355	0.6966
0.226	-0.078	0.4799	-0.034	0.631
0.2685	-0.1058	0.5339	-0.0765	0.6438
0.2988	-0.0617	0.3806	0.0684	0.6033
0.2881	-0.094	0.4554	-0.0015	0.629
0.2519	0.0322	0.2226	0.1377	0.599
0.2737	0.0504	0.228	0.0761	0.6382
0.2766	0.0541	0.2188	0.0896	0.6293
0.2605	0.1277	0.0546	0.2416	0.5663
0.2153	0.2919	-0.2477	0.4643	0.4806
0.2118	0.1702	-0.0369	0.2643	0.5954
0.1753	0.1963	-0.1138	0.3345	0.5796
0.2062	0.1244	0.0164	0.2518	0.6009
0.1708	0.0844	0.154	0.1518	0.6048
0.1747	0.0406	0.3318	-0.0604	0.6844
0.1939	0.1109	0.1593	0.1175	0.611
0.2037	0.1134	0.0901	0.2185	0.5723
0.1539	0.1305	0.0429	0.2797	0.5404
0.1532	0.1938	-0.0361	0.317	0.5068
0.165	0.1014	0.2043	0.115	0.5576
0.1501	-0.0458	0.5418	-0.2279	0.721
0.165	-0.0271	0.4823	-0.1964	0.7275
0.1424	-0.1442	0.6347	-0.2353	0.733
0.124	0.0303	0.2591	0.1144	0.589
0.122	-0.0375	0.4003	0.0349	0.5974
0.1544	-0.0264	0.3798	0.0874	0.5532
0.1368	-0.1929	0.7155	-0.1527	0.6225
0.1648	0.0402	0.2403	0.1314	0.5753
0.1606	0.0839	0.1723	0.1014	0.6324
0.1361	0.2087	-0.0226	0.1902	0.6165
0.1642	0.0807	0.162	0.0956	0.653
0.1602	0.1371	0.0474	0.2105	0.5949
0.2074	0.2354	-0.181	0.4579	0.4752
0.2346	0.1603	-0.0203	0.3456	0.5025
0.1979	0.095	0.1279	0.2061	0.5602
0.1849	0.0375	0.3035	-0.0371	0.689
0.2098	-0.077	0.5816	-0.2527	0.7445
0.1848	-0.1319	0.647	-0.2638	0.7436
0.214	-0.0091	0.3503	0.012	0.6435
0.1491	0.1347	0.0232	0.2773	0.5578
0.1533	0.228	-0.1957	0.442	0.5155
0.2161	0.2971	-0.3181	0.4803	0.5287
0.2254	0.2086	-0.0842	0.2885	0.5797
0.1735	0.297	-0.2245	0.3646	0.5528
0.1688	0.0714	0.2555	0.0048	0.6559
0.1724	0.1514	0.0258	0.173	0.6384
0.156	0.1945	-0.0675	0.235	0.622
0.114	0.1194	0.1033	0.1111	0.656
0.1291	0.1187	0.1089	0.1041	0.6575
0.1624	-0.1083	0.5974	-0.2198	0.7264
0.1692	-0.0213	0.4284	-0.0438	0.6264
0.1471	0.0014	0.372	-0.0065	0.6263
0.138	0.1802	-0.0339	0.2936	0.5528
0.1334	0.2317	-0.1453	0.3882	0.5172
0.1662	0.191	-0.0757	0.3502	0.5243
0.1683	0.2512	-0.147	0.3569	0.5304
0.1729	0.2134	-0.0466	0.2359	0.5912
0.1709	-0.118	0.671	-0.3351	0.7768
0.1752	-0.1836	0.7722	-0.3798	0.7848
0.1523	0.0481	0.2362	0.1235	0.579
0.1532	0.165	-0.026	0.3398	0.5053
0.1355	0.1236	-0.0029	0.3847	0.4809
0.1837	-0.0822	0.4793	0.0069	0.5895
0.1326	0.028	0.304	0.1061	0.5576
0.1562	-0.0857	0.6405	-0.2782	0.7203
0.1529	-0.1492	0.7826	-0.3894	0.7527
0.1356	-0.0355	0.5398	-0.2226	0.7132
0.1568	-0.0959	0.551	-0.1525	0.6858
0.1416	0.0145	0.2964	0.085	0.5948
0.1499	0.021	0.2609	0.1622	0.5456
0.1606	-0.1272	0.5216	0.0175	0.5769
0.1963	-0.0629	0.3194	0.1958	0.5377
0.1876	-0.0495	0.3442	0.1391	0.5574
0.2165	-0.1473	0.5152	0.0282	0.5932
0.2707	-0.0571	0.3595	0.1268	0.5617
0.3503	-0.0068	0.2054	0.3157	0.4758
0.3653	0.0456	0.1186	0.374	0.4591
0.2648	-0.0689	0.3624	0.2533	0.4528
0.1879	-0.1513	0.5156	0.1848	0.4467
0.1403	-0.0032	0.2942	0.2762	0.431
0.1048	-0.0787	0.5655	-0.1581	0.67
0.1051	0.0759	0.2201	0.0894	0.6093
0.1152	0.0681	0.1892	0.078	0.6563
0.1459	0.0707	0.152	0.1043	0.6642
0.1505	0.0705	0.1973	-0.0018	0.7277
0.1425	0.0178	0.2934	-0.1132	0.7953
0.1009	0.1627	0.0889	0.0851	0.6513
0.0951	0.3085	-0.2133	0.3886	0.5054
0.1056	0.1983	-0.1162	0.4461	0.4638
0.0837	-0.045	0.2923	0.1279	0.6186
0.1046	-0.1423	0.5019	-0.0645	0.6969
0.127	-0.1721	0.6053	-0.1825	0.7392
0.1571	-0.1105	0.4914	-0.122	0.729
0.1683	-0.1463	0.5899	-0.2483	0.7943
0.181	0.1047	0.1317	0.0975	0.6564
0.1904	0.12	0.0521	0.2505	0.5678
0.1791	0.1273	-0.001	0.3493	0.5169
0.1488	0.1208	0.06	0.2762	0.5387
0.1811	0.0505	0.2894	0.0339	0.6203
0.161	-0.0394	0.506	-0.1329	0.6638
0.1374	-0.1632	0.6854	-0.2008	0.6754
0.0964	-0.0648	0.4476	-0.1651	0.7731
0.1086	-0.3179	0.8775	-0.3918	0.8183
0.1225	-0.1128	0.5079	-0.1232	0.7145
0.1837	-0.0282	0.3843	-0.0776	0.7047
0.1679	0.1109	0.0542	0.1748	0.6414
0.1305	-0.0498	0.4164	-0.0783	0.7085
0.1237	-0.0584	0.4376	-0.0894	0.7074
0.1166	0.0046	0.2684	0.0452	0.6755
0.1229	0.0586	0.1362	0.1581	0.6407
0.1195	0.0093	0.1166	0.2542	0.6097
0.1356	-0.2088	0.6564	-0.1709	0.717
0.1466	-0.164	0.6548	-0.2267	0.7262
0.1399	-0.2153	0.8339	-0.3925	0.765
0.1499	-0.1528	0.6776	-0.2067	0.6745
0.1629	-0.0164	0.3644	0.0729	0.5752
0.17	-0.0272	0.3476	0.0211	0.6548
0.2024	0.0481	0.2228	0.0529	0.6705
0.1781	0.0483	0.2926	-0.0868	0.7301
0.158	0.1066	0.1179	0.0332	0.7244
0.1335	0.1126	0.1002	0.0501	0.7214
0.1526	0.0196	0.3158	-0.1005	0.7512
0.1529	0.0201	0.3671	-0.1396	0.7391
0.1411	0.0707	0.259	-0.1034	0.7594
0.1199	0.1015	0.1709	-0.0248	0.7414
0.1025	-0.1786	0.5761	-0.1791	0.7657
0.1374	-0.0874	0.4633	-0.0176	0.63
0.1283	-0.0035	0.4162	-0.1332	0.71
0.1476	0.0444	0.3428	-0.1113	0.7071
0.1371	-0.0536	0.4837	-0.2576	0.8149
0.1192	-0.03	0.3349	-0.0875	0.7678
0.1375	-0.2052	0.6059	-0.2085	0.7895
0.1339	-0.0527	0.3627	-0.0502	0.7247
0.1454	0.1776	-0.0205	0.1482	0.6877
0.1639	0.09	0.204	-0.0625	0.7532
0.1575	-0.0004	0.4493	-0.2341	0.7746
0.1461	-0.1614	0.7069	-0.352	0.7933
0.161	0.0598	0.2549	0.0316	0.6419
0.1632	0.1104	0.0661	0.2002	0.614
0.1518	0.0907	0.0865	0.1881	0.6243
0.1544	0.0156	0.2322	0.082	0.6619
0.1467	-0.0556	0.4334	-0.0932	0.7077
0.1397	-0.0968	0.5835	-0.2177	0.7167
0.1307	-0.1014	0.6517	-0.3318	0.7669
0.1432	0.0775	0.3756	-0.2464	0.7863
0.1312	0.0811	0.2541	-0.1697	0.8181
0.1776	0.2398	-0.1601	0.187	0.7203
0.2042	0.035	0.2535	-0.0229	0.7202
0.194	-0.0301	0.3857	-0.1071	0.738
0.1721	0.1894	0.0234	0.1172	0.6555
0.1752	0.2402	-0.0401	0.1182	0.6686
0.1769	0.0349	0.3807	-0.17	0.7439
0.186	-0.0997	0.6245	-0.3041	0.7675
0.243	-0.106	0.6072	-0.2797	0.7647
0.1655	-0.0751	0.5716	-0.2159	0.7097
0.1371	-0.0828	0.6073	-0.2242	0.6911
0.1536	-0.0387	0.4741	-0.0407	0.5939
0.1737	-0.178	0.7214	-0.2452	0.6892
0.2224	-0.132	0.5659	-0.1373	0.6892
0.2058	-0.116	0.5717	-0.1878	0.7177
0.1662	0.0852	0.2443	-0.014	0.6816
0.1513	-0.0758	0.5791	-0.2186	0.7149
0.1738	0.0874	0.1915	0.1036	0.6149
0.2706	0.2058	-0.0742	0.3153	0.5458
0.2556	0.183	-0.0334	0.2515	0.5893
0.2513	0.1763	-0.0063	0.2327	0.5871
0.292	0.1779	-0.0148	0.2404	0.5861
0.2323	0.2288	-0.1148	0.3341	0.5414
0.1975	0.1435	0.0538	0.177	0.6162
0.2097	0.1495	0.1135	0.0873	0.643
0.2204	0.0738	0.2545	-0.0778	0.7426
0.2238	0.0785	0.2248	-0.047	0.7354
0.2349	0.1992	-0.0375	0.2224	0.604
0.2352	0.1451	-0.0221	0.3163	0.5506
0.2778	0.0747	0.1159	0.1938	0.6073
0.2794	0.1024	-0.0202	0.3304	0.5751
0.3226	0.0365	0.2316	0.0818	0.644
0.3029	0.0478	0.1921	0.1417	0.6111
0.2879	0.1033	0.0583	0.2428	0.5858
0.2683	-0.0094	0.262	0.1103	0.6235
0.2881	-0.0319	0.3376	0.0213	0.656
0.314	0.014	0.2451	0.0472	0.683
0.3044	0.1195	0.0834	0.1199	0.672
0.2609	0.1671	0.0005	0.2137	0.6148
0.2279	0.1556	0.0128	0.243	0.5786
0.1884	0.1423	0.0056	0.3252	0.5092
0.2121	0.1615	0.0217	0.1732	0.6373
0.2739	0.0994	0.1191	0.0952	0.6862
0.313	-0.0102	0.258	0.0418	0.7012
0.3322	-0.0794	0.393	-0.0321	0.7098
0.3391	0.1431	-0.0545	0.3221	0.5786
0.3492	0.1343	-0.0455	0.3471	0.5525
0.3319	-0.0485	0.3787	0.0088	0.6547
0.3516	-0.0819	0.4496	-0.04	0.6668
0.3879	-0.0193	0.3342	0.0293	0.6529
0.3689	-0.0331	0.3314	0.0318	0.6657
0.3798	-0.0612	0.3677	0.0228	0.667
0.3286	-0.0445	0.3388	0.0389	0.6639
0.3828	-0.0352	0.3603	0.0231	0.6457
0.4355	0.1118	0.0247	0.288	0.5713
0.453	0.1201	-0.0156	0.3454	0.5476
0.3943	0.0892	0.0539	0.301	0.5554
0.3564	-0.0209	0.2289	0.2191	0.5694
0.3768	0.0101	0.2272	0.1734	0.5807
0.2861	0.0487	0.1192	0.2527	0.5747
0.2737	0.0731	0.1405	0.1523	0.6336
0.2732	0.1045	0.0357	0.3091	0.5471
0.3007	-0.1741	0.5134	0.059	0.5955
0.2889	-0.0996	0.3563	0.1695	0.5712
0.3493	0.2067	-0.3056	0.7333	0.3581
0.3446	0.189	-0.2674	0.6995	0.3708
0.2566	0.0575	0.0122	0.5076	0.4198
0.2082	-0.1076	0.3649	0.207	0.5327
0.0905	0.0421	0.2945	0.0538	0.6103
0.064	-0.2193	0.8635	-0.4357	0.795
0.0739	-0.2788	0.9233	-0.4001	0.756
0.0621	-0.2905	0.8633	-0.3015	0.7266
0.0665	-0.2587	0.8452	-0.2779	0.6859
0.0577	-0.4447	1.244	-0.6453	0.8369
0.035	-0.4313	1.2091	-0.6153	0.8308
0.029	-0.029	0.3808	-0.0662	0.7152
0.0033	0.1666	-0.1243	0.3064	0.6526
0.0037	-0.3219	0.8922	-0.2557	0.6803
0.0188	-0.37	0.9542	-0.3197	0.7256
0.0079	-0.3366	0.8664	-0.2464	0.7078
0.0473	0.0498	0.1388	0.232	0.5775
0.0797	-0.1107	0.4221	-0.0487	0.7367
0.1084	0.0031	0.3136	-0.0754	0.7517
0.1145	-0.0939	0.497	-0.2413	0.8314
0.127	0.078	0.1171	0.1011	0.7
0.111	0.1389	-0.0089	0.3121	0.5544
0.0783	0.1008	0.0672	0.2934	0.5243
0.0389	-0.0197	0.2678	0.2777	0.4586
0.0544	-0.0341	0.3578	0.0747	0.5974
0.0347	-0.0044	0.2955	0.1158	0.595
0.016	-0.0025	0.3104	0.0257	0.6704
0.0833	-0.1405	0.5915	-0.1566	0.7042
0.2217	-0.0855	0.4985	-0.0702	0.6567
0.25	-0.0085	0.3258	0.0702	0.6097
0.2373	-0.0757	0.4229	0.0309	0.6135
0.253	-0.1035	0.4904	-0.0213	0.627
0.2873	-0.0586	0.4403	-0.0306	0.6437
0.2602	-0.048	0.4705	-0.1068	0.6809
0.2733	0.0449	0.2837	0.0083	0.6581
0.25	0.0017	0.3663	-0.093	0.7172
0.231	0.1448	0.0775	0.1314	0.6383
0.2266	0.2132	-0.119	0.3078	0.5983
0.2074	0.2249	-0.1472	0.3295	0.5927
0.1932	0.1781	0.0582	0.1	0.6637
0.2082	0.124	0.2086	-0.0201	0.686
0.1801	0.0907	0.2584	-0.0355	0.6841
0.268	0.0537	0.3098	-0.0528	0.6867
0.2039	0.1394	0.0653	0.1571	0.6299
0.1883	0.1943	-0.0468	0.2827	0.5572
0.1779	0.1621	0.0196	0.2496	0.5499
0.1634	0.1058	0.189	0.1304	0.5544
0.1675	-0.191	0.836	-0.4933	0.8388
0.1417	-0.1372	0.7194	-0.414	0.8161
0.1665	-0.0468	0.4842	-0.2061	0.7588
0.1827	0.048	0.265	-0.0009	0.6828
0.1856	0.3546	-0.3203	0.4533	0.5072
0.1631	0.1039	0.1661	0.1759	0.5504
0.1447	0.0058	0.4184	-0.0306	0.6012
0.14	0.1758	-0.0086	0.2765	0.5412
0.164	0.2743	-0.1034	0.2054	0.6148
0.186	0.2038	-0.0051	0.1724	0.62
0.1869	0.0711	0.2059	0.075	0.6407
0.1299	0.1361	0.0511	0.2067	0.5957
0.1712	0.1223	0.0724	0.1972	0.5974
0.2029	0.1089	0.0584	0.2345	0.5845
0.1999	-0.1331	0.5578	-0.1816	0.7456
0.1971	-0.0548	0.4366	-0.1273	0.7358
0.211	-0.1435	0.7131	-0.3728	0.8008
0.176	-0.0305	0.4864	-0.1865	0.7314
0.1789	-0.0322	0.4296	-0.0637	0.6635
0.1513	0.1129	0.0821	0.2084	0.5903
0.1968	0.108	0.061	0.1969	0.6245
0.1935	0.188	-0.0956	0.2791	0.6172
0.1734	0.0942	0.1567	0.0687	0.672
0.163	0.3419	-0.3344	0.514	0.4637
0.1799	0.2147	-0.0536	0.3111	0.5127
0.1884	0.0332	0.2978	-0.0191	0.6789
0.1616	0.0337	0.3202	-0.0632	0.6991
0.1467	0.0841	0.1919	0.0411	0.6736
0.1274	0.1217	0.1484	0.0456	0.6736
0.1426	0.0269	0.2782	0.0226	0.6616
0.1633	-0.0424	0.5147	-0.1539	0.6668
0.1428	0.006	0.3864	-0.0349	0.6325
0.1475	0.1978	-0.0364	0.2707	0.5595
0.1727	0.1911	-0.0739	0.3558	0.5184
0.139	0.0378	0.2124	0.1316	0.6078
0.129	0.0115	0.293	0.0551	0.6236
0.1514	0.0434	0.2289	0.0993	0.6156
0.1349	0.1146	0.1164	0.168	0.5878
0.1601	-0.0147	0.3642	-0.0654	0.7036
0.1504	-0.0082	0.3484	-0.0533	0.7004
0.1515	0.003	0.2521	0.0627	0.6685
0.1363	0.0588	0.1046	0.3241	0.4975
0.1718	-0.0856	0.4735	-0.0008	0.6048
0.144	0.0068	0.3354	0.0861	0.5661
0.1681	-0.0107	0.4391	-0.1083	0.6785
0.1738	-0.0835	0.5903	-0.1657	0.6529
0.1626	0.0401	0.2296	0.1052	0.62
0.1745	-0.0204	0.3393	0.0316	0.6409
0.1448	-0.0145	0.3406	0.0203	0.6434
0.1611	0.0346	0.2311	0.1829	0.5398
0.1675	0.0433	0.2071	0.2618	0.4759
0.1824	0.0521	0.1607	0.3158	0.4644
0.1752	-0.0734	0.4153	0.0774	0.575
0.2295	-0.1511	0.5768	-0.0703	0.6381
0.267	0.0555	0.0941	0.3288	0.5141
0.2776	0.1509	-0.1115	0.4997	0.454
0.3157	0.142	-0.0769	0.4926	0.4393
0.2194	0.065	0.0723	0.4261	0.4333
0.1659	-0.0932	0.4357	0.2012	0.4539
0.1231	-0.0492	0.3652	0.2448	0.4365
0.148	0.143	0.0272	0.4316	0.3956
0.1308	0.0415	0.2327	0.2212	0.4997
0.1342	0.0623	0.1884	0.1909	0.5497
0.1735	0.0865	0.0871	0.2044	0.6127
0.1394	0.174	-0.004	0.1678	0.6555
0.1312	0.1706	-0.0292	0.1639	0.6858
0.1113	0.1757	0.0437	0.1307	0.6418
0.1202	0.1697	0.0501	0.1904	0.5817
0.1231	0.1582	0.0391	0.2508	0.5419
0.1392	-0.208	0.6241	-0.1724	0.7526
0.1031	-0.1417	0.4963	-0.0642	0.7025
0.1347	-0.1818	0.6389	-0.2166	0.7463
0.1358	-0.1401	0.5703	-0.1817	0.7399
0.1627	-0.0892	0.4534	-0.0948	0.7183
0.1684	0.1486	0.063	0.1291	0.6507
0.1699	0.2494	-0.18	0.3843	0.5396
0.1927	0.1383	0.0677	0.2064	0.5857
0.1767	0.0987	0.1133	0.2352	0.5493
0.201	0.0679	0.2453	0.0761	0.6067
0.1792	-0.0431	0.5195	-0.1401	0.6616
0.1625	-0.0402	0.4087	0.0413	0.588
0.1125	0.0602	0.1968	0.0104	0.7331
0.1053	-0.0716	0.4212	-0.1218	0.7649
0.1033	0.002	0.2795	0.0284	0.6826
0.1361	0.1356	-0.0294	0.2589	0.6235
0.1294	0.1495	-0.0625	0.2927	0.6092
0.1293	0.1263	0.0137	0.2188	0.6229
0.1229	0.0416	0.279	0.0456	0.6198
0.1173	-0.0348	0.3927	-0.0757	0.7017
0.1288	0.0904	0.1085	0.1334	0.6622
0.1458	0.208	-0.1879	0.3554	0.6184
0.1511	-0.0117	0.2375	0.0287	0.7338
0.1178	-0.0819	0.4967	-0.1385	0.7128
0.1517	-0.154	0.6901	-0.2842	0.7372
0.1633	-0.1424	0.6693	-0.2358	0.7022
0.1736	-0.116	0.5878	-0.1591	0.6853
0.1448	-0.0261	0.3151	0.0328	0.6746
0.1663	0.0232	0.2742	0.0151	0.6796
0.1914	-0.0204	0.3986	-0.1319	0.7361
0.1676	0.1567	0.065	0.0457	0.7166
0.1314	0.2998	-0.1715	0.1662	0.6936
0.1172	0.1029	0.1662	0.0161	0.699
0.152	0.0788	0.2689	-0.0889	0.7289
0.11	0.0561	0.3135	-0.1287	0.7474
0.1095	0.1627	0.0393	0.0959	0.6922
0.1138	-0.0162	0.2863	-0.0118	0.7324
0.1503	0.2067	-0.1257	0.3052	0.6071
0.1388	0.1215	0.0683	0.148	0.6579
0.1343	0.1434	0.051	0.1332	0.6558
0.1551	0.1029	0.1095	0.0449	0.728
0.1364	-0.0178	0.304	-0.0628	0.7613
0.1475	-0.1209	0.5187	-0.2682	0.8564
0.1494	-0.058	0.4443	-0.2565	0.8573
0.1302	0.2242	-0.1135	0.17	0.7044
0.1578	0.1063	0.1813	-0.0655	0.7631
0.1488	0.0251	0.3901	-0.1849	0.7588
0.146	-0.1426	0.6682	-0.2961	0.7627
0.144	0.046	0.2759	0.0097	0.6606
0.1541	0.1707	-0.0285	0.2413	0.604
0.1444	0.1716	-0.0072	0.1784	0.6461
0.1407	0.0434	0.2476	-0.0767	0.7699
0.1339	0.2008	-0.0634	0.2103	0.6355
0.152	0.1182	0.0967	0.1993	0.5698
0.1512	-0.0637	0.5522	-0.2486	0.7468
0.143	-0.0305	0.4548	-0.2027	0.7635
0.166	0.0408	0.2471	-0.1037	0.7949
0.1797	0.1035	0.0799	0.0409	0.7576
0.2044	0.0514	0.2261	0.0065	0.702
0.1954	-0.0504	0.4729	-0.1844	0.7512
0.1658	0.0909	0.2892	-0.1237	0.7365
0.1529	0.1134	0.2997	-0.1883	0.7635
0.1968	0.0926	0.3239	-0.1771	0.748
0.197	-0.1072	0.6815	-0.3724	0.7854
0.202	-0.0262	0.4795	-0.194	0.7319
0.1846	0.0604	0.3001	-0.0355	0.6704
0.1623	0.1517	0.1478	0.0543	0.6429
0.1584	-0.0163	0.381	-0.0261	0.6527
0.1804	-0.0146	0.3818	-0.0363	0.6571
0.2205	0.0553	0.0906	0.2248	0.6101
0.2307	-0.0402	0.3956	-0.0477	0.6756
0.1904	-0.0245	0.452	-0.1453	0.7072
0.169	-0.0262	0.4581	-0.1515	0.7085
0.1591	0.0847	0.1345	0.1296	0.6443
0.2409	0.2261	-0.1438	0.3808	0.5275
0.2741	0.188	-0.0511	0.2694	0.5856
0.2289	0.1756	-0.0034	0.2357	0.5822
0.2758	0.1789	-0.0086	0.2381	0.5817
0.2378	0.252	-0.1542	0.3717	0.52
0.2424	0.1419	0.0484	0.1884	0.6148
0.2382	-0.0146	0.3526	-0.0849	0.7441
0.2358	0.0053	0.3401	-0.1346	0.787
0.2007	0.0546	0.2452	-0.0666	0.7626
0.2074	0.0898	0.1674	0.0131	0.7248
0.2113	0.2445	-0.1676	0.365	0.5503
0.2191	0.2658	-0.2523	0.4234	0.5534
0.2366	0.1845	-0.1529	0.4275	0.5236
0.2567	0.2432	-0.2208	0.4219	0.541
0.2908	0.0773	0.1275	0.2037	0.5837
0.3095	0.1033	0.0703	0.2271	0.5882
0.3166	-0.0388	0.3425	0.0339	0.6449
0.2925	-0.0113	0.3364	-0.0327	0.6919
0.2816	0.1479	0.0475	0.1181	0.6764
0.2853	0.1852	-0.0098	0.1314	0.6865
0.2882	0.1943	-0.0541	0.2403	0.6106
0.2331	0.1036	0.0846	0.2188	0.5815
0.209	0.0214	0.2684	0.0891	0.6056
0.2421	0.0976	0.142	0.0991	0.6531
0.2577	0.0994	0.1147	0.0669	0.711
0.3202	0.0509	0.1394	0.112	0.6856
0.3219	0.0179	0.1943	0.101	0.6788
0.3061	0.1861	-0.1382	0.3828	0.5618
0.3356	0.178	-0.1067	0.3709	0.5517
0.3276	0.0282	0.2105	0.123	0.6347
0.362	-0.0094	0.2662	0.1075	0.6303
0.3593	0.0907	0.0672	0.236	0.5997
0.3323	0.0131	0.1823	0.1896	0.6078
0.3409	0.0279	0.1373	0.2176	0.6088
0.3326	-0.0124	0.2511	0.0981	0.6582
0.3636	0.0283	0.2099	0.1175	0.6373
0.374	0.0047	0.2586	0.1213	0.6118
0.4674	0.0738	0.078	0.2827	0.5586
0.4525	0.0886	0.0461	0.31	0.548
0.3335	0.0104	0.1834	0.2181	0.5801
0.3358	0.0011	0.1973	0.2093	0.587
0.3342	-0.0179	0.2274	0.1614	0.6262
0.2929	0.0617	0.1619	0.1316	0.6444
0.2765	0.0395	0.2266	0.082	0.651
0.3411	0.0045	0.2509	0.1366	0.6047
0.3245	-0.0016	0.2484	0.1497	0.6017
0.2894	0.1901	-0.1961	0.5185	0.4838
0.33	0.148	-0.1049	0.5079	0.4451
0.3687	0.0891	-0.0659	0.5624	0.4092
0.2715	0.0122	0.0904	0.4358	0.4573
0.1771	-0.0159	0.2915	0.1273	0.5949
0.1269	-0.0277	0.3215	0.0348	0.6693
0.1299	-0.0076	0.3781	-0.048	0.6783
0.106	-0.0406	0.3775	0.0519	0.6081
0.1003	-0.1702	0.637	-0.1208	0.6456
0.0904	-0.3502	0.9987	-0.4428	0.7874
0.0614	-0.3455	0.915	-0.3488	0.7693
0.0531	-0.1414	0.5363	-0.1158	0.7242
0.031	-0.0098	0.2096	0.1428	0.6589
0.0073	0.3776	-0.4956	0.5945	0.5259
0.0139	0.3124	-0.2948	0.4203	0.5697
0.0045	0.3884	-0.4096	0.533	0.4916
0.0017	-0.1312	0.4409	-0.0186	0.6934
0.0079	-0.1227	0.4332	-0.0751	0.7604
0.0001	0.1982	-0.1596	0.3069	0.6476
0	0.0813	-0.0887	0.4489	0.538
0.0126	0.0031	0.12	0.2888	0.5818
0.0148	-0.0733	0.2465	0.2262	0.5958
0.0575	0.0745	0.0294	0.3114	0.5811
0.0678	0.0475	0.1178	0.0804	0.7545
0.0682	0.1791	-0.166	0.3219	0.6628
0.0712	0.3154	-0.4302	0.6377	0.4747
0.0545	0.2352	-0.2872	0.5883	0.4538
0.0719	0.0926	-0.0461	0.461	0.4764
0.0654	-0.1064	0.4253	0.0959	0.5767
0.025	-0.1583	0.5528	-0.004	0.6021
0.0109	-0.0205	0.3513	0.0594	0.6067
0.0442	0.1218	0.1281	0.1617	0.5888
0.1488	0.0328	0.242	0.0764	0.6457
0.2476	0.0843	0.1519	0.154	0.6032
0.2186	-0.0055	0.291	0.096	0.609
0.2939	-0.0471	0.3741	0.0842	0.5814
0.2988	-0.0856	0.4749	-0.0374	0.643
0.3002	-0.0702	0.4596	-0.047	0.6533
0.2626	0.1412	0.066	0.1741	0.6111
0.2153	0.0036	0.3596	-0.0863	0.7158
0.2425	0.1343	0.0807	0.1133	0.6625
0.2282	0.1313	0.0943	0.115	0.6532
0.2057	0.1063	0.1273	0.0729	0.6869
0.1906	0.0721	0.2395	-0.0309	0.7153
0.2191	0.0448	0.3096	-0.1174	0.7604
0.2115	0.1474	0.1224	0.1053	0.623
0.215	0.1514	0.0388	0.146	0.659
0.1939	0.065	0.1917	0.0608	0.6778
0.1707	-0.0023	0.3211	-0.0016	0.674
0.1785	-0.0495	0.4781	-0.1236	0.6819
0.1565	-0.0531	0.4903	-0.136	0.6844
0.1534	-0.0675	0.5733	-0.3436	0.8268
0.1465	-0.0951	0.6733	-0.4518	0.8649
0.1788	-0.0439	0.5487	-0.3398	0.8317
0.1912	-0.0147	0.4361	-0.2485	0.8235
0.1908	0.031	0.3469	-0.202	0.8203
0.1707	0.0725	0.2109	-0.0685	0.7773
0.1517	0.4546	-0.4739	0.4529	0.5543
0.1709	0.337	-0.2949	0.3783	0.5649
0.1552	0.3842	-0.3684	0.4092	0.5621
0.1758	0.1872	-0.0823	0.3041	0.5784
0.1679	0.1168	0.0829	0.1772	0.6136
0.1654	0.2173	-0.1551	0.3718	0.5529
0.1282	0.1125	0.0683	0.1938	0.6142
0.2204	0.0824	0.0795	0.2202	0.603
0.1948	-0.1574	0.6059	-0.2233	0.7637
0.2141	-0.1061	0.5144	-0.1605	0.7417
0.2	0.0472	0.282	-0.0576	0.721
0.1829	-0.0017	0.4512	-0.1866	0.7387
0.1584	-0.187	0.7465	-0.352	0.7908
0.218	-0.0556	0.4563	-0.108	0.7033
0.2136	0.0095	0.3052	0.0036	0.6734
0.1771	0.0972	0.1421	0.101	0.6509
0.1683	0.0657	0.2612	-0.0056	0.6688
0.1377	0.2292	-0.0765	0.2943	0.5381
0.1407	0.0643	0.2688	-0.014	0.6668
0.1401	-0.0028	0.4207	-0.1309	0.7052
0.1317	-0.0347	0.4911	-0.1846	0.7233
0.1472	-0.0257	0.469	-0.1618	0.714
0.1572	0.0819	0.3103	-0.0612	0.6568
0.1581	-0.0205	0.4466	-0.0886	0.6532
0.1644	0.072	0.3609	-0.0976	0.6505
0.1661	0.2008	-0.0268	0.2628	0.5355
0.165	0.2414	-0.1075	0.3303	0.5232
0.1446	0.1262	0.0806	0.2375	0.5416
0.1372	-0.0089	0.3535	0.0089	0.6297
0.1458	-0.0267	0.4081	-0.0426	0.6407
0.1538	0.0472	0.2198	0.1213	0.5947
0.1538	0.0451	0.2388	0.1	0.6026
0.1563	0.1202	0.0965	0.1071	0.6624
0.1652	0.1736	-0.0015	0.1663	0.6513
0.1454	0.1646	0.005	0.17	0.6494
0.1473	0.1156	0.0224	0.3551	0.4922
0.1736	-0.0835	0.4949	-0.0646	0.6393
0.1838	-0.042	0.4427	-0.0521	0.6391
0.1778	-0.0677	0.4836	-0.092	0.6649
0.1868	0.0689	0.1853	0.1756	0.5562
0.1739	0.1172	0.0439	0.304	0.5272
0.1581	-0.0077	0.2997	0.069	0.6327
0.1357	0.1204	0.1149	0.1355	0.6241
0.1454	-0.0182	0.3287	0.0406	0.641
0.1564	0.2287	-0.1068	0.3893	0.4828
0.1637	0.0288	0.2119	0.2639	0.489
0.168	0.0551	0.2165	0.1662	0.5591
0.1969	-0.0662	0.3676	0.0943	0.5963
0.2195	0.0213	0.1337	0.2922	0.5489
0.2737	0.0343	0.1051	0.3133	0.5445
0.2881	0.133	-0.0795	0.4837	0.4597
0.2729	0.1304	-0.0619	0.5136	0.4097
0.2196	0.0783	0.0151	0.4876	0.4096
0.1205	0.0154	0.1877	0.3932	0.3962
0.1205	0.1009	0.086	0.4076	0.3952
0.1312	0.0252	0.2874	0.2271	0.4538
0.1393	0.0147	0.288	0.142	0.5448
0.1373	0.1251	0.0282	0.321	0.5174
0.1417	0.2176	-0.1801	0.3485	0.609
0.1284	0.3294	-0.3912	0.5094	0.5473
0.1139	0.1434	0.0472	0.117	0.6807
0.082	-0.0073	0.3948	-0.1474	0.7484
0.1183	-0.0434	0.4715	-0.1982	0.7633
0.1251	-0.1163	0.506	-0.1431	0.7493
0.1194	-0.2588	0.8191	-0.3717	0.8008
0.1387	-0.2315	0.7718	-0.327	0.7751
0.1585	-0.1829	0.6992	-0.2873	0.759
0.1662	0.04	0.2269	0.0653	0.6567
0.1682	0.2076	-0.0427	0.189	0.6396
0.2246	0.1875	-0.0547	0.2712	0.5898
0.2202	0.0125	0.3231	-0.0065	0.6704
0.2509	-0.2408	0.7749	-0.324	0.7881
0.2525	-0.0978	0.5389	-0.2057	0.764
0.2483	-0.089	0.5317	-0.2025	0.7566
0.2059	-0.0982	0.5212	-0.0617	0.6373
0.108	0.0779	0.161	0.0428	0.7187
0.1007	-0.0289	0.3284	-0.0365	0.7306
0.1353	-0.1088	0.5414	-0.1931	0.7566
0.122	-0.061	0.4446	-0.1057	0.7178
0.1356	-0.0035	0.344	-0.0418	0.6981
0.0896	-0.0133	0.353	-0.0404	0.6877
0.1373	-0.1352	0.689	-0.2811	0.7185
0.1036	-0.2622	0.9445	-0.503	0.8117
0.1175	0.0778	0.1891	0.039	0.686
0.1385	-0.0647	0.4731	-0.2159	0.8017
0.1575	-0.1301	0.6229	-0.3279	0.8299
0.1404	-0.2602	0.9469	-0.5875	0.8927
0.1591	-0.1044	0.5926	-0.197	0.6969
0.1477	-0.1238	0.6174	-0.2008	0.6993
0.1675	-0.098	0.5665	-0.2097	0.7378
0.16	-0.0212	0.3491	-0.0251	0.6964
0.1482	-0.0129	0.3486	-0.0401	0.697
0.1783	-0.0537	0.4242	-0.1129	0.7353
0.1718	-0.0532	0.4418	-0.1648	0.7681
0.1188	0.3841	-0.3314	0.2713	0.6703
0.104	0.3822	-0.3052	0.2455	0.6679
0.1326	0.1464	0.096	0.0386	0.7041
0.1585	-0.0784	0.5094	-0.1928	0.7466
0.1546	-0.119	0.586	-0.2366	0.7596
0.1222	-0.1023	0.5309	-0.1866	0.7464
0.1167	0.1281	0.0257	0.1744	0.6668
0.1288	0.1385	0.001	0.1942	0.6627
0.1585	0.1633	-0.0467	0.2213	0.6537
0.1405	-0.0042	0.3352	-0.0976	0.7602
0.1419	0.0306	0.2184	0.0083	0.7277
0.1393	0.1225	0.1111	-0.0108	0.7662
0.1291	-0.0098	0.374	-0.1834	0.8043
0.1429	0.0509	0.3085	-0.1637	0.7838
0.1583	0.0407	0.3356	-0.1865	0.7893
0.1741	-0.0181	0.4115	-0.204	0.8008
0.1683	-0.1837	0.7395	-0.4299	0.8725
0.138	-0.0113	0.3965	-0.1191	0.7301
0.1376	0.0636	0.2626	-0.1309	0.7956
0.1653	0.06	0.2772	-0.1485	0.7975
0.161	0.0951	0.211	-0.1164	0.7906
0.14	0.0906	0.2248	-0.1111	0.7761
0.124	0.0013	0.4293	-0.2378	0.7946
0.128	0.003	0.4474	-0.222	0.7596
0.1504	0.0651	0.2764	-0.0841	0.7323
0.18	0.1439	0.0679	0.0805	0.6978
0.1755	0.1073	0.1245	0.0552	0.7023
0.1994	-0.1392	0.6516	-0.2926	0.7704
0.1781	-0.1433	0.6729	-0.3252	0.7853
0.1451	0.0611	0.3491	-0.1776	0.7607
0.1775	0.2186	0.0155	0.0397	0.7165
0.179	0.0804	0.3695	-0.2488	0.7877
0.1941	-0.0753	0.5757	-0.2779	0.7693
0.2257	0.0279	0.3224	-0.0788	0.7193
0.1686	0.1691	0.0297	0.1866	0.6056
0.189	0.0792	0.2542	0.0051	0.6526
0.1677	0.0744	0.2509	0.0115	0.6572
0.2058	0.0148	0.2642	0.0216	0.6831
0.2278	0.1022	-0.0162	0.3242	0.5727
0.227	0.0156	0.2218	0.1435	0.5999
0.1781	-0.1234	0.5771	-0.1645	0.6979
0.169	-0.1624	0.6612	-0.2418	0.7293
0.1615	-0.1035	0.4997	-0.1297	0.7167
0.208	0.1012	0.0421	0.307	0.5374
0.224	0.1654	-0.019	0.2698	0.5752
0.2527	0.0137	0.244	0.1289	0.6018
0.2435	0.1515	0.0393	0.2117	0.5874
0.2394	0.0544	0.2163	0.12	0.5991
0.2156	0.1334	0.0146	0.2839	0.5585
0.2212	-0.0359	0.3178	-0.0049	0.7169
0.2525	-0.0125	0.2962	-0.0502	0.7602
0.2126	-0.0175	0.3926	-0.1713	0.7808
0.2462	0.0642	0.2214	-0.0005	0.7017
0.2138	0.1968	-0.0525	0.2721	0.5687
0.1872	0.1927	-0.0938	0.3063	0.5767
0.1985	0.1395	-0.0347	0.2759	0.5973
0.2353	0.1626	-0.0547	0.2416	0.6329
0.2613	0.2085	-0.1621	0.3285	0.6173
0.2872	0.1916	-0.0397	0.2479	0.5873
0.3099	0.1387	0.0479	0.1858	0.6166
0.2984	0.1085	0.1345	0.1083	0.6344
0.2909	0.2307	-0.1301	0.289	0.601
0.2756	0.128	0.0654	0.1233	0.6748
0.3047	0.1254	0.03	0.2018	0.6349
0.2564	-0.0168	0.3179	0.0111	0.6797
0.2241	-0.0074	0.3808	-0.0915	0.7064
0.196	-0.0391	0.4535	-0.1552	0.7357
0.2575	0.0431	0.2506	-0.0377	0.7381
0.3105	-0.0507	0.3835	-0.0751	0.7341
0.3285	0.1177	0.0355	0.2637	0.5729
0.3174	0.2271	-0.1469	0.3802	0.535
0.3162	0.208	-0.112	0.3526	0.5486
0.3519	0.135	0.0502	0.1794	0.6342
0.364	0.005	0.2276	0.0827	0.6792
0.3193	0.082	0.0615	0.2101	0.6393
0.3243	0.0855	0.0048	0.3285	0.5723
0.3865	0.0212	0.1436	0.1955	0.6308
0.3316	0.0326	0.1565	0.1459	0.6595
0.3435	0.0864	0.0616	0.1979	0.6474
0.3269	0.0369	0.1672	0.1829	0.6075
0.449	0.0327	0.1751	0.1799	0.606
0.4328	0.0773	0.0834	0.2551	0.5779
0.3554	0.0437	0.1534	0.1914	0.6051
0.3701	-0.0132	0.2519	0.1351	0.6198
0.3447	0.0689	0.1282	0.2103	0.587
0.3083	0.0044	0.2695	0.087	0.6337
0.2773	0.026	0.282	0.0515	0.6376
0.3115	-0.0275	0.3342	0.0438	0.6435
0.3065	0.0672	0.1482	0.1544	0.6298
0.296	0.1728	-0.0996	0.3462	0.5796
0.349	0.0318	0.18	0.1807	0.6071
0.3937	0.1443	-0.0992	0.5054	0.4455
0.3668	-0.0032	0.1686	0.3234	0.5035
0.2231	0.0754	0.0768	0.2963	0.5463
0.1329	0.1518	-0.0578	0.364	0.5371
0.1287	0.0865	0.2028	0.0988	0.6065
0.1358	0.2234	-0.1642	0.3975	0.5414
0.1301	0.1124	-0.0954	0.4817	0.4988
0.1396	0.0685	0.0048	0.3884	0.5338
0.1213	-0.0859	0.3125	0.2041	0.5615
0.086	-0.2135	0.5975	-0.0309	0.6422
0.0595	-0.1648	0.4802	0.0594	0.6188
0.0393	0.1171	0.0432	0.2305	0.6132
0.0299	0.0802	0.1617	0.1048	0.6536
0.0079	0.0953	0.2131	0.0273	0.668
0.0271	-0.167	0.6442	-0.224	0.7403
0.0089	-0.094	0.4593	-0.0476	0.6832
0.0055	-0.0762	0.5969	-0.2578	0.7489
0.0037	-0.0686	0.6182	-0.2865	0.7408
0.0111	-0.1612	0.8117	-0.4691	0.8235
0.0033	-0.0023	0.1831	0.0275	0.7792
0.0015	-0.2037	0.6638	-0.2678	0.8038
0	0.1012	0.0331	0.1977	0.665
0.0007	0.1635	-0.0911	0.3864	0.5327
0.0081	0.189	-0.2569	0.4943	0.5626
0.0018	0.0814	-0.0803	0.4442	0.5473
0.0106	-0.0701	0.2508	0.1754	0.6422
0.0176	0.1737	-0.1962	0.5207	0.4982
0.0323	-0.0144	0.1625	0.1592	0.6886
0.0541	0.2121	-0.2679	0.4523	0.5988
0.0424	0.2023	-0.2553	0.5596	0.4887
0.0513	0.2346	-0.3765	0.7881	0.3418
0.0659	0.2455	-0.3883	0.7825	0.3484
0.0531	0.0297	0.0844	0.3772	0.5017
0.0276	-0.006	0.1856	0.2784	0.5291
0.0274	0.2102	-0.129	0.4042	0.5131
0.0352	0.0996	0.1427	0.0994	0.6583
0.0873	0.1067	0.102	0.1445	0.6451
0.1668	0.1542	0.0072	0.2348	0.6001
0.2024	0.1315	0.044	0.237	0.5785
0.2697	0.1037	0.051	0.3092	0.5257
0.258	-0.1112	0.5369	-0.0871	0.6567
0.2981	-0.1032	0.5247	-0.0752	0.6486
0.2847	0.0828	0.1951	0.0949	0.6218
0.2546	0.0843	0.202	0.086	0.6201
0.2245	0.1319	0.0829	0.181	0.5962
0.2247	0.0813	0.1899	0.1087	0.6154
0.2263	0.0647	0.2324	0.0054	0.6929
0.205	-0.0097	0.4462	-0.1809	0.7411
0.1927	0.0661	0.2602	-0.0519	0.7197
0.2142	0.1831	0.0345	0.1886	0.5948
0.2169	0.1781	-0.061	0.2878	0.5912
0.1916	0.091	0.0908	0.2049	0.6094
0.1954	0.0217	0.2421	0.0954	0.6342
0.2099	-0.078	0.4895	-0.092	0.6781
0.1647	-0.0248	0.3727	-0.0112	0.6552
0.1207	-0.1396	0.6682	-0.3612	0.8213
0.1603	-0.1169	0.6491	-0.3869	0.8455
0.1748	-0.0035	0.4071	-0.1653	0.7542
0.1494	0.0472	0.2786	-0.0615	0.7284
0.1859	0.0148	0.3637	-0.1938	0.8106
0.1852	0.0358	0.2271	-0.038	0.7661
0.1775	0.2477	-0.1532	0.2422	0.6532
0.1492	0.1902	-0.0421	0.1894	0.6527
0.1574	0.2026	-0.0976	0.2522	0.6407
0.1873	0.0412	0.1438	0.1772	0.6291
0.1938	-0.0399	0.3527	0.0054	0.6706
0.1939	0.0418	0.1591	0.1699	0.6153
0.1453	-0.1058	0.4638	-0.1134	0.7432
0.198	-0.0749	0.3853	-0.0503	0.7271
0.1848	-0.22	0.7245	-0.324	0.8098
0.205	-0.1469	0.5795	-0.1908	0.748
0.1942	-0.0247	0.4132	-0.1341	0.7384
0.2069	0.0449	0.3222	-0.063	0.6913
0.2425	-0.0344	0.4723	-0.1548	0.7124
0.2069	0.0292	0.2978	0.0316	0.6337
0.1991	-0.1452	0.5893	-0.1391	0.6848
0.1971	0.0972	0.1169	0.1675	0.6081
0.1548	0.046	0.2363	0.057	0.6495
0.1531	0.0507	0.2268	0.0655	0.6457
0.1433	-0.1121	0.5098	-0.0927	0.6799
0.1449	-0.1167	0.517	-0.0925	0.6792
0.148	-0.1307	0.7095	-0.2839	0.7031
0.1482	-0.0429	0.5158	-0.1211	0.6447
0.1231	-0.0232	0.4556	-0.1085	0.6644
0.1547	0.134	0.1719	0.0675	0.6205
0.1382	0.1528	0.1327	0.0928	0.6129
0.1724	0.2048	-0.0916	0.3333	0.5375
0.1527	0.2622	-0.1951	0.412	0.5042
0.1592	0.2577	-0.1868	0.4075	0.5058
0.1329	-0.0929	0.5253	-0.1919	0.7463
0.162	-0.1721	0.6865	-0.3067	0.7726
0.1466	-0.0707	0.4172	-0.0819	0.7165
0.1351	0.024	0.2111	0.1895	0.5551
0.152	0.0292	0.2145	0.084	0.6587
0.1587	0.2437	-0.115	0.3327	0.5298
0.1516	0.1729	0.0457	0.1723	0.5997
0.1563	0.1182	0.1948	0.0586	0.6192
0.18	0.0965	0.208	0.0574	0.6262
0.1851	-0.0419	0.4161	-0.0294	0.6414
0.1473	0.0808	0.1206	0.2463	0.5359
0.1753	0.0843	0.0958	0.2877	0.5146
0.1486	0.1331	0.0293	0.3073	0.5144
0.1453	0.0951	0.1927	0.1339	0.568
0.1564	0.015	0.3713	-0.1231	0.7341
0.153	-0.0095	0.4093	-0.1401	0.7372
0.1317	0.0446	0.3051	0.0302	0.6132
0.1622	0.0305	0.3056	0.1062	0.548
0.1457	-0.0119	0.3848	0.0248	0.5977
0.168	-0.0083	0.3113	0.1024	0.5899
0.1755	-0.0196	0.2347	0.1877	0.5916
0.2283	0.0071	0.1796	0.2392	0.5682
0.2636	0.0843	0.0445	0.383	0.4847
0.2943	0.0716	0.028	0.4755	0.4155
0.2096	0.1345	-0.1541	0.639	0.3704
0.1743	0.0456	0.0492	0.4944	0.4017
0.248	-0.0862	0.3659	0.2179	0.4962
0.1601	-0.0698	0.4768	0.0443	0.5404
0.1436	-0.0161	0.3933	0.0371	0.5675
0.1232	0.1001	0.1485	0.1814	0.5498
0.1219	0.2962	-0.2469	0.408	0.5366
0.1452	0.3605	-0.4019	0.5272	0.5057
0.1165	0.1363	0.068	0.0996	0.6864
0.112	0.1393	0.1114	-0.0052	0.7461
0.1576	0.0387	0.3158	-0.1164	0.7555
0.124	-0.1154	0.5689	-0.2579	0.7958
0.1056	-0.0823	0.4504	-0.0864	0.7136
0.115	-0.2211	0.7661	-0.3258	0.7659
0.1265	-0.1103	0.5995	-0.2556	0.754
0.1436	-0.1019	0.5756	-0.2294	0.7454
0.1946	0.1235	0.1081	0.09	0.6716
0.2192	-0.1733	0.6351	-0.1927	0.7241
0.2056	-0.0217	0.3319	0.1061	0.5811
0.2408	-0.0462	0.3706	0.0558	0.6155
0.2007	0.0556	0.1466	0.1719	0.6204
0.2399	0.0498	0.1737	0.1325	0.6375
0.2547	-0.0169	0.3106	0.1207	0.581
0.088	0.1655	0.0562	0.0614	0.72
0.1303	0.2062	-0.0262	0.1357	0.687
0.1318	-0.1534	0.6689	-0.3023	0.7866
0.1021	0.0673	0.254	-0.0392	0.7173
0.1186	-0.0477	0.4764	-0.1587	0.7299
0.0845	-0.0003	0.3986	-0.0761	0.6695
0.0867	-0.2067	0.8777	-0.4148	0.7388
0.1114	-0.1186	0.7447	-0.3792	0.75
0.1334	0.0169	0.3448	-0.1575	0.7902
0.1111	-0.0247	0.4091	-0.1861	0.7953
0.1487	-0.1123	0.6038	-0.3223	0.8234
0.1266	-0.1179	0.6129	-0.3064	0.7991
0.1616	-0.0463	0.4686	-0.118	0.6826
0.148	-0.0185	0.375	-0.0296	0.6592
0.139	0.0592	0.278	-0.0496	0.7014
0.1693	0.0348	0.2897	-0.0542	0.7262
0.1611	-0.0808	0.4794	-0.1497	0.7442
0.1647	-0.0624	0.4155	-0.0851	0.7308
0.1564	-0.0661	0.4501	-0.153	0.7689
0.1241	0.1968	-0.0564	0.1612	0.6936
0.1188	0.1621	0.0064	0.0984	0.7281
0.1516	0.1171	0.0733	0.111	0.6927
0.1834	-0.0349	0.3668	-0.0499	0.7143
0.1565	0.0405	0.2603	-0.0144	0.7121
0.128	-0.0825	0.5072	-0.1872	0.7426
0.0891	-0.0486	0.3811	-0.1279	0.7887
0.1631	0.033	0.2332	-0.0196	0.747
0.1728	0.0712	0.141	0.0515	0.7287
0.118	0.0131	0.3132	-0.1003	0.7691
0.1117	-0.1326	0.586	-0.2565	0.7976
0.1234	-0.1197	0.5743	-0.334	0.8718
0.1671	-0.0436	0.4407	-0.2261	0.8144
0.1416	-0.0205	0.4216	-0.216	0.7941
0.1553	0.0737	0.2806	-0.1529	0.7881
0.1743	-0.0274	0.4194	-0.2173	0.82
0.1776	-0.0202	0.3927	-0.1919	0.8162
0.1257	0.1323	0.0779	0.0996	0.6839
0.1557	0.1391	0.1067	0.0055	0.7409
0.1516	0.0634	0.3077	-0.1669	0.7789
0.1369	-0.0227	0.5048	-0.3309	0.8329
0.1354	-0.0458	0.5511	-0.3428	0.8151
0.1489	0.1221	0.1662	0.0198	0.6787
0.1252	0.0884	0.2602	-0.0436	0.6839
0.1671	0.0831	0.2399	-0.0513	0.7177
0.179	-0.0355	0.4944	-0.2287	0.7617
0.1519	0.0249	0.3511	-0.1168	0.7305
0.1848	-0.1367	0.6541	-0.3002	0.7721
0.1743	-0.0125	0.4244	-0.1767	0.754
0.1441	0.0075	0.3696	-0.1544	0.7653
0.1605	0.0293	0.3149	-0.1154	0.7503
0.1569	-0.0191	0.4406	-0.2356	0.7954
0.1901	-0.1045	0.5636	-0.2478	0.777
0.1997	0.0447	0.2515	0.0394	0.6527
0.1965	0.1152	0.1018	0.1801	0.5921
0.1824	-0.0049	0.3669	-0.0276	0.6576
0.1759	-0.0334	0.4643	-0.1783	0.7438
0.1895	0.0421	0.1989	0.0872	0.6677
0.2178	0.1141	0.0639	0.1937	0.6179
0.2704	-0.0452	0.4335	-0.0569	0.6559
0.2238	-0.1773	0.6827	-0.2431	0.7302
0.1669	-0.1131	0.5164	-0.1373	0.7197
0.1457	-0.1324	0.5167	-0.1795	0.7758
0.1839	-0.0996	0.446	-0.0937	0.7277
0.2384	-0.0178	0.3223	0.0434	0.6348
0.2443	-0.0569	0.3807	0.0431	0.6219
0.246	-0.0486	0.4142	-0.0215	0.639
0.2678	0.0145	0.3308	0.0081	0.6293
0.2545	-0.0317	0.3384	0.0118	0.6718
0.227	0.0618	0.1434	0.1542	0.6305
0.2136	0.0869	0.135	0.1022	0.6557
0.2429	0.1049	0.12	0.0749	0.6772
0.2408	0.0919	0.1447	0.0626	0.6809
0.2156	0.2044	-0.0913	0.2871	0.581
0.2353	0.1292	0.0111	0.2543	0.5849
0.2394	0.0499	0.1578	0.1105	0.6611
0.2404	-0.0231	0.3422	-0.1107	0.7742
0.2496	0.139	0.093	0.0476	0.7094
0.2875	0.1184	0.1709	-0.005	0.7041
0.2563	0.2442	-0.158	0.3238	0.5784
[truncated: 61,110 more rows]

## Sheet: Vitiligo depth 40 um
Int	C1	C2	C3	C4
0.0712	0.2236	-0.1535	0.1509	0.7672
0.1053	0.0769	0.1213	-0.0964	0.8912
0.1311	0.0232	0.2746	-0.2298	0.9254
0.1233	0.13	0.0282	0.0307	0.8047
0.0878	0.1083	-0.0118	0.1811	0.7132
0.0886	-0.0418	0.3016	-0.1039	0.8344
0.154	-0.0252	0.2889	-0.1161	0.8439
0.1248	-0.0745	0.4279	-0.2332	0.868
0.1	-0.0241	0.2655	-0.0673	0.82
0.0989	0.0782	0.0592	0.0861	0.7609
0.1214	0.2383	-0.2918	0.386	0.65
0.1309	0.2442	-0.273	0.3496	0.6596
0.1232	0.1104	0.11	-0.0266	0.7952
0.1103	0.0582	0.2232	-0.1445	0.853
0.1164	0.0316	0.2471	-0.1004	0.8123
0.0819	0.1266	0.0583	0.0728	0.7323
0.084	0.0741	0.1726	-0.0069	0.7533
0.0934	-0.0628	0.3816	-0.0974	0.7694
0.092	-0.0796	0.3936	-0.11	0.7881
0.1167	-0.1321	0.5062	-0.2164	0.8327
0.1162	-0.1738	0.5454	-0.2716	0.8906
0.1045	-0.185	0.5718	-0.3158	0.9198
0.0848	-0.1372	0.4727	-0.2484	0.903
0.1201	-0.1699	0.6133	-0.4283	0.9728
0.1381	-0.0736	0.3964	-0.2362	0.9027
0.1228	-0.0317	0.3212	-0.1727	0.8747
0.1551	0.047	0.1606	-0.0275	0.8109
0.1239	0.0206	0.264	-0.1248	0.8344
0.1076	-0.0262	0.3169	-0.0931	0.7927
0.0953	0.0212	0.1904	0.0134	0.7668
0.1063	0.0212	0.1535	0.016	0.7984
0.1345	0.1404	-0.0498	0.1557	0.7414
0.1279	-0.0944	0.4544	-0.314	0.9441
0.1358	0.119	0.0507	0.0592	0.7572
0.1105	0.0593	0.1907	-0.0809	0.8194
0.1288	0.0198	0.2412	-0.0652	0.7931
0.1853	0.0146	0.2784	-0.1369	0.8341
0.1711	-0.0261	0.3419	-0.1773	0.8509
0.1473	0.1451	-0.0562	0.1594	0.7412
0.1106	0.1387	-0.0266	0.1477	0.7321
0.1197	0.0869	0.0871	0.0698	0.7492
0.1214	-0.054	0.3687	-0.1486	0.8249
0.0841	-0.0497	0.4037	-0.172	0.8047
0.1186	-0.2211	0.7324	-0.4416	0.9175
0.1501	-0.0167	0.3895	-0.2785	0.8988
0.18	0.0798	0.1339	-0.0718	0.8482
0.154	0.0875	0.1076	-0.0455	0.8427
0.2238	0.0626	0.1235	0.0106	0.7931
0.1768	0.0399	0.2196	-0.117	0.8461
0.1413	0.0079	0.3215	-0.2127	0.8692
0.1576	-0.1717	0.7336	-0.5383	0.9689
0.1546	0.0625	0.2321	-0.061	0.7592
0.1247	0.0809	0.1835	0.0015	0.7261
0.1227	0.0514	0.2326	-0.024	0.7308
0.0897	-0.0907	0.4539	-0.1495	0.7704
0.0761	0.0703	0.1666	0.0044	0.7453
0.0813	-0.1144	0.5507	-0.3137	0.8646
0.1035	0.1601	0.0369	0.088	0.7025
0.1112	0.1744	0.0149	0.0978	0.7007
0.0938	0.1573	0.0111	0.0719	0.7481
0.0963	0.1205	0.0888	-0.0354	0.8155
0.0972	0.1529	0.0494	0.004	0.7816
0.0895	0.0273	0.3385	-0.2322	0.8568
0.1192	0.1396	0.1881	-0.1685	0.8351
0.1188	0.1038	0.2131	-0.1735	0.8545
0.1358	-0.0489	0.4582	-0.3342	0.9167
0.1506	-0.0327	0.4235	-0.2782	0.8739
0.1631	0.0765	0.1441	-0.0505	0.8177
0.1771	0.08	0.1203	-0.0213	0.8115
0.1456	0.1076	0.0191	0.1067	0.7577
0.1282	0.1028	0.0636	0.0953	0.7318
0.1332	0.0879	0.076	0.0952	0.7334
0.1305	0.0022	0.2552	-0.0679	0.8026
0.1385	-0.0408	0.3217	-0.0976	0.8079
0.1165	-0.0611	0.3598	-0.1345	0.827
0.1308	0.078	0.1487	-0.0475	0.8135
0.2058	0.0828	0.1497	-0.0408	0.8013
0.2007	0.0315	0.2487	-0.1113	0.8215
0.2001	-0.0663	0.4282	-0.2204	0.8516
0.1747	-0.1441	0.5511	-0.2802	0.8649
0.1541	-0.0327	0.4262	-0.2696	0.8686
0.1294	-0.0567	0.4593	-0.2803	0.8703
0.1212	0.0991	0.1613	-0.0237	0.7561
0.1008	0.0704	0.2088	-0.0486	0.7614
0.1062	0.0755	0.1783	-0.0427	0.7785
0.1162	0.0183	0.2668	-0.0822	0.7856
0.1232	0.0554	0.2072	-0.0534	0.7803
0.1157	0.0893	0.1454	0.002	0.7513
0.1092	0.2074	-0.0225	0.0623	0.7414
0.1157	0.0804	0.1819	-0.0343	0.7587
0.1271	0.1436	0.0335	0.0969	0.7106
0.1257	0.0344	0.285	-0.0916	0.7566
0.1092	-0.0067	0.4401	-0.2545	0.8046
0.1294	-0.1014	0.6318	-0.4275	0.8814
0.157	-0.1596	0.7399	-0.461	0.866
0.1409	-0.0238	0.3999	-0.1901	0.7984
0.1631	-0.0152	0.4059	-0.1992	0.7974
0.1658	-0.0079	0.3502	-0.1336	0.7785
0.1656	0.0911	0.1766	0.0362	0.6818
0.1909	0.0023	0.359	-0.1429	0.7639
0.1671	-0.0465	0.4832	-0.2435	0.789
0.1262	0.0672	0.211	-0.0097	0.7158
0.1075	0.0135	0.3726	-0.0973	0.7
0.1271	0.1792	0.0236	0.1504	0.6429
0.147	0.1361	0.0688	0.1693	0.6202
0.1479	0.1419	0.0698	0.1486	0.627
0.1538	0.1908	-0.0626	0.2456	0.609
0.1514	0.0498	0.2118	0.0157	0.706
0.1492	0.0289	0.2401	-0.002	0.7206
0.1443	-0.047	0.3456	-0.037	0.7262
0.1226	-0.112	0.4897	-0.155	0.7671
0.119	-0.0278	0.3322	-0.0112	0.6943
0.1421	0.0434	0.2347	0.0208	0.6905
0.1582	-0.043	0.4258	-0.1611	0.7696
0.1798	0.039	0.3266	-0.172	0.8013
0.2473	0.0528	0.246	-0.0891	0.7816
0.2243	0.1267	0.0585	0.0701	0.7384
0.2377	0.1275	0.0373	0.1214	0.7056
0.2159	-0.0313	0.3855	-0.1232	0.759
0.1912	-0.0337	0.4415	-0.2016	0.787
0.195	0.0564	0.2591	-0.0345	0.7126
0.1777	0.1194	0.0981	0.0963	0.6799
0.2122	0.0702	0.1481	0.0995	0.6733
0.178	0.0659	0.132	0.1186	0.6729
0.1753	0.0766	0.1112	0.1095	0.6928
0.2188	0.041	0.1934	0.0142	0.742
0.2296	0.0025	0.2772	-0.0679	0.7849
0.2243	0.0541	0.2366	-0.002	0.7056
0.2152	-0.0341	0.3835	-0.0891	0.7331
0.2086	-0.0558	0.3845	-0.0553	0.7163
0.2281	-0.0741	0.3951	-0.0431	0.7121
0.2276	-0.0625	0.3853	-0.0596	0.7275
0.2118	0.0461	0.2181	0.0287	0.7014
0.2131	0.0605	0.1377	0.1556	0.6372
0.2177	0.1239	-0.0129	0.2829	0.5976
0.2598	0.0782	0.0457	0.2428	0.6229
0.1832	0.0574	0.1253	0.1507	0.6556
0.1755	0.0123	0.235	0.0978	0.6457
0.1399	0.116	0.0026	0.3159	0.5605
0.1156	-0.0592	0.2685	0.2019	0.5802
0.0909	-0.0844	0.3084	0.1365	0.6342
0.072	-0.0462	0.2511	0.1374	0.6532
0.108	0.0262	0.1619	0.154	0.6514
0.1204	-0.0836	0.3879	0.0231	0.6661
0.1408	-0.1221	0.4617	-0.0423	0.6975
0.2135	-0.1343	0.541	-0.136	0.7207
0.3434	-0.0995	0.4262	-0.0067	0.6733
0.5537	0.0897	0.043	0.3508	0.5099
0.5335	0.1147	-0.0143	0.4064	0.4885
0.5331	0.0931	0.0212	0.388	0.4914
0.4106	0.0762	0.0663	0.3305	0.5213
0.18	0.0288	0.1675	0.2313	0.5664
0.0819	0.0025	0.246	0.1165	0.6308
0.1469	-0.0175	0.3077	0.0397	0.6651
0.218	0.0016	0.2589	0.0819	0.6523
0.2296	0.1004	0.0371	0.2508	0.6073
0.1867	0.0947	0.0605	0.2265	0.6113
0.1787	-0.0046	0.3398	-0.0548	0.7038
0.1551	-0.0608	0.5163	-0.2269	0.7603
0.1553	-0.1135	0.5821	-0.2503	0.7698
0.1794	-0.1226	0.5689	-0.219	0.7605
0.1815	0.0079	0.2354	0.0561	0.6897
0.1802	-0.1126	0.4936	-0.1877	0.7921
0.2073	0.0362	0.2571	-0.0852	0.7786
0.1905	0.0747	0.2041	-0.0412	0.7474
0.2086	0.0678	0.2276	-0.067	0.7505
0.172	0.1331	0.0799	0.0635	0.7096
0.137	0.0688	0.2097	-0.0504	0.7585
0.1295	-0.0039	0.3111	-0.0826	0.7656
0.1275	0.0279	0.2645	-0.0606	0.7583
0.1478	-0.015	0.3569	-0.1454	0.7928
0.1413	0.0985	0.1814	-0.067	0.7787
0.1398	0.2106	-0.1	0.1523	0.7215
0.1336	0.2105	-0.0997	0.1522	0.7215
0.1371	0.2233	-0.1456	0.2172	0.6894
0.1395	0.0806	0.1925	-0.0382	0.7565
0.1615	0.1095	0.0835	0.0453	0.7472
0.1524	0.0366	0.2207	-0.0873	0.8155
0.0991	-0.124	0.4845	-0.2347	0.8575
0.0992	-0.1465	0.5273	-0.2588	0.8656
0.0995	0.0592	0.1481	0.0102	0.7763
0.0805	0.1986	-0.138	0.2746	0.6557
0.0596	0.1516	-0.0407	0.2078	0.6704
0.0657	0.0964	0.1292	0.1027	0.6654
0.0702	0.0764	0.1805	0.0615	0.6763
0.0714	0.1499	-0.0037	0.2086	0.6394
0.0786	0.0753	0.0936	0.1599	0.6645
0.0888	0.187	-0.1176	0.3436	0.5768
0.0939	0.0569	0.2226	-0.0307	0.7467
0.1019	0.0705	0.2734	-0.1187	0.7738
0.0899	0.0846	0.2125	-0.0784	0.7785
0.0979	0.0814	0.1471	0.061	0.7006
0.0851	0.1213	0.0762	0.0997	0.6908
0.0921	0.1847	-0.0589	0.2132	0.6404
0.0778	-0.0189	0.3348	-0.09	0.7565
0.0816	0.0502	0.2245	-0.0372	0.7468
0.1232	0.063	0.2049	-0.0362	0.7573
0.1072	0.0695	0.1803	-0.0102	0.7522
0.0968	0.0017	0.3624	-0.165	0.7977
0.1067	0.0484	0.2738	-0.0882	0.7614
0.1025	-0.0218	0.4499	-0.2489	0.8106
0.0941	-0.0493	0.5065	-0.2816	0.8171
0.0905	-0.1103	0.6047	-0.3329	0.8301
0.1019	-0.0267	0.4222	-0.1778	0.7727
0.0934	0.0314	0.2961	-0.062	0.7237
0.0955	0.061	0.2472	-0.0347	0.7165
0.0926	0.0327	0.307	-0.0916	0.7409
0.0864	0.1106	0.1908	-0.0729	0.7594
0.1076	0.0435	0.3441	-0.2199	0.8183
0.0881	0.0359	0.376	-0.235	0.8103
0.0903	0.1021	0.1853	0.0069	0.6998
0.0898	0.101	0.1541	0.07	0.6701
0.0881	0.1289	0.1721	0.0541	0.6412
0.0907	-0.0029	0.4391	-0.1609	0.7154
0.1133	0.0646	0.2844	-0.0482	0.6849
0.109	0.1187	0.0834	0.1478	0.6304
0.0895	0.0484	0.1889	0.0795	0.6667
0.1113	-0.0772	0.464	-0.1313	0.7361
0.1191	-0.0241	0.4092	-0.1478	0.7572
0.0831	-0.0858	0.5007	-0.1852	0.7631
0.1057	0.043	0.2622	-0.0436	0.7308
0.1279	0.0241	0.1923	0.0454	0.7231
0.1091	-0.0442	0.3693	-0.1027	0.7656
0.0965	-0.1056	0.5076	-0.2048	0.7924
0.0816	-0.1251	0.567	-0.2694	0.8143
0.108	0.094	0.188	-0.0442	0.7507
0.1044	0.1078	0.1525	0.0007	0.7266
0.1134	0.0614	0.2317	-0.0422	0.7347
0.1168	0.0343	0.3066	-0.0876	0.7339
0.1124	0.0562	0.244	-0.0317	0.7211
0.1032	-0.1026	0.6053	-0.3049	0.7819
0.1112	-0.0991	0.5565	-0.2375	0.766
0.0949	-0.0995	0.532	-0.1923	0.7441
0.0952	-0.0243	0.3502	-0.0228	0.6864
0.1085	0.0883	0.1707	0.0683	0.6639
0.0932	0.175	0.0916	0.0346	0.6953
0.0936	0.1642	0.0977	0.0157	0.7146
0.0985	-0.0094	0.3444	-0.0737	0.728
0.0997	-0.0483	0.438	-0.1557	0.7541
0.107	0.0249	0.3176	-0.0955	0.7421
0.0974	0.0199	0.3217	-0.0946	0.7408
0.1031	-0.1437	0.6186	-0.3706	0.8871
0.0875	-0.1064	0.5171	-0.2744	0.8531
0.0762	-0.1237	0.5718	-0.3596	0.8955
0.0879	-0.1454	0.6174	-0.3887	0.9013
0.0826	-0.1672	0.6662	-0.4233	0.9109
0.0931	-0.1232	0.5975	-0.3444	0.8576
0.106	-0.136	0.608	-0.339	0.8555
0.0945	-0.1265	0.517	-0.1966	0.7985
0.1322	0.0213	0.181	0.0706	0.7162
0.1349	0.1248	0.0722	0.1538	0.6403
0.123	0.047	0.2703	-0.0048	0.6818
0.0989	0.087	0.1547	0.1599	0.5896
0.1168	0.1128	0.0948	0.2936	0.4895
0.1026	0.1043	0.0356	0.0598	0.7864
0.13	0.0663	0.1559	-0.1255	0.8924
0.1172	0.0761	0.1405	-0.0837	0.8582
0.1399	0.1419	-0.0093	0.0596	0.8012
0.1467	-0.0252	0.2241	-0.0077	0.7999
0.1036	-0.0804	0.3363	-0.0826	0.8173
0.1326	-0.1493	0.5599	-0.3034	0.8868
0.1431	-0.1694	0.6091	-0.3334	0.8823
0.115	-0.0925	0.4197	-0.1882	0.8471
0.0981	0.0397	0.1026	0.0545	0.784
0.1136	0.0423	0.0911	0.0673	0.7813
0.1057	0.0812	0.0461	0.0974	0.7552
0.1037	0.025	0.2798	-0.1559	0.8386
0.0979	0.0413	0.2637	-0.1756	0.8611
0.1058	0.0229	0.2435	-0.0995	0.8264
0.1081	0.1132	0.0732	0.0737	0.7333
0.1056	0.0693	0.1892	-0.0236	0.7568
0.0932	0.0011	0.3206	-0.1276	0.7966
0.0929	-0.063	0.3676	-0.1378	0.8229
0.1134	-0.0631	0.3681	-0.1384	0.823
0.1137	0.0071	0.2198	-0.0352	0.7989
0.0765	-0.0134	0.2629	-0.0811	0.8203
0.0724	-0.0078	0.2465	-0.0773	0.8252
0.1037	-0.1951	0.7	-0.5099	0.9956
0.117	-0.1067	0.4677	-0.3015	0.9293
0.1272	-0.0099	0.267	-0.1296	0.8638
0.1602	0.0939	0.082	0.013	0.8026
0.1328	0.1085	0.0895	0.0176	0.778
0.1001	0.0774	0.1215	0.0328	0.7606
0.0917	0.0479	0.1268	0.0843	0.7321
0.088	0.0098	0.1904	0.0157	0.7747
0.1507	0.081	0.0751	0.0701	0.7624
0.1592	0.025	0.2132	-0.09	0.8424
0.1641	-0.003	0.2887	-0.1544	0.8577
0.1499	-0.0222	0.3437	-0.1369	0.8042
0.149	-0.0116	0.3003	-0.0892	0.7951
0.1578	0.0197	0.2858	-0.1295	0.8153
0.1429	-0.0181	0.3163	-0.1392	0.8356
0.129	-0.018	0.2948	-0.0892	0.7997
0.1068	0.1492	-0.0813	0.1693	0.7522
0.1208	0.0076	0.263	-0.0941	0.8181
0.1124	-0.0034	0.2847	-0.1136	0.8271
0.1236	0.0001	0.2918	-0.1185	0.8223
0.135	-0.0249	0.3508	-0.174	0.8421
0.164	0.0115	0.2648	-0.1315	0.8478
0.1719	0.1324	-0.0594	0.2012	0.7168
0.1313	0.1638	-0.1138	0.2314	0.7111
0.1536	0.1266	-0.0173	0.1522	0.731
0.1773	0.0093	0.2453	-0.0795	0.8162
0.1719	-0.0323	0.3724	-0.1962	0.843
0.1817	-0.0944	0.5304	-0.2832	0.8361
0.1359	-0.0724	0.4864	-0.218	0.7928
0.1159	-0.0234	0.3865	-0.1262	0.7519
0.1107	-0.2899	0.8673	-0.4026	0.8132
0.089	-0.0894	0.4688	-0.1482	0.7541
0.074	-0.0392	0.349	-0.1192	0.7926
0.085	-0.0953	0.4627	-0.2217	0.8382
0.1069	-0.1185	0.565	-0.3281	0.8676
0.1167	-0.0431	0.4541	-0.3442	0.9227
0.079	0.0295	0.3018	-0.238	0.8989
0.0834	0.0279	0.296	-0.2225	0.8905
0.0818	0.0851	0.1776	-0.1151	0.8443
0.1151	0.0833	0.2035	-0.1284	0.83
0.1069	0.0873	0.2411	-0.1556	0.8186
0.1256	0.1251	0.1136	0.0098	0.7433
0.158	0.1238	0.085	0.0328	0.7482
0.2131	0.074	0.1946	-0.0456	0.7678
0.2052	0.0666	0.1799	-0.0225	0.7652
0.1577	0.0868	0.1099	0.0536	0.7413
0.1563	0.1185	0.0138	0.1873	0.6697
0.1268	0.1016	0.0472	0.1654	0.6744
0.1248	0.0178	0.2152	0.0125	0.7437
0.1669	-0.0401	0.344	-0.1294	0.8164
0.1583	-0.1244	0.451	-0.1553	0.8183
0.1485	-0.126	0.4416	-0.1419	0.8152
0.1527	-0.1096	0.425	-0.1774	0.8496
0.1942	-0.0201	0.262	-0.0486	0.7947
0.2106	-0.0004	0.2318	-0.0427	0.7993
0.1884	-0.0977	0.4423	-0.1959	0.8411
0.1784	-0.1357	0.5692	-0.3191	0.8728
0.1413	-0.1332	0.6262	-0.3981	0.8953
0.1136	0.0618	0.2478	-0.0811	0.7609
0.1003	0.081	0.1887	-0.0249	0.7493
0.1061	0.073	0.2016	-0.0417	0.7593
0.105	0.1058	0.0991	0.0112	0.7719
0.1128	-0.0395	0.3688	-0.1521	0.8109
0.0981	0.0279	0.2646	-0.1056	0.8025
0.0999	0.084	0.1619	-0.0134	0.7547
0.1099	0.0981	0.1387	-0.0028	0.7516
0.1085	0.0037	0.3092	-0.1512	0.8256
0.1203	0.1635	-0.0417	0.1537	0.7113
0.1164	0.0915	0.1111	0.0481	0.7374
0.1195	0.0182	0.3929	-0.2722	0.8444
0.1343	-0.1376	0.6613	-0.4218	0.88
0.1214	-0.0914	0.5887	-0.3816	0.87
0.1549	0.0174	0.3016	-0.1146	0.7783
0.1408	0.0804	0.2183	-0.0797	0.7691
0.1415	0.0825	0.2137	-0.069	0.7628
0.1535	0.0534	0.293	-0.1344	0.7813
0.1707	0.0886	0.2458	-0.0884	0.7438
0.1461	-0.0122	0.4605	-0.3005	0.837
0.131	0.0722	0.3144	-0.2206	0.8195
0.1227	0.0793	0.28	-0.181	0.8117
0.1452	0.157	0.1233	0.0094	0.7031
0.1641	0.1174	0.0975	0.143	0.638
0.1662	0.0698	0.1516	0.1354	0.635
0.1765	0.1793	-0.0699	0.2634	0.6142
0.16	0.0514	0.2074	0.0163	0.7075
0.1496	0.0801	0.1235	0.0924	0.6903
0.1453	-0.0084	0.242	0.0491	0.7035
0.1304	0.05	0.1308	0.1595	0.6501
0.1315	0.0729	0.1522	0.1058	0.6595
0.1883	0.1182	0.1334	0.0732	0.6662
0.1934	0.0691	0.2092	0.0394	0.6723
0.2364	-0.0091	0.3503	-0.0928	0.7443
0.2505	0.0296	0.2422	-0.0173	0.7357
0.2242	0.1189	0.048	0.1217	0.7029
0.1973	0.0971	0.1152	0.0581	0.7166
0.1706	0.012	0.3236	-0.1007	0.7552
0.1764	0.0105	0.3315	-0.1195	0.769
0.1531	0.0248	0.324	-0.0921	0.7368
0.1367	0.0304	0.2994	-0.0525	0.7158
0.2099	0.028	0.2681	-0.0105	0.7076
0.2048	0.0603	0.1903	0.0494	0.6921
0.195	0.1172	0.0311	0.1836	0.6579
0.184	0.0742	0.1645	0.0709	0.6791
0.1939	0.0327	0.2511	0.0083	0.7006
0.211	-0.0403	0.4156	-0.1132	0.7296
0.1945	-0.0775	0.4742	-0.1492	0.7455
0.1969	-0.0946	0.492	-0.1456	0.7412
0.1929	-0.0285	0.3311	-0.0203	0.7091
0.2042	0.0836	0.1323	0.0861	0.6898
0.2139	0.0152	0.2748	-0.0344	0.7384
0.2228	-0.0522	0.3623	-0.0415	0.7233
0.2439	0.1282	0.0292	0.2081	0.6277
0.3015	0.0563	0.1322	0.1564	0.6467
0.2917	0.0411	0.1702	0.1201	0.6585
0.2734	0.083	0.0677	0.2385	0.6013
0.2076	0.0677	0.0939	0.2292	0.6045
0.1646	0.0023	0.1628	0.2416	0.5852
0.1157	-0.0186	0.1781	0.2203	0.6143
0.086	0.0279	0.1011	0.2891	0.5729
0.0878	0.1312	-0.0884	0.4259	0.5219
0.0842	-0.0214	0.2188	0.2244	0.57
0.0997	-0.0602	0.2751	0.1435	0.6325
0.1407	-0.094	0.4081	0.011	0.6696
0.2504	0.091	0.0417	0.3512	0.5104
0.3867	0.1472	-0.0508	0.4206	0.4774
0.436	0.1056	0.0544	0.3375	0.5
0.3382	0.053	0.1486	0.2752	0.5203
0.2074	0.0027	0.2437	0.1941	0.5567
0.0904	-0.0092	0.2313	0.1881	0.5846
0.0573	-0.0013	0.2291	0.1351	0.6347
0.0683	-0.0182	0.2698	0.0966	0.6481
0.1691	-0.0361	0.309	0.0735	0.6477
0.2319	0.0119	0.194	0.1625	0.624
0.2223	0.07	0.1201	0.1807	0.6231
0.2395	-0.0051	0.3233	-0.0136	0.688
0.1631	0.0563	0.2532	0.0246	0.6613
0.1434	0.0064	0.3159	0.0225	0.6487
0.1757	0.0271	0.2498	0.0733	0.6375
0.1765	0.1102	0.0455	0.2341	0.5974
0.1858	0.0247	0.2366	0.0567	0.6662
0.1981	0.1161	0.066	0.1558	0.6451
0.1817	0.0948	0.1263	0.1067	0.6548
0.1622	0.1299	0.0556	0.1503	0.6412
0.1526	0.0382	0.2731	-0.0638	0.7345
0.1297	0.0887	0.2198	-0.0937	0.7712
0.1552	-0.0557	0.5008	-0.2705	0.8133
0.1101	-0.0493	0.4528	-0.2057	0.7949
0.1286	-0.0139	0.3341	-0.1119	0.7875
0.125	0.1563	0.02	0.0718	0.7477
0.1167	0.1207	0.1106	-0.0049	0.7632
0.1497	0.2247	-0.1411	0.1927	0.7107
0.1139	0.2684	-0.2218	0.2635	0.6747
0.1171	0.172	0.0197	0.0482	0.7489
0.1415	-0.0217	0.3666	-0.1968	0.8396
0.1412	-0.0612	0.4396	-0.2608	0.872
0.1003	-0.0952	0.51	-0.3083	0.8836
0.0985	-0.0014	0.3447	-0.2025	0.8515
0.0832	0.0108	0.2811	-0.1035	0.805
0.0674	0.0677	0.1395	0.02	0.7657
0.08	0.0947	0.1359	0.071	0.6921
0.0819	0.104	0.104	0.1275	0.6601
0.0857	0.093	0.1428	0.0679	0.6929
0.0729	0.0228	0.2205	0.0617	0.6895
0.0709	0.0024	0.2471	0.025	0.7191
0.0906	0.1863	-0.115	0.3409	0.5774
0.0808	0.0912	0.1569	0.0066	0.7342
0.0876	0.041	0.3616	-0.2015	0.7909
0.0884	-0.0021	0.354	-0.1491	0.7916
0.1092	0.0361	0.2148	-0.0148	0.7538
0.1067	0.0949	0.0812	0.131	0.6804
0.0928	0.1311	0.0295	0.1858	0.6348
0.0868	0.0031	0.3057	0.0009	0.6741
0.0899	-0.1842	0.6755	-0.3273	0.823
0.1321	-0.0223	0.3622	-0.1337	0.7833
0.1142	-0.0912	0.5309	-0.3129	0.8662
0.088	-0.0911	0.5239	-0.305	0.8668
0.0934	0.026	0.308	-0.1346	0.7938
0.1121	-0.0246	0.4459	-0.2388	0.8084
0.1091	0.0012	0.3923	-0.1885	0.7864
0.0902	0.0128	0.3311	-0.1344	0.7816
0.092	-0.0305	0.3927	-0.1446	0.7705
0.0756	0.004	0.3163	-0.0654	0.7326
0.0942	0.0552	0.2471	-0.0221	0.709
0.0949	0.0552	0.2577	-0.0415	0.7172
0.1067	0.0288	0.3585	-0.1622	0.7546
0.1088	0.0043	0.4592	-0.3062	0.826
0.1091	0.1395	0.1867	-0.0542	0.7137
0.0932	0.0416	0.3103	-0.0811	0.717
0.0975	0.0419	0.2614	-0.0001	0.6899
0.0941	0.0287	0.3278	-0.0161	0.6539
0.1031	0.0168	0.3744	-0.0661	0.6639
0.1021	0.0195	0.3802	-0.1411	0.7278
0.1075	-0.17	0.6716	-0.3461	0.8267
0.1003	-0.1609	0.6335	-0.3047	0.818
0.1307	-0.1955	0.7258	-0.3671	0.8263
0.1208	-0.1388	0.6077	-0.2839	0.8094
0.1066	-0.0894	0.5054	-0.192	0.7701
0.1173	0.0991	0.1653	0.0162	0.713
0.1136	0.295	-0.2307	0.2735	0.6477
0.1159	0.3349	-0.3116	0.3465	0.6153
0.083	0.2037	-0.0561	0.1804	0.6596
0.0707	0.1069	0.16	0.0006	0.722
0.1025	0.1324	0.135	-0.01	0.7321
0.1056	0.0804	0.257	-0.1031	0.7544
0.1148	0.0052	0.3714	-0.1505	0.761
0.1264	0.002	0.372	-0.1465	0.7601
0.139	-0.027	0.3962	-0.1386	0.7552
0.1228	-0.0272	0.4135	-0.1543	0.7514
0.131	-0.0988	0.549	-0.2361	0.7713
0.1059	-0.0751	0.4909	-0.1811	0.7526
0.109	0.0004	0.2989	-0.0074	0.7007
0.0978	0.0471	0.2501	0.0021	0.6923
0.0922	0.0735	0.1854	0.0507	0.6828
0.1	0.1085	0.1102	0.1307	0.639
0.1009	0.0096	0.2713	0.0121	0.6938
0.1024	-0.0209	0.3401	-0.0393	0.7053
0.1	-0.0557	0.4366	-0.1955	0.8004
0.1007	-0.0807	0.5038	-0.2475	0.8117
0.0827	-0.0882	0.5032	-0.2793	0.855
0.0741	0.0056	0.3016	-0.0968	0.7785
0.0562	-0.1256	0.5785	-0.3718	0.9035
0.08	-0.0156	0.3476	-0.1516	0.8022
0.0967	0.0034	0.3222	-0.1486	0.8064
0.0969	0.0017	0.4074	-0.2607	0.8408
0.1055	0.0155	0.3592	-0.212	0.8306
0.0893	0.1167	0.1185	0.0215	0.7399
0.0996	0.2771	-0.309	0.461	0.5618
0.1398	0.1221	0.0301	0.2461	0.5937
0.1163	0.0682	0.1947	0.1333	0.5974
0.1045	0.0638	0.2034	0.2112	0.5156
0.124	0.0639	0.1955	0.2959	0.4379
0.1201	-0.0046	0.2493	-0.1141	0.8561
0.1607	0.023	0.2517	-0.1628	0.8773
0.1338	0.0482	0.2098	-0.139	0.8716
0.1006	0.0791	0.12	-0.0577	0.852
0.1149	-0.1361	0.4417	-0.191	0.8741
0.0986	-0.1221	0.4156	-0.1343	0.8299
0.0888	-0.1194	0.4842	-0.1593	0.7823
0.0898	-0.1731	0.6309	-0.2754	0.8046
0.0747	0.002	0.2676	0.0633	0.6518
0.0904	-0.1494	0.5439	-0.2747	0.8645
0.1197	-0.0449	0.2803	-0.0646	0.813
0.1014	-0.0764	0.4335	-0.1721	0.797
0.1063	0.001	0.3981	-0.2851	0.8722
0.0928	0.0473	0.3275	-0.25	0.8706
0.096	0.0367	0.2399	-0.0823	0.7948
0.0835	0.0379	0.2298	-0.0619	0.7828
0.0912	0.0352	0.2393	-0.0716	0.7849
0.0985	0.0079	0.305	-0.1348	0.8124
0.09	0.0948	0.056	0.0562	0.7806
0.13	-0.0295	0.3226	-0.1246	0.8208
0.1267	0.0596	0.1077	0.0407	0.7781
0.0885	0.106	0.027	0.0812	0.7722
0.0981	0.0136	0.2158	-0.114	0.8715
0.1047	-0.0525	0.3896	-0.2878	0.9432
0.1226	-0.168	0.5514	-0.3277	0.9335
0.1441	-0.114	0.4397	-0.2119	0.8749
0.1295	0.0983	0.0854	0.0017	0.8058
0.1234	0.1147	0.0729	0.0317	0.7746
0.0793	-0.0049	0.2455	-0.0327	0.7855
0.0715	0.0542	0.1089	0.0975	0.7324
0.0872	-0.0717	0.3468	-0.0816	0.7973
0.1442	-0.0017	0.2606	-0.0653	0.7955
0.1757	-0.0327	0.3341	-0.1624	0.8467
0.1797	-0.0283	0.3407	-0.1907	0.8649
0.1303	-0.0569	0.4166	-0.2545	0.8803
0.1365	-0.0024	0.318	-0.1383	0.8129
0.1324	-0.0161	0.3596	-0.1754	0.8238
0.1172	0.0206	0.2387	-0.064	0.7991
0.0987	-0.0736	0.308	-0.0421	0.7945
0.1361	-0.0356	0.2607	-0.0916	0.8557
0.15	0.0075	0.2771	-0.1185	0.8284
0.1491	0.1312	0.0495	-0.0027	0.8175
0.1813	0.0953	0.0702	0.0512	0.777
0.1946	0.0864	0.0833	0.0459	0.7779
0.1995	0.1331	-0.007	0.1335	0.7345
0.1536	0.064	0.1263	0.0478	0.7583
0.1124	0.0983	0.0436	0.1083	0.745
0.1042	0.0624	0.1495	0.0131	0.7679
0.1397	0.0304	0.2007	-0.0523	0.8102
0.1841	-0.0034	0.2679	-0.0709	0.792
0.1805	-0.027	0.345	-0.1273	0.7943
0.1242	-0.1092	0.5744	-0.2959	0.8171
0.1109	0.0167	0.3074	-0.0553	0.7193
0.1137	-0.1513	0.5645	-0.157	0.7265
0.0874	0.0679	0.1059	0.123	0.6865
0.0733	0.2097	-0.1089	0.1773	0.7081
0.0754	0.2301	-0.1348	0.2035	0.6857
0.091	0.0552	0.2747	-0.1265	0.7849
0.089	0.1828	0.0296	0.0511	0.7298
0.0872	0.0658	0.2225	-0.1477	0.8538
0.101	0.0437	0.2388	-0.155	0.8675
0.1025	0.0004	0.274	-0.142	0.8597
0.1133	-0.0586	0.4083	-0.2671	0.9068
0.1	0.0542	0.1858	-0.0612	0.81
0.11	0.1012	0.11	0.0054	0.7743
0.1756	0.0561	0.2386	-0.0867	0.7842
0.2141	0.0318	0.2633	-0.0786	0.7749
0.203	-0.0114	0.3276	-0.1057	0.7786
0.1802	0.0755	0.0906	0.1221	0.7042
0.158	0.0898	0.0433	0.1928	0.6648
0.138	0.0153	0.2394	0.0346	0.7004
0.1386	0.0007	0.2707	-0.001	0.7196
0.1757	-0.112	0.4786	-0.2081	0.8304
0.1761	-0.1562	0.5431	-0.2489	0.8519
0.1557	-0.1893	0.5993	-0.2778	0.8585
0.1368	-0.1117	0.4226	-0.1761	0.8536
0.1532	-0.1048	0.4216	-0.1843	0.8567
0.1962	-0.0752	0.3616	-0.135	0.8361
0.2057	-0.0789	0.3928	-0.157	0.8323
0.2061	-0.1576	0.6004	-0.3304	0.8747
0.1354	-0.1199	0.5742	-0.3183	0.8534
0.1115	0.0381	0.2358	-0.0165	0.7325
0.0991	0.0439	0.2133	0.0066	0.7283
0.089	0.0081	0.2283	0.0141	0.7382
0.0935	-0.0154	0.2687	-0.037	0.7698
0.1054	-0.045	0.3998	-0.1774	0.8045
0.1043	0.0103	0.304	-0.1235	0.7948
0.13	0.0301	0.274	-0.0696	0.7539
0.1303	0.0878	0.135	0.0373	0.7262
0.1183	0.037	0.1752	0.0641	0.7075
0.1145	0.2912	-0.3439	0.4043	0.6347
0.1206	0.0954	0.0985	0.0633	0.7305
0.117	-0.0665	0.5204	-0.3228	0.8558
0.1246	-0.1305	0.6403	-0.3962	0.8714
0.1145	0.0422	0.3432	-0.2241	0.8267
0.1147	0.1644	0.05	0.0196	0.7501
0.1438	0.1606	0.0517	0.0386	0.7347
0.1421	0.3158	-0.2757	0.3766	0.5715
0.1557	0.2559	-0.1357	0.2723	0.5993
0.1808	0.033	0.3293	-0.1232	0.7499
0.1857	0.0044	0.3882	-0.2552	0.8507
0.1452	0.0825	0.2635	-0.1837	0.8252
0.1418	0.0081	0.413	-0.2815	0.8486
0.1521	-0.0077	0.3889	-0.1326	0.739
0.134	0.0648	0.1777	0.1215	0.628
0.1499	0.0367	0.2282	0.0909	0.6329
0.1519	0.0781	0.108	0.1602	0.6381
0.1689	-0.039	0.3707	-0.0872	0.7363
0.1398	0.021	0.2507	-0.0201	0.7358
0.1431	0.0227	0.2093	0.028	0.7291
0.1319	-0.0126	0.3208	-0.0706	0.759
0.1343	-0.102	0.5104	-0.2411	0.8292
0.1751	0.1266	0.1075	0.0889	0.6672
0.2243	0.0829	0.1783	0.0618	0.6666
0.2427	0.0652	0.195	0.0579	0.6729
0.2454	-0.0039	0.2868	-0.0201	0.7255
0.236	0.09	0.1265	0.064	0.7068
0.1989	0.1136	0.1171	0.0433	0.7146
0.1719	0.121	0.1054	0.0566	0.7058
0.1715	0.0607	0.2294	-0.0526	0.7522
0.1603	0.0892	0.1724	0.0122	0.7182
0.1485	0.1313	0.0871	0.0892	0.684
0.1687	0.1369	0.0689	0.1057	0.681
0.1723	0.09	0.1309	0.0949	0.6761
0.1715	0.0987	0.0936	0.1492	0.6489
0.1656	0.1061	0.0941	0.1488	0.6406
0.1824	-0.0035	0.3331	-0.0527	0.715
0.2026	-0.0682	0.4655	-0.1514	0.7461
0.2056	-0.0809	0.4858	-0.161	0.748
0.1988	-0.0554	0.429	-0.1022	0.7199
0.1401	0.0063	0.2798	0.0131	0.6902
0.1721	-0.012	0.3034	-0.0117	0.7108
0.2045	-0.0241	0.3357	-0.0615	0.7432
0.226	-0.0333	0.3515	-0.0688	0.7462
0.2515	0.0121	0.2638	0.0031	0.7168
0.2913	0.1227	0.0438	0.1912	0.6372
0.2966	0.1234	0.0208	0.2205	0.6276
0.2878	0.0425	0.144	0.1679	0.6374
0.2491	0.0577	0.0937	0.2184	0.6261
0.1809	0.0045	0.2043	0.1493	0.6338
0.1521	0.0484	0.131	0.1874	0.6267
0.1418	0.0698	0.0863	0.2296	0.6074
0.1241	0.201	-0.1955	0.4719	0.5146
0.0913	0.1892	-0.1695	0.4533	0.5192
0.088	0.0971	-0.0245	0.3744	0.5463
0.1002	0.0407	0.1354	0.2311	0.5869
0.1683	0.1189	-0.0022	0.379	0.5008
0.194	0.1033	0.0614	0.3228	0.5113
0.2366	0.0745	0.1309	0.2693	0.5252
0.1998	-0.0119	0.2997	0.1461	0.5633
0.103	-0.0494	0.3696	0.0949	0.5799
0.0432	0.0023	0.2125	0.1949	0.5815
0.0321	-0.0725	0.3685	0.0431	0.6528
0.0479	-0.0343	0.3069	0.0728	0.6476
0.0735	-0.0081	0.2583	0.1243	0.6196
0.1231	-0.0032	0.1907	0.2093	0.5948
0.168	0.0399	0.1375	0.213	0.6016
0.2372	0.0673	0.1586	0.1397	0.6304
0.1795	0.0971	0.1649	0.1057	0.6285
0.1281	0.0273	0.2735	0.0608	0.6317
0.1489	-0.0089	0.3318	0.0225	0.6474
0.1585	0.061	0.1783	0.1244	0.6274
0.1825	0.0855	0.1311	0.1157	0.6554
0.1933	0.0405	0.2403	0.0321	0.6766
0.1941	0.0205	0.2941	-0.0183	0.6899
0.1484	0.0452	0.2648	0.0153	0.6573
0.1287	-0.0456	0.4751	-0.2192	0.7747
0.1424	0.1245	0.1824	-0.0445	0.7267
0.1306	0.0671	0.2684	-0.0951	0.7496
0.1348	0.057	0.2325	-0.0057	0.7089
0.1145	0.1183	0.0703	0.1303	0.6759
0.101	0.0117	0.2823	-0.0652	0.7667
0.11	0.0476	0.2113	-0.0242	0.754
0.122	0.1254	0.0562	0.0653	0.741
0.1153	0.1665	-0.0343	0.1409	0.7139
0.1356	0.2393	-0.1913	0.2658	0.6695
0.1264	0.0682	0.1478	0.0162	0.7525
0.1134	-0.0546	0.4047	-0.235	0.8731
0.1232	-0.1063	0.5389	-0.3438	0.9018
0.1146	0.0008	0.3393	-0.1969	0.8527
0.0767	-0.0133	0.3809	-0.211	0.8404
0.0761	0.0134	0.2644	-0.0803	0.7969
0.0979	0.1613	-0.0449	0.1926	0.68
0.0978	0.0198	0.217	0.0394	0.7173
0.09	0.0326	0.261	-0.0377	0.7422
0.0948	-0.0739	0.4541	-0.1182	0.736
0.0824	0.0197	0.3124	-0.0992	0.7595
0.0898	0.0514	0.2335	-0.0479	0.7521
0.0843	-0.0446	0.4248	-0.262	0.8713
0.0857	0.0176	0.3119	-0.1973	0.8615
0.0861	-0.0705	0.4907	-0.3582	0.9326
0.1156	0.0611	0.2129	-0.1261	0.8446
0.1	-0.0085	0.2773	-0.0547	0.7741
0.0645	0.0018	0.2926	0.0004	0.6963
0.0657	-0.0423	0.4019	-0.0625	0.6927
0.1129	-0.2113	0.7407	-0.3757	0.8372
0.1161	-0.1788	0.7174	-0.4266	0.8817
0.1127	-0.1725	0.6797	-0.411	0.8964
0.1006	-0.1041	0.4923	-0.2591	0.8644
0.1038	0.0118	0.2782	-0.0752	0.7739
0.0907	0.0226	0.3083	-0.1305	0.7921
0.1033	0.0928	0.2046	-0.0633	0.7561
0.0868	0.0278	0.31	-0.1292	0.7829
0.0782	-0.0123	0.3727	-0.1579	0.788
0.0826	-0.1423	0.6338	-0.3284	0.8288
0.0787	0.0055	0.3587	-0.0832	0.7051
0.1019	0.0305	0.3389	-0.0912	0.7065
0.1091	0.0405	0.3519	-0.1276	0.7163
0.104	0.0193	0.4022	-0.1928	0.753
0.1136	0.1713	0.1232	-0.0234	0.7203
0.0851	-0.014	0.4235	-0.1817	0.7609
0.0862	-0.1025	0.5579	-0.1993	0.737
0.0908	-0.0755	0.5525	-0.177	0.6901
0.1111	-0.0294	0.4896	-0.1936	0.7212
0.103	-0.0568	0.5009	-0.278	0.8187
0.1208	-0.0869	0.5617	-0.3329	0.8432
0.113	-0.1416	0.6223	-0.3356	0.8424
0.1014	-0.2056	0.7767	-0.4544	0.8731
0.1216	-0.1674	0.6767	-0.3767	0.8569
0.0919	-0.088	0.5306	-0.2663	0.8134
0.0984	0.1137	0.1659	-0.0076	0.7185
0.1062	0.2211	-0.0721	0.1727	0.6667
0.1185	0.3118	-0.2995	0.3601	0.617
0.0918	0.2398	-0.0938	0.1567	0.6878
0.08	0.1094	0.1487	0.0118	0.7208
0.0916	0.0674	0.2839	-0.1184	0.7614
0.1181	0.0152	0.3992	-0.2008	0.7822
0.1169	-0.0028	0.397	-0.1709	0.7701
0.1259	-0.0363	0.4181	-0.1745	0.7786
0.1409	-0.0199	0.3739	-0.1186	0.7496
0.1196	-0.0236	0.4007	-0.1414	0.7487
0.1237	-0.0386	0.4886	-0.2304	0.7692
0.1074	-0.0218	0.4084	-0.1443	0.746
0.1196	0.0181	0.2954	-0.0281	0.7077
0.1119	-0.0029	0.3492	-0.0607	0.7084
0.1052	-0.0026	0.3228	0.001	0.6711
0.106	0.1193	0.057	0.225	0.5886
0.1057	0.1194	0.029	0.262	0.5742
0.1008	0.1314	0.0302	0.2424	0.5796
0.1017	0.0134	0.2625	0.0163	0.69
0.1004	-0.0894	0.5442	-0.2799	0.8122
0.0822	-0.039	0.4385	-0.2187	0.8053
0.0825	0.0044	0.3449	-0.1262	0.7623
0.0724	0.1693	0.0016	0.1544	0.6579
0.0828	0.1698	0.002	0.153	0.6582
0.0866	0.067	0.2587	-0.1401	0.8018
0.1196	-0.007	0.421	-0.2556	0.8306
0.0989	0.0829	0.2351	-0.0872	0.7636
0.0924	0.2444	-0.1026	0.2061	0.6493
0.0964	0.1987	-0.0724	0.2862	0.5777
0.1301	0.0699	0.1618	0.1631	0.6019
0.1369	0.0515	0.229	0.2013	0.5157
0.1606	0.0484	0.1954	0.3204	0.4334
0.2264	-0.0264	0.3137	0.2773	0.4292
0.1311	-0.0816	0.3929	-0.1745	0.8506
0.155	-0.0909	0.4253	-0.2073	0.8574
0.2142	-0.0758	0.3901	-0.1686	0.8385
0.1103	-0.0877	0.373	-0.1118	0.8124
0.1076	0.0624	0.1525	-0.0789	0.8561
0.1036	-0.0698	0.3437	-0.1113	0.8263
0.0867	-0.085	0.4573	-0.1622	0.7801
0.08	-0.0537	0.3759	-0.0426	0.709
0.0863	0.0059	0.2524	0.0798	0.6485
0.0908	0.0472	0.2103	0.0744	0.655
0.0827	-0.0294	0.3644	-0.0719	0.7245
0.1011	-0.0028	0.3207	-0.0899	0.753
0.1053	-0.0203	0.4311	-0.2998	0.8748
0.1022	0.0243	0.323	-0.2067	0.8523
0.1049	0.022	0.2754	-0.1095	0.8018
0.0923	-0.0148	0.2607	-0.0187	0.7572
0.0764	-0.0039	0.2498	-0.0118	0.7477
0.1009	-0.0055	0.3389	-0.1587	0.8125
0.1226	-0.0406	0.3878	-0.1969	0.8421
0.1154	0.0304	0.2051	-0.0496	0.8032
0.0966	0.067	0.1037	0.0672	0.7525
0.1184	0.0344	0.1917	-0.0078	0.7704
0.1241	-0.0394	0.3396	-0.1372	0.8259
0.1267	-0.1462	0.5913	-0.3279	0.8751
0.1134	-0.2598	0.8106	-0.5098	0.9517
0.1354	-0.2078	0.7129	-0.4523	0.9367
0.1352	-0.1339	0.5855	-0.41	0.9483
0.1075	-0.0364	0.3679	-0.25	0.9105
0.1029	-0.0844	0.453	-0.284	0.9114
0.087	-0.0252	0.2847	-0.0611	0.794
0.0842	-0.1556	0.5934	-0.3217	0.8757
0.1054	-0.1273	0.5644	-0.3238	0.8768
0.1574	-0.0648	0.4207	-0.2226	0.8542
0.1453	-0.0396	0.342	-0.1634	0.8464
0.1295	-0.1173	0.5288	-0.3215	0.8955
0.144	-0.0995	0.5048	-0.3229	0.9048
0.1399	-0.1048	0.5218	-0.3363	0.9107
0.1238	-0.1237	0.5297	-0.3275	0.9172
0.1198	-0.089	0.3241	-0.0524	0.8077
0.1342	-0.1433	0.4433	-0.1626	0.8513
0.123	-0.0961	0.4553	-0.2159	0.8472
0.1816	0.0586	0.1392	-0.0058	0.7975
0.2007	0.095	0.0733	0.0468	0.7777
0.1967	0.1403	-0.0064	0.0935	0.7675
0.2046	0.1063	0.0342	0.0875	0.7679
0.1601	0.1387	-0.0574	0.1884	0.7243
0.1002	0.1248	-0.0409	0.1519	0.7569
0.1188	0.0697	0.1252	0.0016	0.7942
0.1433	0.0336	0.2035	-0.0573	0.8071
0.16	-0.0581	0.3743	-0.1389	0.8087
0.1421	-0.0768	0.4195	-0.1737	0.8177
0.1292	0.0364	0.2266	-0.0406	0.7625
0.1236	0.04	0.2398	-0.0459	0.7569
0.1071	0.0676	0.207	0.0218	0.6935
0.0938	0.1633	-0.0055	0.1743	0.6567
0.0741	0.2282	-0.1495	0.2279	0.6804
0.0922	0.2253	-0.1396	0.2179	0.6825
0.0898	0.0635	0.2451	-0.0983	0.777
0.0927	-0.0089	0.3077	-0.0562	0.7461
0.0899	0.0352	0.2199	-0.0381	0.7739
0.0863	0.0386	0.2023	-0.0226	0.7703
0.0989	-0.0539	0.39	-0.2076	0.8604
0.0998	-0.165	0.5984	-0.3709	0.9266
0.1187	-0.2033	0.7104	-0.4541	0.9387
0.1282	0.0493	0.2399	-0.0981	0.8003
0.1737	0.0105	0.3406	-0.1813	0.8206
0.2037	0.0096	0.3279	-0.1608	0.8149
0.2035	-0.0623	0.4214	-0.1674	0.7974
0.2062	0.0478	0.1701	0.0492	0.7225
0.1678	0.091	0.0851	0.1286	0.6841
0.1308	-0.0051	0.2901	-0.0039	0.7093
0.1317	0.0153	0.2394	0.0346	0.7004
0.1462	-0.1189	0.4853	-0.2122	0.8364
0.1501	-0.0916	0.3981	-0.141	0.8276
0.1666	-0.1549	0.5258	-0.2244	0.8479
0.1404	-0.0903	0.3819	-0.149	0.8495
0.1085	-0.1029	0.4151	-0.1778	0.8554
0.1343	-0.0749	0.3608	-0.1341	0.836
0.1825	0.0215	0.1978	-0.0019	0.7715
0.1509	0.0393	0.1965	-0.026	0.7793
0.1164	0.0376	0.2434	-0.0621	0.7727
0.1029	-0.0353	0.3493	-0.0662	0.7424
0.0967	-0.0208	0.311	-0.0298	0.7317
0.096	0.0003	0.2566	0.0097	0.7244
0.1151	0.1178	0.027	0.1546	0.6895
0.12	0.1708	-0.0608	0.1901	0.6872
0.135	0.0454	0.2611	-0.0738	0.7513
0.1452	-0.0011	0.3526	-0.1295	0.7673
0.1294	-0.0183	0.3704	-0.1223	0.7591
0.1189	-0.0823	0.4644	-0.1596	0.7651
0.1214	0.1034	0.0505	0.0729	0.7622
0.1473	-0.0745	0.5228	-0.3197	0.8618
0.1475	-0.0612	0.4976	-0.2974	0.8509
0.1559	-0.0294	0.4131	-0.1895	0.7936
0.1301	0.0397	0.3336	-0.2065	0.8225
0.1254	0.1123	0.0602	0.1357	0.6739
0.1555	0.2167	-0.07	0.1766	0.6614
0.1394	-0.0025	0.3394	-0.0673	0.7177
0.1514	0.0428	0.3252	-0.1114	0.7351
0.1537	0.0151	0.3862	-0.1612	0.7496
0.1601	0.0586	0.27	-0.0796	0.7382
0.1407	0.076	0.2225	-0.0399	0.7276
0.1531	-0.0386	0.4604	-0.2571	0.821
0.1369	0.0662	0.2092	0.019	0.6905
0.1057	-0.038	0.4192	-0.1174	0.7248
0.1088	-0.0643	0.469	-0.1015	0.6876
0.1302	-0.0451	0.405	-0.0683	0.6972
0.1338	-0.1455	0.6339	-0.2852	0.7818
0.1317	-0.0275	0.402	-0.141	0.7499
0.1531	-0.054	0.4204	-0.1483	0.7734
0.1454	-0.0823	0.4666	-0.2088	0.8221
0.1609	-0.0255	0.4204	-0.2311	0.8333
0.1747	0.1434	0.1002	0.056	0.6921
0.1889	0.081	0.1893	0.0515	0.6665
0.1765	-0.0042	0.3135	-0.0073	0.6842
0.1951	-0.0182	0.297	-0.0014	0.71
0.2204	0.0437	0.1879	0.0579	0.6958
0.2109	0.1095	0.1029	0.0946	0.6791
0.2082	0.0842	0.1568	0.0481	0.6974
0.1885	0.0869	0.1591	0.0317	0.7103
0.1694	0.0407	0.2665	-0.0467	0.7307
0.1739	0.076	0.2244	0.0189	0.6719
0.1691	0.0975	0.1331	0.0747	0.6859
0.1371	0.1378	-0.0042	0.2579	0.6009
0.1246	0.1153	0.0569	0.2055	0.6115
0.1353	0.0795	0.1547	0.1212	0.6332
0.1832	0.0088	0.3074	-0.0035	0.678
0.1923	-0.0843	0.4942	-0.1681	0.7492
0.211	-0.0873	0.4973	-0.1677	0.7491
0.1677	0.0125	0.2699	0.0166	0.6884
0.1439	0.0167	0.2551	0.0316	0.6853
0.1762	0.0122	0.2316	0.0673	0.6778
0.1737	-0.0384	0.3128	0.0101	0.7071
0.1738	-0.0249	0.2905	0.0184	0.7087
0.2155	0.0095	0.2604	0.0119	0.7122
0.2496	0.1318	0.0493	0.1688	0.6423
0.2672	0.1286	0.0181	0.2181	0.6249
0.2809	0.1619	-0.0638	0.2833	0.6145
0.276	0.1358	-0.026	0.2614	0.6262
0.2229	0.0771	0.1058	0.1717	0.6382
0.1594	0.1025	0.0384	0.2738	0.5766
0.1422	0.1105	0.0071	0.3063	0.5691
0.1658	0.2344	-0.2657	0.5357	0.4878
0.1402	0.2547	-0.3226	0.5852	0.4757
0.1043	0.1224	-0.1022	0.4737	0.4996
0.0848	0.1852	-0.1884	0.5171	0.4819
0.1144	0.0875	0.0735	0.3209	0.5159
0.1279	0.0033	0.2798	0.1379	0.5797
0.1392	0.0096	0.2686	0.159	0.5622
0.1249	-0.0668	0.4081	0.0461	0.6102
0.0716	-0.0195	0.2448	0.2035	0.5617
0.0471	0.0786	0.0447	0.3365	0.5299
0.0274	0.0512	0.0814	0.314	0.546
0.0094	0.044	0.1088	0.2851	0.5519
0.0323	-0.1184	0.464	0.0334	0.6153
0.064	-0.0188	0.2685	0.1766	0.5675
0.1094	-0.0601	0.3844	0.027	0.6448
0.1962	0.0142	0.2997	0.0257	0.6553
0.1652	0.0423	0.2562	0.0451	0.6518
0.1518	0.0679	0.1749	0.1194	0.6318
0.1349	0.0394	0.2305	0.0497	0.6757
0.1465	0.0174	0.2987	-0.0464	0.7273
0.1671	0.0848	0.1983	0.0238	0.6856
0.1645	0.0127	0.308	-0.0195	0.6893
0.1604	0.047	0.2359	0.0406	0.665
0.1371	-0.012	0.3903	-0.0798	0.6879
0.1314	-0.0384	0.4536	-0.1378	0.7099
0.1623	0.0527	0.2737	-0.0474	0.7133
0.1666	0.0821	0.204	0.0055	0.6997
0.1321	0.0381	0.2722	-0.025	0.7052
0.1168	0.0853	0.1694	0.0705	0.6666
0.118	0.0616	0.2263	-0.005	0.7077
0.1542	0.0134	0.3208	-0.0894	0.747
0.1009	0.0875	0.1482	0.0046	0.7481
0.1122	0.1281	0.0173	0.1419	0.7002
0.132	0.1349	0.0197	0.1356	0.6939
0.1226	0.1214	0.0457	0.1205	0.6987
0.1496	-0.1021	0.503	-0.26	0.848
0.1303	0.0139	0.3215	-0.1765	0.8334
0.1137	-0.0117	0.3966	-0.2363	0.8459
0.1026	0.0105	0.3558	-0.1953	0.8212
0.0899	0.0044	0.3015	-0.1121	0.7983
0.0896	-0.0023	0.2849	-0.0762	0.7839
0.1068	-0.0394	0.3018	-0.0044	0.7343
0.1234	-0.1612	0.6116	-0.232	0.7792
0.0887	-0.2362	0.8009	-0.4008	0.8294
0.0877	-0.0932	0.5089	-0.2175	0.7913
0.1005	-0.1045	0.54	-0.3117	0.868
0.1047	-0.0824	0.4825	-0.2869	0.8756
0.0786	0.0227	0.2948	-0.1816	0.8567
0.1007	0.0067	0.3351	-0.2139	0.8648
0.0888	0.0751	0.1873	-0.0918	0.822
0.0809	-0.0703	0.3982	-0.1315	0.7922
0.0838	0.0872	0.1053	0.1257	0.6713
0.0748	-0.0193	0.3095	-0.0343	0.7345
0.1015	-0.1678	0.6442	-0.3367	0.8553
0.1635	-0.0909	0.4957	-0.2493	0.8366
0.1153	-0.177	0.6559	-0.372	0.8851
0.1016	-0.1623	0.5953	-0.3301	0.8902
0.117	0.0321	0.2066	0.0172	0.7349
0.118	0.0869	0.142	0.0281	0.7369
0.0922	0.0751	0.1804	-0.009	0.7449
0.074	0.0136	0.3193	-0.1224	0.7824
0.089	0.0074	0.3332	-0.133	0.7845
0.1035	-0.1471	0.6419	-0.332	0.8303
0.083	-0.0559	0.4824	-0.1625	0.7227
0.0929	0.0162	0.374	-0.0648	0.6608
0.0964	0.0548	0.313	-0.0448	0.6662
0.0935	0.0419	0.3363	-0.1281	0.7357
0.0925	0.1713	0.1232	-0.0234	0.7203
0.0941	0.0735	0.3128	-0.1546	0.7601
0.0967	-0.1864	0.7908	-0.4751	0.862
0.0846	-0.1675	0.7637	-0.4275	0.8211
0.0997	-0.2013	0.8428	-0.5276	0.873
0.0972	-0.0975	0.5769	-0.3252	0.8278
0.1033	-0.09	0.5521	-0.3104	0.8297
0.099	-0.1756	0.648	-0.3161	0.8288
0.0985	-0.0914	0.5399	-0.2936	0.8349
0.1245	-0.1959	0.7237	-0.4163	0.8806
0.1114	-0.0094	0.333	-0.108	0.7738
0.1103	0.1646	0.0229	0.1176	0.6821
0.13	0.2848	-0.1847	0.2357	0.6531
0.1355	0.3212	-0.2809	0.3162	0.6336
0.0891	0.1563	0.0891	0.0053	0.7416
0.0754	0.0914	0.1799	-0.0168	0.7359
0.1092	0.0325	0.3372	-0.1357	0.7584
0.128	-0.0332	0.4717	-0.2284	0.7845
0.1402	-0.0127	0.4225	-0.1926	0.7745
0.1393	-0.0262	0.3933	-0.155	0.7736
0.1357	-0.0337	0.3953	-0.1287	0.7521
0.1105	-0.059	0.4673	-0.1905	0.7688
0.1237	-0.068	0.5693	-0.3351	0.8275
0.0968	-0.0516	0.5231	-0.2901	0.8149
0.0995	0.0417	0.2263	0.0347	0.6935
0.0953	0.0823	0.069	0.2131	0.6269
0.1241	0.0461	0.1534	0.212	0.5763
0.1109	0.068	0.1984	0.086	0.6405
0.1077	0.1027	0.1336	0.1223	0.6272
0.0925	0.0775	0.1944	0.0756	0.6393
0.1183	0.1079	0.1127	0.0865	0.6768
0.1193	-0.0285	0.4439	-0.2158	0.7845
0.0885	0.0278	0.3083	-0.1115	0.7575
0.0848	0.1607	0.0649	0.0808	0.6793
0.0909	0.1907	-0.0331	0.1948	0.6317
0.0852	0.1692	0.0145	0.1618	0.6412
0.0978	0.1845	-0.0292	0.1825	0.6477
0.1052	0.1683	0.0089	0.1525	0.6564
0.1044	0.1454	0.0571	0.1261	0.662
0.0871	0.3093	-0.2352	0.3509	0.5671
0.0908	-0.0349	0.4466	-0.0788	0.663
0.1166	-0.0754	0.431	0.0844	0.5588
0.2312	-0.1531	0.5165	0.1192	0.5136
0.318	-0.0451	0.3229	0.2815	0.4389
0.3427	-0.004	0.2614	0.3284	0.4094
0.1326	-0.0318	0.3403	-0.1619	0.844
0.138	-0.1064	0.4656	-0.228	0.8564
0.0953	-0.0132	0.2682	-0.066	0.7949
0.1046	-0.089	0.3957	-0.1323	0.8086
0.1215	-0.0703	0.3133	-0.0698	0.8132
0.0926	-0.0992	0.3736	-0.0946	0.8075
0.0927	-0.0455	0.3633	-0.0738	0.7489
0.0725	0.1045	0.1301	0.0673	0.6884
0.0863	0.0348	0.282	-0.0636	0.7378
0.0966	-0.0854	0.5619	-0.2403	0.7571
0.1019	-0.0239	0.3842	-0.1086	0.7335
0.0885	0.0448	0.2137	-0.0107	0.7346
0.0835	0.1182	0.1339	-0.0679	0.8046
0.1105	0.1045	0.1725	-0.1185	0.8342
0.1079	0.0426	0.2946	-0.194	0.85
0.0842	0.0275	0.2871	-0.1152	0.7882
0.0925	-0.0046	0.2564	-0.0205	0.7496
0.1109	0.1523	0.0106	0.0896	0.7315
0.1229	0.0215	0.2339	-0.0816	0.8161
0.1331	0.0375	0.176	-0.0214	0.7996
0.125	0.102	0	0.1623	0.7312
0.1089	0.113	-0.0164	0.1825	0.7167
0.0861	-0.0358	0.2738	-0.0002	0.7495
0.135	-0.1105	0.485	-0.1808	0.7982
0.1205	-0.1569	0.6038	-0.3244	0.8714
0.1109	-0.1698	0.6485	-0.3696	0.8808
0.1492	-0.1037	0.5051	-0.2684	0.8556
0.1364	0.0264	0.2873	-0.1479	0.8265
0.1054	0.0127	0.2816	-0.1174	0.8205
0.0914	-0.0508	0.3693	-0.1337	0.8111
0.0909	-0.0779	0.4156	-0.1588	0.8158
0.0789	-0.0001	0.2562	-0.0775	0.8095
0.0921	0.0533	0.1975	-0.0859	0.8232
0.106	0.0832	0.0858	0.0223	0.7941
0.1063	0.0864	0.0748	0.0334	0.7917
0.1171	-0.0598	0.4006	-0.236	0.8837
0.1481	-0.0865	0.4652	-0.283	0.899
0.1127	0.0207	0.207	-0.0474	0.8157
0.0993	0.042	0.1049	0.0688	0.7781
0.103	-0.0112	0.1873	0.032	0.7847
0.1306	-0.0829	0.4176	-0.1806	0.8407
0.1473	-0.1226	0.5016	-0.2382	0.8499
0.1762	-0.03	0.3522	-0.1648	0.8367
0.1884	0.0732	0.1047	0.0351	0.7797
0.1803	0.1183	0.0012	0.11	0.7658
0.1466	0.1919	-0.1811	0.2468	0.7347
0.1506	0.1975	-0.1349	0.1661	0.757
0.1257	0.1666	-0.0535	0.1037	0.7695
0.1609	0.0109	0.2635	-0.1071	0.8197
0.1487	-0.0241	0.2869	-0.0673	0.791
0.1253	-0.0981	0.4199	-0.1815	0.8465
0.1379	0.2134	-0.1707	0.2557	0.6962
0.148	0.2462	-0.2554	0.3655	0.6376
0.1064	0.2106	-0.1779	0.3107	0.6512
0.0859	0.1911	-0.1251	0.2727	0.6566
0.0685	0.1633	-0.0451	0.1595	0.7135
0.0852	0.095	0.1581	0.002	0.7412
0.0574	0.1021	0.1276	0.0373	0.7282
0.0842	0.026	0.2301	0.0297	0.7078
0.1066	-0.0005	0.2869	-0.0365	0.7395
0.1114	0.0519	0.1596	0.0584	0.7161
0.1131	0.0691	0.1514	0.0265	0.7404
0.1008	-0.1717	0.6538	-0.4344	0.9475
0.1294	-0.1436	0.592	-0.3747	0.923
0.1262	0.0417	0.2721	-0.1732	0.8577
0.125	-0.0274	0.4458	-0.312	0.8848
0.1491	0.0088	0.3433	-0.1999	0.8415
0.1744	0.0015	0.2803	-0.0655	0.7726
0.1942	0.007	0.2618	-0.0469	0.7686
0.19	-0.0488	0.4051	-0.1466	0.7827
0.154	0.0339	0.2455	0	0.7118
0.1107	-0.0181	0.287	0.0169	0.7028
0.1155	-0.0199	0.2776	-0.035	0.7653
0.1424	-0.0452	0.309	-0.0677	0.7969
0.1313	-0.1617	0.6249	-0.3329	0.8655
0.1081	-0.0873	0.4648	-0.2277	0.8481
0.0866	-0.1114	0.4878	-0.2699	0.8899
0.1193	-0.1394	0.4697	-0.1884	0.8499
0.1316	-0.0773	0.3739	-0.0885	0.7823
0.1157	-0.0261	0.2919	-0.029	0.7527
0.1022	0.0147	0.26	-0.0428	0.7604
0.1157	-0.0084	0.2723	-0.0012	0.732
0.1044	0.0674	0.143	0.0767	0.7099
0.1029	0.0572	0.1497	0.0817	0.7077
0.1158	0.1872	-0.0905	0.2316	0.6621
0.1529	0.1589	-0.0479	0.22	0.6557
0.1517	0.0059	0.3215	-0.1	0.7559
0.1402	-0.0441	0.4317	-0.1887	0.7863
0.1157	-0.001	0.359	-0.1502	0.7791
0.1209	0.0516	0.2479	-0.0551	0.7444
0.1351	0.0731	0.1988	-0.0192	0.7347
0.1362	0.0174	0.3384	-0.1539	0.7871
0.1379	-0.0856	0.5622	-0.3553	0.8667
0.1468	-0.0459	0.4596	-0.2305	0.8031
0.1256	-0.1598	0.6091	-0.2402	0.7743
0.1537	0.0459	0.2102	0.0397	0.6932
0.1421	0.0161	0.3229	-0.0696	0.7214
0.1403	0.0037	0.3628	-0.0934	0.7188
0.1704	0.0428	0.3289	-0.1054	0.7223
0.1717	0.0702	0.2639	-0.0434	0.6976
0.156	0.0944	0.1904	0.0026	0.699
0.1557	0.0972	0.1463	0.0782	0.6635
0.1363	0.1222	0.0546	0.1546	0.6571
0.1418	0.1231	0.075	0.1457	0.6439
0.1179	-0.0107	0.355	-0.0593	0.7047
0.1179	-0.0675	0.4769	-0.1076	0.6892
0.1343	-0.0387	0.3951	-0.0639	0.6964
0.1343	-0.0666	0.482	-0.187	0.7627
0.1339	-0.0995	0.5936	-0.3162	0.8077
0.1656	-0.0367	0.452	-0.1954	0.7658
0.1614	0.0302	0.3148	-0.1027	0.7445
0.151	0.0065	0.3697	-0.1891	0.8066
0.1468	0.1361	0.1017	0.0648	0.6895
0.1512	0.1258	0.1214	0.0639	0.6811
0.1906	0.0485	0.2319	0.0292	0.6777
0.2151	0.0583	0.2201	0.0101	0.7011
0.2084	0.1517	0.0304	0.1553	0.6457
0.2062	0.0867	0.1627	0.0348	0.6996
0.1941	0.1094	0.1427	0.0293	0.7022
0.2008	0.0236	0.3052	-0.0696	0.7261
0.1811	0.1469	0.0276	0.1749	0.6374
0.1696	-0.0097	0.3585	-0.044	0.6847
0.1457	0.0915	0.1057	0.1575	0.634
0.1046	0.104	0.0918	0.1774	0.617
0.1062	0.1318	0.1154	0.1746	0.5727
0.1198	0.1571	0.0583	0.2066	0.5679
0.179	0.0757	0.1572	0.1648	0.5919
0.2017	0.0716	0.171	0.1449	0.5993
0.1776	0.0297	0.244	0.0815	0.6345
0.1668	0.0863	0.1188	0.1516	0.6299
0.1803	0.0946	0.0625	0.1956	0.637
0.1992	0.0558	0.1439	0.1298	0.6621
0.1731	0.043	0.1689	0.1076	0.6726
0.1941	0.0051	0.2773	-0.0028	0.7148
0.1899	-0.032	0.3686	-0.0798	0.7323
0.2304	-0.0075	0.3373	-0.0489	0.7092
0.2612	0.0481	0.208	0.0721	0.665
0.276	0.1133	0.0658	0.1738	0.6408
0.2986	0.105	0.0706	0.1709	0.6474
0.2945	0.0278	0.2173	0.0881	0.6592
0.2371	-0.0281	0.3225	0.0273	0.6706
0.2088	0.0105	0.2333	0.0857	0.663
0.2157	0.0836	0.0541	0.2259	0.6271
0.177	0.1077	-0.0138	0.2962	0.603
0.1582	0.1378	-0.1041	0.453	0.5052
0.1276	0.1732	-0.1391	0.4654	0.4943
0.0911	0.1642	-0.1173	0.4486	0.4987
0.0937	0.132	-0.0471	0.3778	0.532
0.1028	-0.0601	0.3861	0.0644	0.6029
0.0987	0.0981	0.0917	0.2279	0.5741
0.0616	0.0083	0.2191	0.1933	0.5686
0.0374	0.0048	0.2124	0.1805	0.5956
0.0256	0.0313	0.1261	0.284	0.5563
0.0147	-0.0363	0.2826	0.1167	0.636
0.0331	-0.1137	0.4745	-0.0182	0.6558
0.0279	-0.1333	0.5369	-0.0239	0.6206
0.0658	-0.0605	0.3778	0.0381	0.6432
0.1391	-0.0416	0.4058	-0.0911	0.7277
0.2479	-0.0229	0.3728	-0.0751	0.7216
0.2737	0.0208	0.2598	0.0456	0.6706
0.2095	0.0566	0.1908	0.0889	0.6606
0.1505	-0.0093	0.2983	-0.0078	0.7143
0.1332	0.0089	0.3164	-0.0253	0.691
0.1509	0.0479	0.2133	0.0983	0.6297
0.1569	0.1676	-0.0668	0.2922	0.5973
0.1565	0.0726	0.1552	0.1255	0.64
0.1712	0.0413	0.2362	0.0479	0.6644
0.1828	0.0661	0.2008	0.0868	0.6355
0.1635	0.0361	0.2709	-0.0009	0.6805
0.1442	0.0059	0.3532	-0.1008	0.7292
0.1459	0.006	0.446	-0.2256	0.7679
0.1455	-0.0368	0.516	-0.2606	0.7744
0.1285	-0.0022	0.373	-0.1154	0.739
0.1183	-0.0772	0.4997	-0.2056	0.7729
0.1292	0.0484	0.2713	-0.0689	0.7448
0.1447	0.2181	-0.1155	0.2159	0.665
0.1498	0.2598	-0.2181	0.3	0.6475
0.148	0.2521	-0.2057	0.2898	0.6538
0.1117	0.2156	-0.1188	0.2238	0.6711
0.0828	0.0245	0.3089	-0.1489	0.8114
0.0987	-0.0184	0.3892	-0.1991	0.8212
0.0953	-0.0061	0.305	-0.1028	0.7927
0.0963	0.0716	0.0866	0.0906	0.7423
0.1084	0.0472	0.0828	0.17	0.6886
0.0885	-0.1309	0.5174	-0.13	0.7469
0.0883	-0.1892	0.6963	-0.2979	0.784
0.0697	0.0456	0.2639	-0.0615	0.7452
0.0845	0.0719	0.1795	0.0145	0.7252
0.0739	0.074	0.1758	0.0177	0.7234
0.1016	0.0735	0.1738	0.0202	0.724
0.0973	0.1066	0.1099	0.1058	0.6692
0.0787	0.1824	-0.0444	0.1958	0.6572
0.0607	0.1361	0.0287	0.1614	0.6634
0.0922	0.0462	0.1902	0.0203	0.7332
0.0901	0.0882	0.0598	0.1386	0.702
0.0936	0.0891	0.0584	0.1392	0.7018
0.1344	-0.0976	0.4905	-0.2167	0.815
0.1423	-0.1225	0.5416	-0.263	0.8351
0.1153	-0.1607	0.6162	-0.3263	0.8622
0.1234	-0.0079	0.3082	-0.0659	0.7548
0.1285	-0.0423	0.447	-0.187	0.7798
0.0857	-0.0478	0.4752	-0.2197	0.7867
0.0848	-0.0144	0.4054	-0.1714	0.7756
0.0647	0.0517	0.2679	-0.0373	0.7108
0.0925	0.0078	0.2986	0.0027	0.685
0.1058	0.074	0.1831	0.1184	0.6174
0.0974	0.1428	0.0977	0.1633	0.5855
0.0843	0.1179	0.1899	0.0446	0.6398
0.0892	0.05	0.3876	-0.2075	0.7617
0.0761	0.1682	0.1454	-0.0579	0.7358
0.0921	0.0564	0.3421	-0.1697	0.762
0.0785	-0.1035	0.6521	-0.4065	0.845
0.0936	-0.1143	0.692	-0.3705	0.7805
0.0921	-0.0563	0.5453	-0.2536	0.7498
0.0999	0.0561	0.2781	-0.0278	0.6752
0.1034	-0.1222	0.5497	-0.2199	0.7775
0.113	-0.0847	0.4449	-0.128	0.7561
0.1193	-0.0949	0.5468	-0.2978	0.8363
0.1089	-0.1667	0.6883	-0.4192	0.891
0.1041	0.041	0.3017	-0.1338	0.782
0.1046	0.1924	-0.0201	0.1368	0.6787
0.1118	0.2538	-0.1219	0.1884	0.6681
0.1096	0.2136	-0.0725	0.1781	0.6682
0.0951	0.0667	0.3124	-0.1721	0.7863
0.0926	0.0029	0.3926	-0.1926	0.7854
0.1197	-0.0655	0.5118	-0.2474	0.7902
0.1217	-0.0324	0.4318	-0.1858	0.7742
0.1139	0.0712	0.2208	-0.037	0.7337
0.1267	0.1083	0.1766	-0.0325	0.7354
0.1317	-0.0005	0.3456	-0.1087	0.7492
0.1009	-0.0627	0.4786	-0.2017	0.7716
0.1166	-0.2164	0.8352	-0.4867	0.8609
0.1109	-0.263	0.8977	-0.5002	0.8607
0.1002	-0.0376	0.4248	-0.0376	0.6445
0.1008	-0.0443	0.3959	0.0313	0.6099
0.1054	0.0002	0.3	0.0778	0.6125
0.1256	0.0279	0.2923	0.0234	0.6473
0.1058	0.1104	0.147	0.1037	0.6294
0.1054	0.1646	0.0578	0.1422	0.6295
0.1019	0.2557	-0.2112	0.3768	0.5663
0.1072	0.1333	0.0317	0.1463	0.6751
0.1003	0.1174	0.0738	0.0996	0.6901
0.1036	0.107	0.1712	-0.0171	0.7249
0.0765	0.2002	-0.064	0.2251	0.6254
0.0959	0.0567	0.2867	-0.0414	0.6902
0.123	0.1551	0.0303	0.1441	0.6578
0.0976	0.1025	0.1205	0.0982	0.6643
0.1017	0.1212	0.0661	0.1547	0.6461
0.096	0.0264	0.2902	0.0313	0.6439
0.0972	0.0118	0.3495	0.0647	0.5695
0.1689	-0.0579	0.3737	0.1785	0.5032
0.2962	-0.0347	0.2527	0.3634	0.4188
0.3565	-0.0061	0.2356	0.3583	0.4108
0.3898	0.0021	0.2434	0.3457	0.4064
0.1058	-0.1235	0.5276	-0.2279	0.8159
0.1179	-0.0074	0.2527	-0.0265	0.7694
0.0998	0.0494	0.1432	0.0463	0.744
0.1027	0.0014	0.2656	-0.0931	0.8115
0.1353	-0.0011	0.2624	-0.1009	0.8236
0.1239	-0.1031	0.4368	-0.1895	0.8466
0.0842	0.015	0.2903	-0.0617	0.7482
0.0734	0.1274	0.0794	0.1	0.685
0.0783	0.0702	0.2204	-0.0296	0.7309
0.0641	0.1162	0.1015	0.0656	0.7049
0.0867	-0.1652	0.6793	-0.4038	0.8797
0.1042	0.0228	0.2557	-0.0572	0.764
0.0875	0.1638	0.0224	0.0606	0.7403
0.0742	0.1355	0.0612	-0.007	0.8032
0.0949	0.0764	0.2231	-0.1424	0.8398
0.1092	0.0626	0.2051	-0.0499	0.7746
0.1151	0.0476	0.2569	-0.1021	0.7855
0.1132	0.0663	0.2187	-0.0709	0.773
0.0945	0.0342	0.2269	-0.0978	0.8272
0.1259	0.0469	0.1652	-0.0198	0.7999
0.1503	0.0986	0.0059	0.1726	0.7185
0.1271	-0.0107	0.1684	0.112	0.7235
0.1091	-0.0359	0.2869	0.0379	0.7001
0.1314	-0.1127	0.4647	-0.1183	0.7567
0.1413	-0.0574	0.3867	-0.1057	0.7684
0.1382	0.0269	0.2071	0.0176	0.7366
0.1412	-0.0526	0.3475	-0.1154	0.8143
0.1337	-0.0318	0.3584	-0.1608	0.8281
0.1024	0.0051	0.3073	-0.1432	0.8261
0.0968	0.0129	0.3001	-0.1305	0.813
0.1145	-0.0058	0.3019	-0.1075	0.8035
0.0875	0.1719	-0.0198	0.0583	0.7822
0.0732	0.2186	-0.1449	0.1611	0.7591
0.0778	0.1666	-0.0915	0.1655	0.7528
0.1034	0.1064	-0.0249	0.1855	0.724
0.103	-0.0086	0.2528	-0.0434	0.7858
0.1071	-0.0839	0.4641	-0.3063	0.9252
0.0957	-0.069	0.4094	-0.2207	0.8785
0.0925	0.0333	0.1858	0.001	0.7771
0.1183	0.197	-0.1591	0.3026	0.6545
0.1378	0.1104	0.0203	0.1807	0.6831
0.14	-0.0455	0.2957	0.0234	0.7135
0.1534	-0.2126	0.6508	-0.3031	0.8546
0.1487	-0.034	0.3116	-0.0953	0.8065
0.1624	0.0189	0.1637	0.0285	0.7808
0.1365	0.1004	-0.0277	0.1718	0.7429
0.1639	0.016	0.2132	-0.091	0.847
0.1073	-0.0024	0.3098	-0.1504	0.8324
0.1234	-0.044	0.4056	-0.2225	0.8472
0.1157	0.0414	0.2159	-0.063	0.7955
0.0961	0.0156	0.2297	-0.0802	0.8294
0.1293	0.1623	-0.055	0.1306	0.7586
0.1147	0.2509	-0.253	0.3286	0.6684
0.081	0.128	-0.0045	0.1658	0.7083
0.07	0.1151	0.0066	0.1963	0.6789
0.0701	-0.0022	0.2698	-0.0479	0.7727
0.0869	0.025	0.2739	-0.0933	0.7903
0.0762	-0.0747	0.4204	-0.1516	0.7995
0.0841	-0.0032	0.2525	0.0181	0.7277
0.1287	0.0655	0.1192	0.1583	0.6421
0.1364	0.0825	0.0654	0.1907	0.645
0.1177	0.0651	0.1526	0.0354	0.7338
0.1204	0.0524	0.2016	-0.0296	0.7689
0.1513	0.021	0.3233	-0.2149	0.8668
0.1013	0.0256	0.3283	-0.23	0.8695
0.1053	-0.0585	0.4843	-0.3066	0.8691
0.1491	-0.071	0.4481	-0.2307	0.8431
0.1367	0.0392	0.184	0.0128	0.7533
0.1414	0.0017	0.2743	-0.0567	0.7712
0.1515	0.0819	0.1707	-0.0292	0.7691
0.1275	0.0982	0.1438	-0.002	0.7521
0.1073	0.1121	0.0457	0.1871	0.6434
0.1208	0.1149	-0.0006	0.2032	0.6767
0.1381	0.025	0.1858	0.034	0.7494
0.1216	-0.0622	0.4275	-0.18	0.814
0.1059	-0.1148	0.5442	-0.2876	0.858
0.0907	0.0093	0.2544	-0.0785	0.8113
0.1162	0.0765	0.1205	0.0417	0.7566
0.1092	0.1011	0.0583	0.1186	0.7177
0.1013	0.0658	0.1504	0.0422	0.7363
0.106	0.0166	0.2786	-0.0687	0.7706
0.0861	0.0158	0.2786	-0.0683	0.7696
0.0993	0.0979	0.0966	0.0967	0.7063
0.1107	0.0431	0.1725	0.0798	0.7005
0.1422	0.1733	-0.0287	0.1772	0.6726
0.1565	0.152	-0.0307	0.207	0.6586
0.1217	0.1127	0.0589	0.1326	0.6832
0.1382	-0.0833	0.5111	-0.2603	0.8182
0.1283	-0.0176	0.4251	-0.252	0.8324
0.1416	-0.0016	0.3943	-0.2322	0.8286
0.1381	0.0945	0.2019	-0.0416	0.7339
0.1075	0.1124	0.1609	-0.0115	0.7263
0.1341	-0.069	0.4922	-0.2479	0.8102
0.1435	-0.1507	0.6107	-0.2857	0.8091
0.1164	-0.1021	0.4807	-0.1214	0.7281
0.1534	-0.1337	0.5217	-0.1297	0.7293
0.1283	-0.0674	0.4948	-0.1859	0.7503
0.1463	-0.0715	0.5435	-0.2459	0.7664
0.1649	0.0346	0.3678	-0.1258	0.7118
0.1699	0.0406	0.3108	-0.0555	0.6896
0.1601	-0.0517	0.393	-0.0256	0.6726
0.1555	-0.0066	0.3018	0.0697	0.623
0.1513	0.0637	0.1695	0.1177	0.6367
0.1587	0.057	0.2571	0.0064	0.6671
0.1464	-0.0205	0.4472	-0.1768	0.7319
0.1439	0.0641	0.2529	0.0069	0.6614
0.1216	0.009	0.357	-0.0932	0.7125
0.1268	-0.0528	0.4756	-0.1979	0.7668
0.1392	-0.0581	0.5138	-0.2456	0.7769
0.1316	0.0508	0.3056	-0.1088	0.7391
0.1599	0.1378	0.1076	0.0932	0.648
0.1449	0.153	0.0546	0.1468	0.6369
0.1695	0.1219	0.1306	0.0568	0.683
0.1628	0.1427	0.0806	0.0952	0.6731
0.1673	0.1036	0.1396	0.084	0.6607
0.1938	0.0883	0.1772	0.0465	0.6741
0.2397	0.0872	0.1863	0.0399	0.6722
0.2168	0.0036	0.359	-0.1137	0.7379
0.1946	0.0632	0.2161	-0.0044	0.7095
0.2053	-0.0161	0.3751	-0.1183	0.7449
0.1709	0.0724	0.1977	0.0478	0.668
0.178	0.0737	0.1577	0.1184	0.6388
0.1307	0.0936	0.1187	0.1546	0.6217
0.0844	-0.0332	0.4288	-0.0878	0.6834
0.0824	0.0581	0.2574	0.0469	0.6288
0.0962	-0.0141	0.3757	-0.0534	0.6815
0.147	0.0482	0.2221	0.109	0.61
0.1668	0.061	0.1964	0.1254	0.6044
0.1897	0.0835	0.1435	0.1657	0.5957
0.2	0.0077	0.2548	0.0514	0.6779
0.2082	-0.0602	0.3803	-0.0742	0.7466
0.2137	-0.0405	0.3397	-0.0469	0.7402
0.2013	0.0612	0.1422	0.1181	0.6708
0.1697	-0.0113	0.3084	-0.0165	0.7135
0.1886	-0.0774	0.4251	-0.0833	0.7262
0.2346	-0.0926	0.4532	-0.0983	0.7315
0.2404	0.0126	0.2856	-0.0037	0.7012
0.2646	0.036	0.2227	0.0395	0.698
0.2908	0.0331	0.1944	0.0913	0.6744
0.2794	-0.0001	0.245	0.0941	0.6544
0.2744	-0.026	0.3102	0.0418	0.6675
0.2697	-0.048	0.3649	-0.0257	0.7039
0.3122	0.0049	0.2164	0.104	0.6663
0.2969	-0.1053	0.4892	-0.0866	0.699
0.2695	0.1006	0.0027	0.3648	0.5217
0.1873	0.1975	-0.1571	0.4535	0.4975
0.1331	0.1988	-0.1484	0.4389	0.5007
0.1143	0.147	-0.0401	0.344	0.5396
0.0985	0.0495	0.2097	0.1472	0.5848
0.0799	0.1132	0.0798	0.2216	0.5758
0.0569	-0.0029	0.2351	0.1639	0.5903
0.0385	-0.0517	0.2664	0.1604	0.6217
0.0307	0.0113	0.1401	0.2807	0.5656
0.0247	-0.093	0.3642	0.0866	0.6411
0.0113	-0.0852	0.3016	0.276	0.5024
0.004	-0.098	0.384	0.2337	0.4752
0.0251	0.0781	0.2264	0.0979	0.5996
0.0451	-0.0617	0.4761	-0.1686	0.7516
0.1205	-0.0312	0.3867	-0.0901	0.7308
0.3168	0.0014	0.2944	0.0254	0.6745
0.4633	0.0801	0.0976	0.229	0.5896
0.4091	0.0099	0.2036	0.192	0.5898
0.334	-0.0284	0.3078	0.1085	0.6065
0.2561	0.0292	0.2047	0.1658	0.5924
0.2232	0.073	0.1037	0.2291	0.5856
0.2006	0.0233	0.2365	0.1047	0.6295
0.1835	-0.0305	0.357	0.0147	0.6484
0.1301	0.0007	0.2983	0.0494	0.6395
0.1378	-0.0331	0.3568	-0.0116	0.6754
0.1518	-0.0984	0.5557	-0.2506	0.7814
0.1513	-0.0479	0.4998	-0.2158	0.7608
0.1447	-0.0505	0.5105	-0.227	0.7626
0.1467	0.0355	0.2965	-0.0401	0.7022
0.1331	-0.0244	0.3869	-0.0987	0.7276
0.1411	0.0205	0.3089	-0.0596	0.725
0.1407	0.1444	0.1528	-0.0232	0.7137
0.1312	0.1983	0.0178	0.0614	0.7078
0.1229	0.2828	-0.191	0.2237	0.6728
0.1225	0.1464	0.057	0.0816	0.7064
0.1019	0.0187	0.2756	-0.0285	0.7244
0.0994	-0.0698	0.4805	-0.2504	0.8323
0.1097	-0.0221	0.3297	-0.1138	0.7947
0.1001	0.016	0.2313	-0.0292	0.7715
0.1002	-0.013	0.1904	0.1296	0.6824
0.0797	-0.0576	0.3134	0.0587	0.681
0.0795	-0.0275	0.2776	0.0637	0.6807
0.0867	0.0815	0.1155	0.1158	0.6753
0.0758	0.137	0.0386	0.1335	0.6805
0.0734	0.0369	0.2382	0.0014	0.709
0.0862	-0.0105	0.29	0.0064	0.7004
0.0878	-0.0265	0.3267	-0.0021	0.6892
0.0804	0.1047	0.0788	0.1535	0.6596
0.0794	0.0866	0.1365	0.092	0.6765
0.0746	-0.0557	0.4079	-0.1668	0.8062
0.0922	-0.0266	0.3376	-0.1127	0.7922
0.1034	0.1022	0.0042	0.1816	0.7026
0.1067	-0.0245	0.2333	0.0456	0.7287
0.1159	-0.1434	0.5105	-0.1809	0.7988
0.0903	-0.3466	0.9108	-0.4469	0.8701
0.1161	-0.0901	0.4805	-0.2039	0.8073
0.0918	0.0161	0.3062	-0.0786	0.7517
0.0779	-0.027	0.4307	-0.1761	0.7665
0.071	0.2251	-0.1345	0.2991	0.5994
0.0721	-0.0152	0.3889	-0.0711	0.6917
0.0868	0.1546	-0.0448	0.2789	0.602
0.1027	0.1726	-0.0534	0.2998	0.5708
0.086	0.264	-0.2172	0.4161	0.5273
0.0748	-0.0572	0.546	-0.2754	0.7806
0.0867	-0.0582	0.6178	-0.3669	0.801
0.0761	-0.0077	0.4829	-0.2674	0.7844
0.0885	0.0172	0.3797	-0.1656	0.7576
0.0942	0.0317	0.3222	-0.1385	0.771
0.1191	-0.03	0.5001	-0.2646	0.7807
0.1224	-0.01	0.4805	-0.2555	0.7724
0.1203	0.1497	0.0531	0.1692	0.6162
0.1087	-0.0876	0.4846	-0.1479	0.7383
0.106	0.031	0.2356	0.0837	0.6393
0.0853	0.0058	0.3531	-0.105	0.7387
0.0881	0.0769	0.2465	-0.0591	0.7324
0.0801	0.1084	0.1264	0.0837	0.6719
0.0895	0.1905	-0.0548	0.2671	0.5834
0.0921	0.2633	-0.2002	0.3609	0.5603
0.098	0.004	0.3929	-0.1531	0.7491
0.0849	0.0674	0.2707	-0.0445	0.6973
0.1032	0.0857	0.2043	0.0169	0.6795
0.1004	0.0819	0.2043	0.0228	0.6781
0.1076	-0.0431	0.4695	-0.2139	0.7766
0.1209	0.125	0.1582	-0.0012	0.7072
0.1278	0.1093	0.1758	-0.0308	0.7336
0.1386	0.0475	0.2734	-0.0784	0.7441
0.113	-0.0465	0.4429	-0.175	0.7663
0.1213	-0.1319	0.585	-0.2624	0.7985
0.1149	-0.0362	0.453	-0.0585	0.6345
0.132	-0.0419	0.461	-0.078	0.649
0.1271	-0.0374	0.4302	-0.0458	0.6463
0.1309	0.0183	0.2825	0.0631	0.6277
0.1234	0.045	0.2053	0.1188	0.6219
0.1056	0.1135	0.115	0.1378	0.6295
0.1176	0.177	0.016	0.1827	0.6215
0.0893	0.0538	0.2514	-0.0018	0.6912
0.0981	0.1348	0.0284	0.1504	0.676
0.1099	0.1268	0.0303	0.1485	0.6798
0.0935	0.0811	0.1855	-0.0142	0.7363
0.0889	-0.1124	0.4986	-0.2222	0.8215
0.0929	0.0782	0.1402	0.1022	0.665
0.1169	0.1244	0.0163	0.2074	0.6399
0.0933	0.0862	0.1056	0.1424	0.6565
0.0845	0.1091	0.054	0.2016	0.6253
0.0598	-0.1301	0.5744	-0.0638	0.6174
0.1219	-0.1743	0.6275	-0.0428	0.5874
0.2322	0.0394	0.15	0.3825	0.4291
0.3547	0.0805	0.0555	0.4635	0.4017
0.4115	0.0929	0.0408	0.4935	0.3707
0.424	0.1301	0.0136	0.4764	0.377
0.1312	-0.1966	0.7204	-0.3894	0.8549
0.1427	-0.1272	0.5633	-0.2808	0.8336
0.1006	-0.0517	0.4137	-0.1777	0.8033
0.1111	0.0002	0.2697	-0.0973	0.8124
0.1271	0.1167	0.0347	0.1141	0.7183
0.1393	0.0852	0.1058	0.0766	0.7224
0.1006	0.0479	0.2589	-0.0642	0.753
0.0693	0.1843	-0.0385	0.1796	0.6656
0.0759	0.0686	0.215	-0.0021	0.7093
0.0875	0.0778	0.1698	0.0354	0.701
0.0781	0.0421	0.2671	-0.0477	0.7213
0.0816	0.0813	0.1661	0.0351	0.7009
0.0926	0.1859	-0.0387	0.207	0.6292
0.0897	0.2979	-0.2673	0.3811	0.5725
0.0939	0.1092	0.1114	0.012	0.7605
0.1052	0.0667	0.191	-0.0356	0.7717
0.1158	-0.005	0.325	-0.1722	0.8442
0.0922	-0.0065	0.3583	-0.2187	0.8541
0.0829	0.0386	0.2497	-0.1352	0.8325
0.094	0.1773	-0.0312	0.1182	0.72
0.1174	0.0936	0.0519	0.1283	0.7158
0.1223	0.0393	0.1078	0.1235	0.7238
0.1064	-0.1324	0.4874	-0.1506	0.7857
0.1174	-0.1287	0.4895	-0.1445	0.7744
0.1349	-0.0749	0.4289	-0.1382	0.7768
0.1429	0.0332	0.1851	0.0399	0.732
0.1278	0.0415	0.1486	0.0573	0.745
0.116	-0.0925	0.4412	-0.1873	0.8308
0.1181	-0.0729	0.4238	-0.1914	0.8348
0.13	-0.0452	0.4031	-0.2025	0.84
0.1259	0.0176	0.2663	-0.0929	0.8015
0.132	0.1353	0.0704	-0.0077	0.7959
0.1025	0.2222	-0.153	0.1697	0.755
0.1114	0.1614	-0.0757	0.1558	0.7522
0.1142	0.1327	-0.0705	0.2278	0.7012
0.1334	0.1509	-0.0573	0.1826	0.7177
0.0962	0.1312	0.0514	0.06	0.7495
0.1153	0.0152	0.2228	-0.0781	0.8355
0.1178	0.246	-0.3106	0.4272	0.6319
0.1112	0.2821	-0.3871	0.4932	0.6057
0.1164	0.1116	0.0128	0.1902	0.6815
0.1196	-0.056	0.3371	-0.018	0.7251
0.1587	-0.2119	0.6473	-0.3065	0.8595
0.1505	-0.0138	0.272	-0.0598	0.7901
0.1531	0.0588	0.0844	0.0943	0.7522
0.1487	0.1516	-0.1206	0.2651	0.6915
0.1347	-0.0637	0.3735	-0.1352	0.8185
0.1189	0.024	0.2193	-0.0216	0.7698
0.0963	-0.0332	0.3243	-0.0853	0.7821
0.086	0.0621	0.1483	0.021	0.7601
0.1039	-0.1067	0.543	-0.3356	0.8925
0.0862	0.0659	0.1541	-0.0714	0.848
0.0784	0.2527	-0.2669	0.3248	0.6815
0.0967	0.1155	0.0208	0.1306	0.7315
0.081	0.0816	0.0641	0.1383	0.713
0.0977	-0.0823	0.4338	-0.1964	0.8375
0.1133	-0.0486	0.4298	-0.241	0.8561
0.1327	-0.1982	0.6989	-0.3916	0.8876
0.13	-0.0677	0.4018	-0.1197	0.7837
0.1159	-0.0812	0.3176	0.0987	0.6513
0.1559	0.0467	0.1016	0.2086	0.6255
0.1903	0.1028	0.0895	0.0493	0.7469
0.1507	0.0346	0.2371	-0.1308	0.8575
0.1746	0.0839	0.1167	-0.0409	0.8368
0.1626	-0.0749	0.411	-0.1961	0.8566
0.1317	-0.1126	0.4988	-0.2651	0.8705
0.1624	-0.0475	0.37	-0.145	0.8116
0.1318	0.0161	0.1461	0.0714	0.7548
0.1261	-0.0899	0.4	-0.0832	0.7591
0.1303	-0.0431	0.3269	-0.0515	0.7553
0.1287	0.1049	0.1134	0.032	0.7413
0.1006	0.3161	-0.3344	0.4199	0.5865
0.1147	0.1149	-0.0006	0.2032	0.6767
0.1463	-0.0579	0.3887	-0.0988	0.7643
0.1215	-0.0445	0.3909	-0.1484	0.8009
0.1156	-0.0693	0.4628	-0.2195	0.8206
0.1355	0.0612	0.1751	-0.0145	0.7685
0.1003	0.1889	-0.1329	0.2456	0.6947
0.1065	0.099	0.0754	0.1034	0.7213
0.1164	-0.0597	0.3986	-0.1378	0.7973
0.0761	-0.0524	0.4105	-0.1369	0.7762
0.0945	-0.07	0.4789	-0.2338	0.8233
0.0883	0.0626	0.1758	0.0197	0.739
0.1418	0.0871	0.1447	0.0525	0.7062
0.1606	0.1162	0.0691	0.1251	0.6835
0.1451	0.0223	0.2634	-0.0087	0.713
0.1298	-0.0207	0.3608	-0.0882	0.7392
0.1248	-0.1515	0.6492	-0.3849	0.8735
0.1454	0.0698	0.2344	-0.1241	0.8059
0.1518	0.1296	0.0851	0.0031	0.7698
0.142	0.0797	0.1551	0.0446	0.707
0.1182	0.0346	0.1863	0.0746	0.6876
0.1298	0.0139	0.2312	0.0332	0.7042
0.1276	-0.1626	0.6343	-0.2876	0.7996
0.1452	-0.0597	0.3969	-0.0654	0.7172
0.1409	-0.0553	0.3789	-0.0468	0.7142
0.1213	-0.0289	0.4186	-0.1368	0.7426
0.1314	-0.0514	0.5111	-0.2516	0.7867
0.1475	0.0721	0.2316	-0.0063	0.6908
0.1395	0.0798	0.2134	0.0122	0.6825
0.1344	-0.0574	0.4025	-0.0403	0.6823
0.1312	0.0501	0.2034	0.1587	0.5751
0.1449	0.078	0.147	0.2096	0.5525
0.1801	0.0016	0.3262	-0.0052	0.6659
0.1847	-0.0499	0.4142	-0.0573	0.676
0.1535	0.0538	0.2608	-0.0085	0.6791
0.135	0.0368	0.2978	-0.0512	0.7033
0.1159	0.1243	0.104	0.0703	0.6922
0.1163	0.1434	0.0578	0.1061	0.683
0.1414	0.1994	-0.0519	0.1993	0.6431
0.1186	0.1053	0.1416	0.0977	0.6492
0.1544	0.0893	0.1664	0.0862	0.6514
0.1605	0.1043	0.1181	0.1212	0.6501
0.1832	0.1305	0.0844	0.1054	0.6732
0.1907	0.0946	0.1474	0.0778	0.6699
0.2041	0.021	0.2907	-0.0153	0.689
0.1873	0.0401	0.2604	0.0083	0.6765
0.1798	0.0054	0.353	-0.1079	0.7369
0.2016	0.1454	0.0871	0.0937	0.6584
0.2018	0.0076	0.3329	-0.094	0.7402
0.146	0.0839	0.1567	0.0899	0.6592
0.134	0.0758	0.1505	0.1256	0.6373
0.1106	0.0105	0.3718	-0.0414	0.652
0.0956	-0.0168	0.4351	-0.1006	0.6737
0.1151	0.1038	0.1426	0.1389	0.6058
0.116	0.0703	0.1174	0.1757	0.6272
0.105	0.0473	0.2393	0.0467	0.6623
0.1422	0.0364	0.2503	0.0874	0.6155
0.1919	0.0031	0.324	0.0118	0.6515
0.1883	0.0433	0.2093	0.1122	0.6294
0.2072	0.0168	0.243	0.0551	0.6781
0.2397	0.0104	0.3072	-0.0742	0.7528
0.2175	0.088	0.1836	-0.0055	0.7289
0.1983	-0.0785	0.4546	-0.151	0.7674
0.1987	0.0017	0.2642	0.0621	0.6621
0.242	-0.0615	0.3903	-0.0415	0.7063
0.2388	-0.0035	0.3545	-0.075	0.7205
0.2137	-0.0449	0.3897	-0.1079	0.7585
0.262	0.0167	0.2328	0.061	0.6805
0.3228	0.0309	0.1702	0.1517	0.6395
0.2835	0.0612	0.1273	0.1569	0.6467
0.3018	-0.0932	0.4656	-0.1242	0.7479
0.3594	-0.1483	0.5786	-0.2308	0.7962
0.3673	-0.1091	0.4971	-0.1162	0.7228
0.3943	-0.0202	0.313	0.0354	0.6653
0.2795	0.1159	0.0772	0.2073	0.595
0.2669	0.1323	0.035	0.238	0.5894
0.2167	0.0407	0.2121	0.13	0.6118
0.1349	0.0306	0.2455	0.097	0.6187
0.1201	0.0407	0.2121	0.13	0.6118
0.0955	0.0331	0.137	0.2416	0.5782
0.0701	-0.0595	0.2686	0.1683	0.6185
0.0328	-0.0287	0.2059	0.2136	0.6075
0.0245	-0.0499	0.2882	0.1298	0.6328
0.0274	0.1168	-0.017	0.4245	0.4755
0.0143	-0.0056	0.2653	0.2559	0.4787
0.014	0.0548	0.2347	0.1366	0.5724
0.0251	-0.1113	0.5775	-0.2593	0.7911
0.0232	-0.0661	0.4628	-0.1666	0.7681
0.0959	-0.0983	0.4844	-0.1085	0.7195
0.2304	-0.0361	0.3082	0.1076	0.617
0.4403	0.04	0.1503	0.2561	0.5491
0.5748	0.0263	0.1829	0.2451	0.5399
0.5335	0.0181	0.1715	0.2615	0.5414
0.4022	-0.0156	0.2522	0.1703	0.5866
0.4409	0.0532	0.1547	0.2047	0.5809
0.3866	0.0045	0.262	0.1066	0.6213
0.1769	0.0705	0.1233	0.1896	0.6042
0.1422	0.0259	0.2325	0.1039	0.6262
0.1537	-0.0552	0.4338	-0.1168	0.7298
0.1562	-0.0275	0.4015	-0.1112	0.7301
0.1508	-0.0015	0.3778	-0.0689	0.6864
0.1402	0.0714	0.2269	0.0681	0.6274
0.1313	0.0652	0.215	0.0294	0.6847
0.1313	-0.0015	0.372	-0.1087	0.7323
0.1505	0.095	0.2585	-0.0943	0.7316
0.1297	0.0591	0.3553	-0.197	0.7731
0.0975	0.1391	0.0592	0.1018	0.6897
0.1264	0.1031	0.1242	0.0531	0.7135
0.1281	0.0426	0.2113	0.0342	0.7052
0.1374	-0.0252	0.3555	-0.0931	0.7565
0.1528	-0.1042	0.5233	-0.2524	0.8275
0.1155	0.1911	-0.0878	0.3022	0.5887
0.0963	0.1154	-0.0253	0.3611	0.54
0.1009	0.0586	0.0781	0.2709	0.5868
0.11	0.1482	-0.0445	0.2585	0.6325
0.0955	0.1903	-0.0622	0.2131	0.6485
0.0821	0.1644	0.0114	0.1377	0.6727
0.0893	0.1593	-0.0008	0.1555	0.6757
0.0914	0.1712	-0.0352	0.1809	0.6728
0.1027	0.1994	-0.1152	0.2781	0.6257
0.1069	0.2211	-0.2003	0.3695	0.6076
0.1086	0.1755	-0.0899	0.2786	0.6336
0.1086	0.0839	0.1306	0.0443	0.7385
0.0784	-0.0103	0.3285	-0.1027	0.775
0.0635	-0.1413	0.5534	-0.2414	0.8177
0.091	-0.1873	0.6082	-0.2336	0.7988
0.0942	-0.2728	0.7645	-0.343	0.8356
0.1074	-0.2978	0.7913	-0.3428	0.8349
0.1003	-0.2099	0.6571	-0.2945	0.8367
0.0991	-0.1124	0.5706	-0.3149	0.8502
0.0736	0.1225	0.1295	0.1003	0.6399
0.0847	-0.001	0.3659	-0.0508	0.6792
0.0922	-0.0438	0.4448	-0.0965	0.6905
0.1016	0.0986	0.0808	0.1877	0.6251
0.1155	0.1279	0.0966	0.0756	0.6934
0.1012	0.1698	-0.0385	0.2433	0.6153
0.088	0.1025	0.1477	0.0415	0.7008
0.1003	-0.1357	0.7405	-0.3991	0.7814
0.0957	-0.1617	0.7821	-0.4483	0.8198
0.0842	0.1373	0.0883	0.1016	0.655
0.116	0.1194	0.1198	0.0443	0.6996
0.1429	0.1135	0.1431	0.0283	0.6979
0.1354	0.108	0.1784	-0.0092	0.7116
0.1299	0.1497	0.0531	0.1692	0.6162
0.0947	0.0357	0.2388	0.0779	0.6342
0.0934	0.0495	0.2462	0.0423	0.6477
0.0766	0.1936	0.0163	0.1351	0.6461
0.0922	0.223	-0.043	0.1769	0.639
0.0857	0.2076	-0.1019	0.3188	0.5659
0.0804	0.1401	0.0806	0.206	0.564
0.0771	0.0501	0.2166	0.1296	0.5908
0.0789	0.0282	0.3061	-0.0029	0.659
0.0676	-0.0422	0.4445	-0.1139	0.7007
0.0932	-0.0033	0.3887	-0.0934	0.6973
0.1133	0.0358	0.2877	-0.0203	0.6841
0.1118	0.0732	0.2156	0.023	0.681
0.1247	0.1524	0.0888	0.077	0.677
0.1172	0.1422	0.0984	0.0592	0.6946
0.1202	0.093	0.1836	0.0096	0.7016
0.1344	0.1736	0.0102	0.1693	0.6359
0.1259	0.1907	-0.0744	0.2753	0.5998
0.1184	-0.0004	0.3175	0.0762	0.599
0.1226	-0.1624	0.7076	-0.2475	0.6945
0.1463	-0.1693	0.7205	-0.2579	0.6988
0.1776	-0.0599	0.4345	-0.0328	0.6502
0.1339	-0.0213	0.3221	0.067	0.6254
0.122	0.0714	0.1716	0.1287	0.6227
0.1012	0.1072	0.1054	0.1786	0.6034
0.1055	0.0763	0.1845	0.0769	0.6583
0.122	0.195	-0.1196	0.2739	0.641
0.0915	0.1359	-0.0062	0.1852	0.6739
0.1116	-0.0231	0.3579	-0.157	0.8094
0.1056	-0.1675	0.6404	-0.3382	0.8501
0.08	-0.1163	0.5874	-0.2722	0.7882
0.0941	0.0538	0.1954	0.055	0.6815
0.1014	0.0062	0.2991	0.0034	0.6849
0.0815	0.1371	0.0389	0.2849	0.5341
0.0775	-0.0921	0.437	0.1211	0.5325
0.1673	-0.0384	0.2847	0.2538	0.4991
0.2486	0.0073	0.2117	0.3241	0.458
0.2604	0.0645	0.1284	0.3513	0.4583
0.3413	0.0153	0.2411	0.2503	0.4945
0.3567	0.0552	0.1873	0.2796	0.478
0.1411	-0.1332	0.6169	-0.3345	0.8397
0.1612	-0.1797	0.6945	-0.3852	0.86
0.1165	-0.209	0.7483	-0.4351	0.8861
0.106	-0.0866	0.5064	-0.3103	0.8803
0.1096	-0.0677	0.468	-0.2757	0.8649
0.0934	-0.0388	0.4001	-0.2217	0.854
0.074	0.0487	0.2511	-0.0692	0.7627
0.0833	0.1415	0.0831	0.0392	0.7259
0.0809	-0.0362	0.5478	-0.3071	0.7904
0.0843	0.0953	0.1464	0.0664	0.6765
0.0836	-0.0311	0.476	-0.1857	0.7285
0.0707	0.0135	0.3842	-0.1005	0.6901
0.0773	0.038	0.3405	-0.0752	0.6854
0.0714	0.2985	-0.2621	0.3748	0.5716
0.0919	0.2954	-0.248	0.3274	0.6103
0.0941	0.3011	-0.3266	0.4246	0.5905
0.0877	0.0036	0.266	-0.0763	0.8002
0.0917	-0.1024	0.5639	-0.3322	0.8665
0.0702	0.1138	0.1093	0.0587	0.7095
0.0734	0.1704	0.0348	0.0928	0.6892
0.0934	0.089	0.0946	0.0898	0.7154
0.0978	-0.0315	0.3332	-0.1136	0.806
0.0794	-0.0726	0.3948	-0.1092	0.7783
0.0973	-0.0974	0.4547	-0.1553	0.7902
0.0914	-0.1278	0.5643	-0.2621	0.8184
0.0973	0.0508	0.1457	0.046	0.7466
0.1236	0.0108	0.2271	-0.0249	0.7771
0.1051	-0.1198	0.4677	-0.2127	0.8567
0.1074	-0.1179	0.4941	-0.2402	0.8574
0.0992	-0.0701	0.4426	-0.2212	0.8435
0.1027	0.0102	0.2724	-0.0773	0.7849
0.1395	0.0753	0.1436	0.0056	0.7652
0.1442	0.155	0.0113	0.0745	0.7517
0.1278	0.0225	0.2108	0.0209	0.7417
0.1455	0.0071	0.2642	-0.0331	0.7529
0.1243	-0.0551	0.4255	-0.1878	0.8015
0.125	0.0129	0.316	-0.1558	0.812
0.1077	-0.1041	0.5274	-0.3256	0.8968
0.0968	0.0946	0.074	0.0651	0.7616
0.1083	0.0446	0.1927	0.0042	0.7581
0.0964	0.0253	0.2462	-0.0426	0.769
0.1145	-0.2394	0.7428	-0.3944	0.8801
0.139	-0.263	0.7694	-0.4053	0.8879
0.145	-0.0086	0.2685	-0.0628	0.7908
0.1367	0.0339	0.166	0.0264	0.7628
0.1648	-0.0035	0.2514	-0.0096	0.753
0.1237	-0.0907	0.4206	-0.1362	0.798
0.1507	-0.0718	0.384	-0.1108	0.7879
0.1106	-0.1059	0.4801	-0.196	0.8072
0.1152	-0.1089	0.5084	-0.2076	0.7951
0.0982	-0.1023	0.5704	-0.2367	0.755
0.0902	-0.0668	0.457	-0.2426	0.8498
0.1106	0.0354	0.206	-0.047	0.7985
0.0928	0.1193	0.0402	0.106	0.7269
0.0986	0.1633	-0.0318	0.1492	0.7116
0.0942	0.3069	-0.2944	0.3794	0.6001
0.1238	-0.0518	0.441	-0.2523	0.8585
0.145	-0.1017	0.5042	-0.2162	0.8093
0.1305	-0.0763	0.3916	-0.0938	0.7753
0.1639	-0.039	0.2388	0.139	0.6524
0.1337	0.2169	-0.2441	0.4411	0.5762
0.1813	0.1322	0.0093	0.1131	0.7358
0.1523	-0.0075	0.2476	-0.0862	0.8402
0.1373	-0.0041	0.2251	-0.0618	0.8383
0.1991	-0.0291	0.2573	-0.0312	0.7996
0.1927	0.0054	0.1791	0.0262	0.7851
0.1756	0.0201	0.1758	0.024	0.7677
0.1482	0.0083	0.173	0.0442	0.7605
0.158	0.0156	0.1864	0.1096	0.6736
0.1661	-0.1342	0.4797	-0.1941	0.8406
0.1431	-0.0803	0.3568	-0.0798	0.7976
0.1215	0.181	-0.1205	0.3149	0.6104
0.1501	0.07	0.0352	0.2476	0.6395
0.1432	-0.0667	0.3348	-0.0133	0.738
0.1279	-0.0792	0.339	-0.0261	0.76
0.1208	-0.077	0.4183	-0.1407	0.7951
0.1167	0.0769	0.1692	-0.016	0.7542
0.1073	0.152	-0.0428	0.1744	0.7119
0.1065	0.1266	-0.0049	0.1583	0.7154
0.0943	0.0579	0.1489	0.0299	0.7599
0.1002	-0.0381	0.4092	-0.1916	0.814
0.102	-0.098	0.6133	-0.4092	0.8835
0.1263	0.0078	0.3211	-0.1121	0.7754
0.1388	-0.0532	0.4082	-0.1023	0.7317
0.1307	-0.0374	0.3469	-0.0382	0.7173
0.117	0.0103	0.3038	-0.0493	0.7219
0.1294	-0.0144	0.3475	-0.0939	0.7472
0.1295	0.0312	0.2686	-0.079	0.7657
0.1742	0.1425	0.0474	0.0526	0.743
0.1905	0.1476	0.0303	0.0697	0.7395
0.1718	0.06	0.1901	-0.0213	0.7581
0.1431	-0.0216	0.3055	-0.0154	0.7182
0.085	0.1394	-0.0538	0.3095	0.5904
0.0956	-0.0624	0.3616	-0.0099	0.6987
0.1282	-0.0205	0.3025	0.0072	0.6985
0.1278	-0.0642	0.3957	-0.0988	0.7556
0.1232	0.0189	0.2504	-0.0017	0.7213
0.1423	-0.0658	0.4566	-0.191	0.7876
0.1351	0.0176	0.2969	-0.0393	0.712
0.1265	0.0899	0.1642	0.0386	0.6945
0.1418	-0.0162	0.3501	-0.0404	0.6951
0.1418	0.0779	0.208	0.0195	0.6845
0.1638	0.0056	0.3337	0.0009	0.6494
0.1574	0.0029	0.323	-0.0028	0.6653
0.1655	-0.0364	0.3836	-0.0324	0.6678
0.1551	0.1261	0.0892	0.0995	0.6677
0.1262	0.0047	0.3786	-0.1205	0.7252
0.1016	0.049	0.2915	-0.0615	0.715
0.0938	0.1914	-0.0394	0.1938	0.6441
0.1177	0.205	-0.0758	0.2138	0.646
0.1068	0.2394	-0.1557	0.3114	0.5957
0.1367	0.1341	0.0406	0.1937	0.6225
0.1413	0.133	0.0525	0.1688	0.6372
0.1687	0.1391	0.0702	0.1113	0.6706
0.2237	0.1217	0.1148	0.0748	0.6795
0.2011	-0.0139	0.3374	-0.0361	0.7016
0.1671	0.0028	0.3249	-0.0361	0.6937
0.1754	-0.0047	0.3631	-0.1155	0.7465
0.1802	0.0855	0.1884	0.0186	0.6944
0.1654	0.1589	0.053	0.0886	0.6894
0.1446	0.2236	-0.1187	0.3241	0.5607
0.0981	0.1663	-0.0059	0.2257	0.6042
0.1063	0.0659	0.2387	0.0613	0.6251
0.0994	0.0357	0.1873	0.1495	0.6185
0.1169	-0.0678	0.3407	0.0705	0.645
0.1441	-0.0056	0.201	0.1685	0.6279
0.1224	0.0196	0.1674	0.1817	0.6252
0.1339	-0.041	0.3208	0.064	0.6516
0.1592	-0.0203	0.3607	-0.0234	0.6746
0.1697	0.0658	0.1411	0.1549	0.6305
0.1936	-0.032	0.3614	-0.0764	0.7417
0.2214	-0.081	0.4694	-0.1653	0.7729
0.2253	0.0428	0.236	0.0062	0.708
0.2013	-0.0033	0.2342	0.1109	0.6486
0.1915	0.0455	0.1387	0.1961	0.6088
0.2197	0.1365	0.0001	0.2425	0.6119
0.2396	0.0333	0.2484	-0.0223	0.7324
0.2117	0.0101	0.2931	-0.0645	0.7532
0.2383	-0.0642	0.3964	-0.0917	0.75
0.2818	-0.0281	0.2706	0.0634	0.6861
0.2865	0.0619	0.0936	0.2128	0.6237
0.2774	-0.0209	0.2743	0.0591	0.6808
0.2639	-0.0704	0.4051	-0.0487	0.7089
0.2682	-0.0788	0.4324	-0.0437	0.6844
0.3619	-0.0519	0.3791	-0.0091	0.6766
0.3492	-0.0246	0.323	0.0359	0.6616
0.3207	0.0021	0.2707	0.0738	0.6492
0.3158	0.0367	0.2087	0.1383	0.6128
0.2348	0.0419	0.1912	0.157	0.6044
0.1987	-0.0031	0.2273	0.176	0.5917
0.1793	0.0199	0.135	0.2841	0.5498
0.1008	0.0093	0.139	0.2826	0.5621
0.048	0.1457	-0.0647	0.3689	0.5499
0.0553	0.1695	-0.051	0.3278	0.5574
0.0496	0.0762	0.0886	0.3091	0.5277
0.0176	-0.0306	0.3777	0.0618	0.5864
0.0076	0.0595	0.2388	0.05	0.648
0.016	-0.076	0.535	-0.2516	0.7914
0.0214	-0.0256	0.4182	-0.1628	0.7705
0.033	-0.0176	0.3706	-0.0843	0.7359
0.0608	-0.0217	0.2598	0.1629	0.5989
0.1471	-0.0087	0.2232	0.244	0.5381
0.3039	-0.0439	0.2898	0.1999	0.5488
0.4185	-0.0647	0.3317	0.1621	0.5656
0.4532	-0.037	0.2876	0.1823	0.5612
0.4432	0.0069	0.2032	0.2276	0.5561
0.4694	0.0705	0.0824	0.2789	0.5607
0.3418	0.0808	0.0499	0.2998	0.5615
0.2937	0.0503	0.1222	0.2446	0.5755
0.1863	-0.0273	0.3004	0.1052	0.6116
0.209	-0.0037	0.257	0.1475	0.5889
0.1983	-0.0114	0.3323	0.0779	0.5944
0.1811	0.0819	0.1886	0.1414	0.583
0.1518	0.2468	-0.1591	0.3622	0.5422
0.1392	0.0422	0.281	-0.0221	0.6926
0.1519	0.0891	0.2791	-0.11	0.7322
0.1415	0.0549	0.4075	-0.2237	0.7535
0.1252	0.0176	0.4143	-0.1537	0.7137
0.1086	0.2103	-0.0758	0.2433	0.6152
0.12	0.0915	0.1203	0.1229	0.6587
0.1255	0.0452	0.2023	0.0758	0.6677
0.1327	0.1125	0.0685	0.1987	0.6108
0.1094	0.1078	0.0821	0.1921	0.6096
0.0945	0.1086	0.1089	0.1547	0.6211
0.1089	0.0391	0.2167	0.0523	0.6894
0.1127	0.1378	0.0645	0.1156	0.6736
0.1012	0.1516	0.0176	0.169	0.6589
0.0976	0.0767	0.1861	0.0456	0.6786
0.1106	0.0809	0.117	0.1063	0.6844
0.1067	0.0762	0.1637	-0.0003	0.7495
0.1038	0.082	0.1801	-0.0649	0.7935
0.0991	0.2826	-0.2339	0.3129	0.6297
0.1048	0.2791	-0.2726	0.3716	0.6202
0.1169	0.1853	-0.0719	0.1774	0.7085
0.1173	0.0331	0.282	-0.1192	0.804
0.0874	0.0182	0.3387	-0.1803	0.8169
0.0722	-0.0982	0.4819	-0.2001	0.8053
0.0889	-0.1548	0.52	-0.1727	0.7919
0.1095	-0.1943	0.5664	-0.1786	0.7921
0.1022	-0.0819	0.3821	-0.0824	0.7713
0.09	0.0583	0.1531	0.033	0.7507
0.1087	0.0617	0.1585	0.0714	0.7036
0.104	0.0867	0.1065	0.1712	0.6307
0.0841	-0.0759	0.4834	-0.1349	0.7257
0.0803	-0.0447	0.3827	-0.1184	0.7709
0.0771	0.0755	0.1942	-0.0335	0.7536
0.1024	0.0104	0.2597	0.0175	0.6987
0.1156	-0.0271	0.3461	-0.0431	0.7138
0.0992	-0.0529	0.4496	-0.117	0.7087
0.09	-0.0129	0.3633	-0.0538	0.6961
0.0809	0.1173	0.1275	0.0976	0.6424
0.1107	0.2227	-0.1074	0.2693	0.5979
0.1252	0.1823	0.0314	0.0835	0.6877
0.103	0.2194	-0.0213	0.0941	0.6982
0.0907	0.176	0.0543	0.0653	0.6973
0.0956	0.0012	0.3205	0.0344	0.6336
0.0949	0.1453	0.0806	0.1339	0.6304
0.0944	0.1735	0.0196	0.1734	0.6232
0.1006	0.1313	0.1046	0.1205	0.6368
0.1082	0.0023	0.3205	0.0584	0.6111
0.0935	0.0495	0.2235	0.1481	0.5707
[truncated: 62,470 more rows]

## Sheet: Vitiligo depth 60 um
Int	C1	C2	C3	C4
0.1796	-0.1024	0.4231	-0.2477	0.9184
0.1653	-0.0324	0.2819	-0.1108	0.8534
0.1336	0.017	0.1647	-0.0215	0.8307
0.132	-0.0826	0.2743	-0.0104	0.8098
0.212	0.0897	-0.0622	0.2363	0.7275
0.2564	0.1291	-0.1567	0.3301	0.6908
0.1693	0.155	-0.1797	0.3229	0.693
0.1849	-0.0625	0.2998	-0.0993	0.8562
0.163	0.0734	0.0203	0.1774	0.7282
0.1782	0.0749	0.0726	0.1156	0.7298
0.1644	0.2265	-0.2735	0.3875	0.6531
0.1699	0.0584	0.0547	0.1227	0.7558
0.1285	0.1657	-0.2186	0.3343	0.7083
0.1401	0.0049	0.0974	0.0764	0.8114
0.1621	-0.2077	0.6146	-0.3428	0.9166
0.1199	-0.283	0.7961	-0.4825	0.9528
0.0996	-0.1412	0.5274	-0.3124	0.9197
0.1259	-0.038	0.3172	-0.1162	0.8295
0.1901	-0.1006	0.4838	-0.2561	0.8637
0.1992	-0.0453	0.3417	-0.1044	0.7964
0.1895	0.0092	0.1368	0.0486	0.7988
0.1901	0.0042	0.1255	0.0709	0.7916
0.2039	-0.0588	0.3366	-0.0791	0.7922
0.218	-0.1095	0.4805	-0.226	0.8478
0.1891	-0.0359	0.335	-0.1001	0.7933
0.2225	-0.2067	0.6677	-0.4161	0.9446
0.2407	-0.1055	0.4141	-0.1236	0.8022
0.2331	0.0155	0.185	0.0581	0.7287
0.2035	0.2333	-0.1404	0.1991	0.7005
0.2059	0.1771	-0.0284	0.0985	0.7462
0.1879	0.0202	0.1932	-0.052	0.8328
0.1783	0.0001	0.2243	-0.0659	0.8353
0.2205	-0.043	0.3208	-0.1148	0.8304
0.1983	-0.0511	0.3539	-0.1515	0.8392
0.157	-0.0154	0.2735	-0.0937	0.8238
0.1464	0.0208	0.1955	-0.0221	0.7947
0.2323	-0.0127	0.3096	-0.095	0.7883
0.2261	-0.1777	0.6968	-0.4009	0.881
0.1964	-0.0723	0.5319	-0.3276	0.8655
0.2093	0.0203	0.3271	-0.1638	0.8137
0.2448	0.1209	0.0604	0.0743	0.7365
0.2196	0.1295	0.0271	0.1329	0.7003
0.2661	0.0341	0.2869	-0.0702	0.7383
0.2804	0.1091	0.1983	0.0121	0.673
0.2496	0.0541	0.2609	0.0058	0.6716
0.2545	0.0677	0.2765	-0.0719	0.7226
0.2128	0.0892	0.2565	-0.1254	0.779
0.182	0.2128	0.0464	-0.015	0.7555
0.1794	0.1245	0.1214	0.008	0.742
0.1833	0.1527	0.0377	0.0789	0.7246
0.2052	0.0125	0.3335	-0.1285	0.7709
0.1566	-0.1022	0.5284	-0.2441	0.8051
0.1339	0.0157	0.1972	0.0118	0.764
0.117	0.1171	-0.0198	0.1622	0.7273
0.1105	0.088	0.0682	0.0357	0.798
0.0963	0.0118	0.2281	-0.1134	0.862
0.0778	0.1713	-0.0694	0.1667	0.7169
0.0855	0.1078	-0.0293	0.2045	0.7037
0.1023	0.2258	-0.2832	0.4448	0.6034
0.1032	0.2615	-0.3164	0.4174	0.6304
0.1177	0.195	-0.1378	0.2871	0.6508
0.1279	0.0883	0.11	0.0541	0.7369
0.142	-0.1477	0.5764	-0.363	0.9252
0.1479	-0.0892	0.4157	-0.2239	0.8925
0.1853	-0.1587	0.5671	-0.3342	0.9166
0.1922	-0.0462	0.3397	-0.1445	0.8408
0.1957	-0.0307	0.3514	-0.1826	0.8529
0.1836	-0.0185	0.3795	-0.2393	0.8692
0.2812	-0.1194	0.6025	-0.4187	0.9288
0.2532	-0.0855	0.5291	-0.3513	0.9016
0.2135	-0.0191	0.3382	-0.1588	0.8292
0.2396	-0.0661	0.3725	-0.1391	0.8195
0.2434	-0.0728	0.3767	-0.1283	0.8106
0.207	-0.0619	0.362	-0.1229	0.8109
0.2145	-0.0339	0.2624	0.0213	0.7403
0.202	-0.1511	0.4973	-0.1789	0.8242
0.2141	-0.2314	0.6621	-0.3308	0.8925
0.2002	-0.2089	0.6273	-0.3153	0.8897
0.1991	0.1135	-0.1352	0.2598	0.7526
0.2071	0.2044	-0.2857	0.3369	0.7382
0.196	0.1291	-0.0731	0.1305	0.81
0.1765	0.0727	0.0743	0.0094	0.8409
0.1701	-0.0964	0.4224	-0.2393	0.9083
0.152	-0.0704	0.385	-0.173	0.8543
0.15	-0.0131	0.2974	-0.1148	0.8161
0.176	-0.0193	0.3146	-0.0923	0.7825
0.1735	0.024	0.2249	-0.1431	0.8794
0.186	0.0089	0.2835	-0.1627	0.8636
0.1562	0.1877	-0.1069	0.1661	0.7427
0.1557	0.1964	-0.1313	0.1881	0.7382
0.1991	0.0903	0.0688	0.0294	0.8031
0.2681	0.0152	0.1639	0.0082	0.8058
0.2505	0.0261	0.1671	0.0094	0.7878
0.1828	0.0822	0.0745	0.0886	0.7403
0.1958	-0.0178	0.2662	-0.0659	0.8035
0.1626	-0.074	0.3538	-0.1382	0.8504
0.1703	0.0552	0.0572	0.0758	0.8027
0.2102	0.0698	0.0733	0.009	0.8402
0.2061	0.0139	0.2174	-0.0851	0.8455
0.1605	0.0903	0.0397	0.1192	0.7381
0.1294	0.16	-0.1027	0.2491	0.6802
0.16	0.1454	-0.0746	0.2335	0.6859
0.1368	0.1763	-0.132	0.292	0.6539
0.1217	0.0076	0.275	-0.0832	0.7927
0.1483	-0.0436	0.396	-0.2081	0.8467
0.1448	-0.0923	0.4865	-0.2944	0.8916
0.129	-0.0809	0.4331	-0.2054	0.8434
0.1396	-0.0014	0.3156	-0.061	0.74
0.1462	-0.0343	0.4159	-0.1234	0.7376
0.1523	-0.1096	0.5284	-0.1433	0.7133
0.131	-0.0071	0.3054	-0.0197	0.7079
0.139	0.103	0.1015	0.1688	0.6169
0.1458	0.0637	0.1977	0.0711	0.6591
0.1698	0.1715	0.0293	0.1481	0.6452
0.1891	0.232	-0.1186	0.2586	0.6192
0.2198	0.1736	0.0078	0.1329	0.678
0.2562	0.1048	0.1447	0.0439	0.6988
0.2382	0.053	0.2725	-0.0325	0.6979
0.2605	0.0508	0.276	-0.0341	0.6982
0.2562	0.0023	0.3693	-0.117	0.7378
0.2288	0.1049	0.1955	-0.0266	0.7181
0.2317	0.0355	0.219	0.043	0.6924
0.2368	-0.0533	0.3889	-0.058	0.7126
0.2651	-0.092	0.5087	-0.1767	0.7487
0.2773	-0.0977	0.5371	-0.2091	0.7556
0.3405	0.0367	0.3102	-0.0721	0.7138
0.3805	0.0168	0.3095	-0.033	0.6978
0.3561	-0.0341	0.4302	-0.1261	0.7201
0.3357	-0.0025	0.3544	-0.0616	0.6987
0.2869	0.0242	0.2847	-0.0028	0.6854
0.2624	0.0012	0.3637	-0.129	0.757
0.297	0.1157	0.0848	0.082	0.7059
0.3125	0.1214	0.0741	0.0906	0.7024
0.2865	0.1287	0.0201	0.1933	0.6459
0.2898	0.0315	0.2406	0.0357	0.6881
0.3082	-0.005	0.3257	-0.031	0.7073
0.362	-0.1413	0.5081	-0.0583	0.6841
0.5964	-0.037	0.2962	0.1109	0.6214
1	0.0487	0.1267	0.2575	0.5582
0.9751	0.068	0.0862	0.2855	0.5517
0.6923	0.0284	0.2008	0.186	0.5784
0.5609	0.0116	0.209	0.1571	0.6142
0.4798	-0.0381	0.3637	-0.0303	0.6958
0.4064	-0.012	0.2947	0.0237	0.688
0.3012	0.0188	0.249	0.0228	0.6998
0.3183	0.0278	0.2026	0.0748	0.6871
0.2932	0.1068	0.0599	0.2019	0.6186
0.3173	0.1606	-0.0243	0.2509	0.6021
0.3258	-0.0043	0.331	-0.0568	0.7214
0.2936	0.0293	0.2419	0.0181	0.7033
0.3172	0.0462	0.1859	0.1241	0.6403
0.3377	0.0864	0.1175	0.1968	0.5963
0.4129	0.0998	0.0993	0.2116	0.5845
0.3524	-0.0759	0.4045	0.0443	0.6193
0.2075	-0.0317	0.2928	0.127	0.6022
0.1905	-0.0078	0.2819	0.0817	0.6364
0.1936	-0.107	0.4963	-0.1532	0.7611
0.1973	-0.0809	0.4787	-0.1691	0.7645
0.2392	0.0039	0.3423	-0.1354	0.7763
0.2964	0.0586	0.2703	-0.1262	0.7839
0.3337	0.1069	0.1955	-0.0899	0.7745
0.3036	0.2082	-0.0406	0.1273	0.6882
0.2358	0.1903	-0.0053	0.1047	0.6936
0.2058	0.0422	0.2793	-0.0734	0.7339
0.2014	0.0841	0.1808	0.0624	0.6536
0.1574	0.0869	0.1772	0.0555	0.6688
0.1871	-0.0202	0.368	-0.1309	0.7726
0.1578	0.1196	0.0454	0.0502	0.7718
0.231	0.1196	0.0454	0.0502	0.7718
0.2141	0.0395	0.241	-0.1157	0.8248
0.2609	0.0344	0.1957	-0.0555	0.8116
0.2497	0.0391	0.1873	-0.0481	0.8076
0.2003	0.0549	0.1363	0.0006	0.7964
0.1872	0.0289	0.19	-0.0385	0.8081
0.1792	-0.0222	0.2727	-0.0883	0.8295
0.1892	-0.0691	0.3772	-0.1606	0.851
0.2005	0.0649	0.1099	0.084	0.7386
0.1622	0.0013	0.1525	0.0781	0.7628
0.1491	0.023	0.1356	0.0863	0.7437
0.1679	-0.0415	0.2282	0.0514	0.7487
0.1512	0.0293	0.1959	0.0166	0.7515
0.1451	0.0644	0.1296	0.0917	0.7107
0.118	0.1446	-0.0154	0.2062	0.6602
0.0933	0.2369	-0.1363	0.2379	0.6556
0.1021	0.065	0.2572	-0.1455	0.8153
0.1271	0.0019	0.283	-0.161	0.8755
0.1181	0.0594	0.1326	-0.0199	0.8265
0.1505	0.2217	-0.2473	0.3555	0.6637
0.1516	0.0612	0.1631	0.0203	0.7453
0.1226	0.0276	0.2426	-0.0452	0.7651
0.1348	-0.0583	0.4075	-0.1967	0.8415
0.1875	-0.0017	0.2548	-0.0659	0.811
0.1969	0.0765	0.0971	0.056	0.7656
0.1741	0.1015	0.08	0.042	0.7698
0.1489	0.0232	0.2822	-0.1241	0.8105
0.1917	-0.091	0.4219	-0.1621	0.8191
0.1471	-0.0415	0.3252	-0.0758	0.7787
0.1627	0.0598	0.1131	0.0953	0.7188
0.2259	0.0014	0.2679	-0.1109	0.8337
0.2325	0.0612	0.1333	0.0302	0.766
0.2691	0.071	0.1111	0.0536	0.7547
0.254	0.0181	0.175	0.044	0.756
0.1868	0.0137	0.2394	-0.1041	0.8474
0.1396	-0.024	0.325	-0.1952	0.8914
0.1591	0.0031	0.2819	-0.1481	0.8582
0.1887	-0.0668	0.3628	-0.1318	0.8278
0.1691	-0.0392	0.3125	-0.0829	0.8012
0.2159	-0.0988	0.4526	-0.1876	0.8291
0.171	0.0403	0.1772	0.0707	0.706
0.1652	-0.0977	0.3854	-0.0226	0.7286
0.1503	-0.1037	0.3921	-0.0492	0.7514
0.1532	-0.0129	0.2583	-0.0022	0.7496
0.1391	0.001	0.2598	-0.0321	0.7646
0.1299	-0.0415	0.323	-0.0579	0.7691
0.1605	-0.21	0.6602	-0.3401	0.8805
0.1951	-0.0107	0.274	-0.1148	0.8349
0.2237	0.0427	0.2062	-0.104	0.8385
0.2119	0.1187	0.0428	0.0354	0.7957
0.1769	0.1247	0.0023	0.1242	0.7388
0.152	0.1412	-0.0174	0.1386	0.7245
0.1325	0.1638	-0.0371	0.1551	0.7066
0.1685	0.088	0.1038	0.0576	0.743
0.1594	-0.0087	0.2755	-0.0642	0.7899
0.1408	0.0026	0.2296	-0.0444	0.8024
0.135	0.0982	0.0347	0.1103	0.7449
0.1504	0.2272	-0.2282	0.3423	0.6473
0.1599	0.13	0.0062	0.152	0.7039
0.1055	0.0021	0.2646	-0.0817	0.8082
0.0893	0.0746	0.1251	-0.0486	0.8377
0.1019	0.1777	-0.1802	0.33	0.6634
0.0979	0.1876	-0.2304	0.3877	0.6512
0.0793	0.0046	0.0891	0.2116	0.6882
0.0834	0.1112	-0.1019	0.3729	0.6058
0.1159	0.1468	-0.1074	0.2535	0.6969
0.1234	0.0921	-0.0205	0.1842	0.7334
0.1513	0.069	0.083	0.0289	0.8137
0.1504	-0.109	0.4536	-0.2226	0.8746
0.183	-0.0764	0.4483	-0.2674	0.8861
0.1408	-0.0508	0.3698	-0.157	0.8269
0.1116	0.017	0.2062	-0.0312	0.7943
0.1091	-0.0998	0.4159	-0.1472	0.8239
0.1211	0.0032	0.1711	0.0585	0.7605
0.1337	-0.064	0.3274	-0.1123	0.8441
0.1312	0.0317	0.1361	-0.0048	0.8357
0.112	-0.0031	0.2087	-0.0562	0.8459
0.11	0.121	0.0141	0.0894	0.7724
0.097	-0.0094	0.2252	-0.001	0.781
0.0961	0.0187	0.146	0.056	0.7743
0.1048	-0.0429	0.2299	0.0222	0.7882
0.0942	-0.0023	0.2019	0.0334	0.7523
0.0971	-0.0164	0.2684	0.0003	0.7357
0.0973	0.0794	0.0556	0.1598	0.7026
0.0761	0.0635	0.0188	0.2481	0.6658
0.0859	0.0959	-0.0449	0.2979	0.6447
0.129	-0.0741	0.3519	-0.191	0.9035
0.1645	-0.0536	0.3314	-0.1487	0.8623
0.1482	0.0129	0.1889	-0.0486	0.8383
0.1472	-0.0104	0.2185	-0.0373	0.8204
0.2145	0.0037	0.1506	0.0603	0.7791
0.2237	-0.0379	0.2719	-0.0171	0.7797
0.167	-0.0346	0.2687	-0.0097	0.7728
0.1537	-0.1085	0.422	-0.1992	0.8836
0.1683	-0.0941	0.3795	-0.1573	0.8727
0.1501	0.0106	0.1829	0.0272	0.7786
0.1582	0.1291	-0.0617	0.2005	0.7256
0.1555	0.0602	0.0711	0.1146	0.7424
0.116	0.1987	-0.2224	0.3204	0.6966
0.1124	0.011	0.1015	0.112	0.7671
0.1398	-0.1282	0.4052	-0.1664	0.8756
0.1305	-0.0968	0.3565	-0.1102	0.8375
0.1147	0.0121	0.196	-0.0446	0.827
0.1451	0.1186	-0.0227	0.1555	0.7394
0.1956	0.0881	0.1128	0.0245	0.768
0.1704	0.1195	-0.0685	0.2304	0.7139
0.1559	0.1123	-0.072	0.237	0.7152
0.1677	-0.0886	0.3472	-0.0756	0.8034
0.1394	-0.1108	0.4283	-0.1346	0.8062
0.1563	-0.0636	0.3663	-0.1354	0.8249
0.1972	0.0562	0.0968	0.0809	0.7564
0.1811	-0.0235	0.2833	-0.1192	0.8507
0.214	-0.0306	0.3192	-0.1439	0.8455
0.25	0.0522	0.1	0.1278	0.7068
0.204	0.0089	0.2044	0.0475	0.7276
0.1651	0.0249	0.1719	0.0278	0.7634
0.157	-0.1742	0.6132	-0.3569	0.9057
0.1656	-0.0801	0.4537	-0.267	0.8853
0.1815	0.0298	0.2245	-0.0411	0.7773
0.1777	0.027	0.2847	-0.1378	0.8201
0.1567	0.0725	0.1244	0.0387	0.7538
0.1599	0.1581	-0.0268	0.1231	0.7398
0.1695	0.0931	0.146	-0.0219	0.7752
0.1628	-0.0414	0.4656	-0.3004	0.873
0.1708	-0.0072	0.423	-0.3012	0.8836
0.1684	0.0993	0.119	-0.0086	0.7855
0.1919	0.1956	-0.1337	0.2171	0.7173
0.2764	0.0986	0.0397	0.1372	0.7198
0.3161	0.1384	0.0548	0.1013	0.6998
0.2796	0.1555	0.0894	0.1069	0.6417
0.2437	0.1549	0.0868	0.112	0.641
0.2268	0.0693	0.2739	-0.0707	0.7224
0.2181	0.1894	0.0973	-0.0422	0.7566
0.2509	0.22	0.0264	0.011	0.7418
0.1771	0.1082	0.1502	0.002	0.7371
0.1593	0.0885	0.1239	0.0538	0.7284
0.176	0.0451	0.1743	0.0483	0.7285
0.1558	-0.0037	0.2388	-0.0035	0.7627
0.1553	0.0213	0.1755	0.0331	0.758
0.1449	0.0888	0.0228	0.1447	0.7298
0.1154	0.0679	0.0731	0.0767	0.7701
0.0854	0.0128	0.2162	-0.0969	0.8592
0.0884	0.146	-0.0406	0.1454	0.7402
0.0945	0.0506	0.1843	-0.0239	0.7844
0.091	-0.0377	0.2833	-0.02	0.7712
0.0967	0.1804	-0.1577	0.2697	0.7009
0.1063	0.2452	-0.2732	0.3811	0.6392
0.1233	0.0456	0.1451	0.0132	0.7912
0.1489	-0.073	0.3914	-0.2038	0.882
0.1815	0.0148	0.1864	-0.05	0.8451
0.1684	0.0426	0.18	-0.0914	0.8619
0.2006	0.166	-0.0788	0.1394	0.7658
0.1835	0.0683	0.1124	0.0152	0.792
0.196	0.0315	0.2319	-0.0699	0.794
0.2684	-0.1493	0.638	-0.4082	0.9101
0.2228	-0.1014	0.5217	-0.3197	0.8899
0.1893	-0.0804	0.4619	-0.2677	0.8771
0.2156	-0.0045	0.2584	-0.0938	0.8364
0.2471	-0.0426	0.308	-0.0522	0.7737
0.1996	-0.0394	0.2752	0.0099	0.7412
0.1719	-0.0882	0.3873	-0.072	0.7633
0.1997	-0.1039	0.4145	-0.0954	0.7763
0.2194	-0.198	0.6025	-0.297	0.8846
0.1763	-0.1714	0.5249	-0.2379	0.8769
0.1658	-0.0035	0.1806	-0.0272	0.847
0.2208	0.1142	-0.064	0.1395	0.8076
0.2389	0.1567	-0.1361	0.2007	0.7744
0.2002	0.0742	0.063	0.0784	0.7814
0.171	-0.0281	0.2906	-0.1115	0.8396
0.1787	-0.0933	0.4205	-0.1972	0.8584
0.136	-0.1662	0.5757	-0.3372	0.9157
0.2086	-0.0639	0.3435	-0.0671	0.7731
0.1934	-0.1769	0.5861	-0.3429	0.9241
0.1783	-0.0954	0.4328	-0.2484	0.904
0.1911	-0.0172	0.2647	-0.115	0.8563
0.182	0.0623	0.1238	-0.0082	0.8093
0.2003	-0.0018	0.2218	-0.0386	0.8042
0.2481	0.0469	0.1163	0.0589	0.7704
0.2349	-0.0563	0.3092	-0.0657	0.8053
0.2581	0.0052	0.183	0.0388	0.762
0.2017	-0.0681	0.3425	-0.108	0.8207
0.1851	-0.0636	0.3179	-0.1019	0.8429
0.1958	-0.0008	0.22	-0.0647	0.8419
0.2208	0.0568	0.0702	0.0428	0.8237
0.1964	0.0871	-0.0057	0.1616	0.7438
0.1703	0.0998	0.0144	0.1731	0.6996
0.1639	0.0752	0.0757	0.125	0.7121
0.1657	0.1304	-0.0459	0.2149	0.6931
0.1431	0.1076	0.0114	0.1662	0.7061
0.1453	0.0228	0.2383	-0.0549	0.7854
0.1306	-0.1734	0.5967	-0.3044	0.871
0.1133	0.0006	0.3379	-0.223	0.8785
0.1207	-0.0342	0.3999	-0.254	0.8826
0.1271	-0.1155	0.5859	-0.2743	0.8003
0.1173	-0.1112	0.5637	-0.2376	0.7794
0.0882	-0.0783	0.48	-0.1217	0.7094
0.1265	0.034	0.2024	0.1007	0.6514
0.1305	0.0856	0.0936	0.177	0.6345
0.1093	0.0552	0.1767	0.0706	0.6899
0.1626	0.1503	0.0409	0.1577	0.6461
0.1925	0.1317	0.0988	0.1052	0.6569
0.1995	0.1925	-0.0161	0.182	0.6341
0.1946	0.2865	-0.1923	0.33	0.5663
0.1712	0.2831	-0.1805	0.318	0.5687
0.1808	0.1214	0.1228	0.0799	0.6652
0.1889	-0.0761	0.53	-0.2082	0.7477
0.1854	-0.1147	0.627	-0.3237	0.8063
0.1953	0.0271	0.2648	-0.0029	0.7028
0.2102	-0.0095	0.3317	-0.0235	0.6889
0.2184	-0.0143	0.3896	-0.0532	0.6645
0.2276	-0.1297	0.655	-0.2722	0.7361
0.272	0.0424	0.3226	-0.0633	0.6884
0.3443	0.0725	0.2529	-0.0102	0.676
0.379	0.0415	0.2882	-0.0018	0.6618
0.3278	0.029	0.3175	-0.025	0.6665
0.2793	-0.0607	0.4905	-0.1991	0.7546
0.2777	-0.0687	0.5462	-0.2893	0.7956
0.2696	-0.0188	0.4176	-0.1907	0.7794
0.2809	0.0745	0.1979	-0.0156	0.7292
0.2937	0.0865	0.1394	0.0876	0.6703
0.2745	0.001	0.3424	-0.0569	0.7028
0.2836	-0.0455	0.3884	-0.059	0.7123
0.2957	-0.0665	0.3898	-0.0003	0.671
0.3149	-0.0257	0.3017	0.0615	0.6557
0.471	0.0242	0.1795	0.2028	0.5849
0.6347	0.001	0.2217	0.1632	0.606
0.875	-0.0302	0.3067	0.1075	0.6097
0.8317	-0.0074	0.2374	0.1597	0.6021
0.7236	0.0304	0.1693	0.1996	0.594
0.6102	-0.0299	0.2954	0.0744	0.6542
0.5752	0.0088	0.2207	0.106	0.6568
0.4878	0.1018	0.0421	0.2464	0.6017
0.3831	0.1905	-0.1337	0.4484	0.485
0.3919	0.1554	-0.0552	0.3757	0.513
0.4277	0.0989	0.0781	0.2446	0.5685
0.4129	0.1074	0.1102	0.1432	0.6322
0.4152	0.0135	0.2723	0.09	0.6174
0.5232	0.0472	0.179	0.1993	0.5685
0.5429	-0.0487	0.3443	0.111	0.5866
0.4926	-0.0201	0.2726	0.1638	0.5757
0.3973	-0.0107	0.2394	0.185	0.5781
0.1685	0.0376	0.1889	0.1705	0.595
0.1758	-0.0372	0.3309	0.0403	0.6609
0.1991	-0.1822	0.7018	-0.2986	0.7687
0.2468	-0.0472	0.4543	-0.2145	0.7957
0.2846	-0.0221	0.4511	-0.2461	0.8066
0.3143	0.178	0.0304	0.0862	0.6934
0.2895	0.0848	0.2581	-0.0879	0.7337
0.2756	0.0531	0.3112	-0.1451	0.769
0.2195	0.0649	0.3313	-0.2133	0.8045
0.1831	0.1528	0.1531	-0.0706	0.7554
0.1745	0.1548	0.1485	-0.0395	0.7288
0.1945	-0.2195	0.7472	-0.3469	0.8061
0.2136	-0.0051	0.3474	-0.113	0.7584
0.2032	0.1095	0.0836	0.0849	0.7104
0.2083	0.0434	0.2302	-0.0929	0.8086
0.2284	0.0145	0.2788	-0.1347	0.8304
0.2403	0.0623	0.1664	-0.0564	0.8125
0.2355	0.0289	0.2142	-0.074	0.8156
0.227	0.0121	0.2198	-0.0646	0.8253
0.1978	-0.008	0.2582	-0.0864	0.8326
0.1878	0.0854	0.0616	0.1204	0.729
0.1898	0.0593	0.1388	0.0535	0.7422
0.155	0.0586	0.0528	0.1671	0.7095
0.1565	0.0471	0.0836	0.1305	0.7269
0.1783	-0.0257	0.1963	0.0802	0.7359
0.1645	0.0596	0.111	0.0675	0.7516
0.1491	-0.0008	0.2724	-0.0415	0.764
0.1229	-0.0008	0.2724	-0.0415	0.764
0.0805	0.0762	0.1862	0.0028	0.7234
0.1049	0.015	0.3474	-0.1975	0.8266
0.1103	0.0981	0.0753	0.0438	0.7809
0.1174	0.1429	-0.0413	0.1812	0.7148
0.1358	0.0992	0.0621	0.117	0.7165
0.154	0.0612	0.1631	0.0203	0.7453
0.1532	0.1117	0.0474	0.1006	0.7279
0.1441	0.038	0.2005	-0.0237	0.7774
0.1425	0.1041	0.039	0.1312	0.7229
0.209	-0.029	0.3109	-0.075	0.7919
0.1368	-0.0608	0.3896	-0.1473	0.8152
0.1347	0.0093	0.3328	-0.1829	0.833
0.1713	0.0389	0.2373	-0.0949	0.8092
0.1567	-0.0737	0.3999	-0.1572	0.8184
0.2007	-0.1391	0.5211	-0.2661	0.8741
0.1875	-0.0633	0.3742	-0.1704	0.8554
0.2255	0.0021	0.2381	-0.0481	0.8043
0.2531	0.07	0.1006	0.0787	0.7464
0.2834	-0.037	0.3124	-0.0534	0.7746
0.1993	-0.0308	0.3062	-0.0578	0.7793
0.1268	-0.1049	0.4413	-0.1568	0.817
0.1364	-0.1197	0.4663	-0.1735	0.8193
0.1601	-0.0705	0.3465	-0.0821	0.7967
0.1886	-0.0328	0.3085	-0.0887	0.8009
0.1747	0.0443	0.1942	-0.0588	0.816
0.1502	0.0389	0.1669	0.0772	0.7126
0.1467	-0.0472	0.3048	-0.0074	0.7469
0.1512	-0.0048	0.2026	0.0605	0.7345
0.1464	0.0671	0.1038	0.092	0.7295
0.1469	0.0371	0.1946	0.0054	0.7563
0.1387	-0.0112	0.2644	-0.0057	0.7444
0.1712	-0.1299	0.5057	-0.2171	0.8256
0.1753	0.0191	0.1408	0.0596	0.759
0.1842	0.061	0.0756	0.0529	0.7982
0.2059	0.179	-0.1419	0.1868	0.7735
0.2196	0.103	0.0883	-0.0056	0.8051
0.1595	0.0989	0.1024	-0.0199	0.8081
0.1662	0.079	0.1555	-0.0461	0.8014
0.1438	0.1898	-0.1042	0.1761	0.7292
0.0969	0.1703	-0.0544	0.1356	0.7392
0.1113	0.11	0.0388	0.0939	0.7467
0.154	0.2784	-0.2794	0.3278	0.6606
0.1861	0.2786	-0.305	0.3738	0.6418
0.1685	0.1825	-0.0758	0.1891	0.6968
0.1433	0.0038	0.2624	-0.0811	0.8082
0.1305	-0.0866	0.4585	-0.2613	0.8807
0.1165	0.0014	0.1883	-0.0171	0.8143
0.1161	-0.0291	0.2055	-0.0086	0.8263
0.108	-0.1029	0.36	-0.1159	0.8505
0.0922	-0.1924	0.5292	-0.183	0.8382
0.1063	-0.0638	0.2941	-0.0453	0.8073
0.1051	0.0795	0.0301	0.1102	0.7759
0.1268	0.0732	0.0685	0.0436	0.8106
0.1426	0.0307	0.1969	-0.0331	0.803
0.1234	-0.0125	0.2863	-0.0664	0.7807
0.145	-0.1745	0.56	-0.2098	0.81
0.1269	-0.1981	0.604	-0.2502	0.8306
0.1232	-0.1853	0.5555	-0.1988	0.8203
0.1225	0.0749	-0.0295	0.252	0.6956
0.1401	0.0601	0.0378	0.1329	0.7646
0.1394	0.1607	-0.1681	0.2331	0.7686
0.0883	0.0957	0.0422	0.0576	0.7948
0.0787	0.2485	-0.2518	0.2408	0.7521
0.0924	0.0701	0.0856	0.0623	0.7744
0.0967	-0.0518	0.2943	-0.0862	0.8389
0.1087	-0.0342	0.2215	0.0207	0.7888
0.0906	-0.0297	0.2601	0.0222	0.7434
0.0807	-0.0343	0.2724	0.0294	0.7329
0.0673	0.0077	0.1586	0.1573	0.6784
0.0623	-0.0527	0.2498	0.1262	0.6762
0.0798	-0.0751	0.3367	0.0392	0.6995
0.1348	0.0442	0.1234	0.0154	0.8028
0.1965	0.0991	0.0083	0.089	0.7885
0.1794	0.0809	0.0512	0.0594	0.7993
0.1638	0.0406	0.1366	0.0017	0.8127
0.204	0.0335	0.114	0.0877	0.7528
0.1545	0.0751	0.099	0.1439	0.6705
0.1216	0.0739	0.0913	0.1569	0.6677
0.1125	-0.0579	0.3212	-0.0458	0.7804
0.1318	0.0209	0.1216	0.0984	0.7586
0.161	0.0312	0.1111	0.0965	0.7605
0.1272	0.0848	0.0069	0.1699	0.7311
0.1252	0.0678	0.0268	0.1772	0.7192
0.1392	0.2347	-0.2758	0.3778	0.6559
0.1108	0.0765	-0.0161	0.2138	0.7198
0.1357	0.1045	-0.0267	0.1556	0.7632
0.1357	-0.0433	0.3023	-0.1455	0.8772
0.1307	0.0135	0.1946	-0.0458	0.8275
0.152	0.0091	0.1989	-0.0444	0.8281
0.1547	0.1101	0.0983	0.0136	0.7734
0.136	0.2036	-0.1822	0.2643	0.7087
0.0996	0.0117	0.1099	0.1382	0.7305
0.1145	-0.1169	0.3482	-0.0124	0.7685
0.1016	-0.0514	0.2714	-0.0016	0.7691
0.1504	0.0134	0.1804	0.0093	0.789
0.1849	0.008	0.1834	-0.0247	0.8308
0.1747	-0.0768	0.3376	-0.13	0.8645
0.1632	-0.1482	0.4622	-0.1851	0.8614
0.2257	-0.1737	0.528	-0.2219	0.8614
0.1892	-0.0083	0.2023	0.0748	0.724
0.1414	0.0282	0.1765	0.0273	0.752
0.1892	-0.1231	0.4688	-0.1976	0.8324
0.1583	-0.0957	0.4429	-0.2328	0.8711
0.1329	-0.1375	0.5389	-0.3029	0.89
0.1623	-0.0078	0.3711	-0.2062	0.8374
0.1737	0.0543	0.2253	-0.0696	0.7881
0.2033	0.1247	0.0683	0.0305	0.7736
0.1941	-0.014	0.4061	-0.2321	0.8409
0.1423	-0.0441	0.4676	-0.2798	0.8538
0.1693	-0.0613	0.4983	-0.2976	0.8572
0.1775	0.0923	0.0961	0.0849	0.7192
0.1713	0.2345	-0.2131	0.2889	0.6858
0.2269	0.2482	-0.2462	0.3156	0.6804
0.2214	0.2229	-0.1526	0.223	0.7044
0.2379	0.1412	0.1107	0.0192	0.7218
0.2322	0.0118	0.4022	-0.2075	0.7896
0.2174	-0.0044	0.4897	-0.2689	0.7764
0.2822	-0.0412	0.6376	-0.4515	0.8502
0.275	0.0999	0.2903	-0.1787	0.7808
0.1852	0.0509	0.2884	-0.1182	0.7747
0.1547	0.0817	0.1323	0.0417	0.7385
0.1586	0.125	-0.0004	0.1423	0.7283
0.1602	0.0358	0.1363	0.0536	0.7683
0.1705	0.0369	0.0992	0.0902	0.7651
0.1451	0.0632	0.0479	0.1293	0.7518
0.1253	0.136	-0.0761	0.2351	0.6915
0.0956	0.1859	-0.1301	0.2433	0.6899
0.1092	0.1744	-0.1007	0.2075	0.7082
0.1041	0.0464	0.0846	0.1154	0.7406
0.0806	0.0657	0.0253	0.1723	0.7292
0.1042	0.0952	0.0349	0.1095	0.7513
0.0917	0.1381	-0.0314	0.172	0.7133
0.0972	0.0928	0.0892	0.0072	0.8072
0.1271	-0.0094	0.2675	-0.1258	0.8633
0.2072	0.0737	0.1077	-0.0262	0.8401
0.1704	0.1544	-0.0424	0.1102	0.7694
0.1881	0.2018	-0.1323	0.1745	0.7493
0.1604	0.1356	0.0093	0.0749	0.7729
0.1771	0.0872	0.1206	-0.0091	0.795
0.2087	-0.1248	0.5558	-0.3373	0.8958
0.2146	-0.1194	0.5574	-0.3481	0.8983
0.2394	-0.1519	0.565	-0.3268	0.9026
0.2372	0.0003	0.1853	0.0467	0.7601
0.1962	0.0002	0.1711	0.0797	0.7452
0.1759	-0.0414	0.2513	0.0499	0.7348
0.1482	-0.1205	0.4407	-0.1208	0.7928
0.1598	-0.0115	0.2492	-0.014	0.7704
0.1693	-0.0437	0.337	-0.1516	0.8566
0.1454	-0.0823	0.3967	-0.1874	0.8714
0.1618	-0.0024	0.1767	-0.0232	0.8462
0.1947	-0.0044	0.1799	-0.0247	0.8465
0.1836	0.053	0.073	0.0694	0.7994
0.1463	0.0388	0.1312	0.0424	0.7843
0.1893	0.019	0.1836	-0.0291	0.823
0.1515	-0.0658	0.3166	-0.0917	0.836
0.1414	-0.0942	0.3572	-0.0603	0.7815
0.1666	-0.0685	0.3091	-0.0136	0.7573
0.195	0.0727	0.0516	0.1411	0.7275
0.157	-0.0145	0.2439	-0.0715	0.8397
0.172	-0.0093	0.186	-0.0179	0.8295
0.2273	0.1007	0.0077	0.0822	0.7982
0.2348	0.04	0.1939	-0.0716	0.8266
0.1969	0.0359	0.2021	-0.062	0.8176
0.2037	0.0486	0.1627	-0.025	0.8092
0.2343	0.0879	0.0047	0.1033	0.7993
0.1766	-0.0884	0.4038	-0.2224	0.9051
0.1837	-0.1346	0.4973	-0.3067	0.9426
0.2343	-0.1486	0.5482	-0.3591	0.9535
0.2403	-0.0771	0.3683	-0.2149	0.9174
0.2739	0.1286	-0.0647	0.1915	0.7325
0.1977	0.0932	0.0312	0.1247	0.7381
0.1896	0.0869	0.0532	0.1025	0.7427
0.1622	0.143	-0.0533	0.1869	0.7154
0.1746	0.116	0.0118	0.1367	0.7284
0.157	-0.0233	0.3343	-0.1434	0.8234
0.1148	-0.1846	0.6134	-0.3112	0.8722
0.1349	-0.1094	0.4739	-0.2727	0.9011
0.1213	-0.0057	0.3187	-0.1851	0.8702
0.129	0.1398	0.0714	0.0637	0.7198
0.109	-0.0299	0.3221	-0.0244	0.7224
0.1255	-0.071	0.4086	-0.0836	0.7369
0.1241	-0.0294	0.2947	0.0146	0.7138
0.1466	-0.0037	0.2899	-0.0351	0.7416
0.1489	0.0743	0.1237	0.1066	0.6864
0.1665	0.0794	0.1556	0.0546	0.7004
0.1506	0.0201	0.3661	-0.1012	0.7113
0.1692	0.1112	0.2046	0.0121	0.6685
0.1282	0.2362	-0.0715	0.1938	0.6335
0.1564	0.3519	-0.3353	0.3864	0.5873
0.155	0.2378	-0.1711	0.3174	0.6069
0.1542	-0.0129	0.3089	0.0054	0.69
0.1591	0.0229	0.2566	0.0248	0.6881
0.161	0.0074	0.3048	-0.039	0.7188
0.1817	0.0702	0.297	-0.1184	0.7457
0.1982	-0.0772	0.5455	-0.176	0.6961
0.2116	-0.0771	0.5452	-0.1757	0.696
0.209	-0.0605	0.4961	-0.1307	0.6859
0.2257	0.0387	0.3282	-0.0731	0.698
0.2866	0.0716	0.2376	0.0518	0.6289
0.2787	0.0106	0.3645	-0.0593	0.673
0.2374	-0.0969	0.5353	-0.2373	0.7895
0.2483	-0.0367	0.4238	-0.1624	0.7684
0.2665	0.049	0.2111	-0.006	0.7379
0.2387	0.0127	0.2661	-0.0174	0.7298
0.304	0.0147	0.2662	-0.0187	0.7279
0.2791	0.0077	0.3273	-0.046	0.7
0.3068	0.0327	0.2492	0.0226	0.6925
0.3094	0.0292	0.215	0.1019	0.6483
0.2667	-0.0727	0.3782	-0.0107	0.6974
0.3163	-0.0024	0.2277	0.1629	0.6029
0.4284	-0.0072	0.2556	0.1203	0.6236
0.5468	-0.0447	0.3377	0.0868	0.6157
0.7177	-0.0161	0.2406	0.184	0.584
0.8229	0.0362	0.1476	0.2365	0.5726
0.7912	0.0733	0.0728	0.2866	0.5616
0.9194	-0.0722	0.3936	0.0188	0.6574
1	0.0479	0.1463	0.256	0.5441
0.8757	0.0954	0.0524	0.3502	0.4929
0.8273	0.0201	0.2184	0.2116	0.5425
0.8087	0.0118	0.2438	0.1877	0.5478
0.6108	0.0568	0.1899	0.177	0.5693
0.6315	0.0475	0.1781	0.2002	0.5683
0.8388	0.0041	0.2067	0.2249	0.5586
0.6768	-0.0011	0.2189	0.2236	0.5506
0.4588	0.0004	0.2154	0.2263	0.5499
0.5008	0.0925	0.0189	0.3986	0.4803
0.3604	0.1327	-0.0295	0.4052	0.481
0.1649	0.0099	0.2653	0.1054	0.6042
0.1541	-0.167	0.673	-0.2731	0.7563
0.1974	-0.08	0.4819	-0.1753	0.7581
0.226	-0.0298	0.3889	-0.0815	0.7097
0.225	-0.0103	0.3359	-0.0344	0.6959
0.2517	-0.0107	0.3852	-0.0704	0.6861
0.2869	-0.0089	0.4259	-0.1832	0.7547
0.2317	0.1292	0.2132	-0.0965	0.7455
0.2002	0.2285	0.0173	0.0293	0.7161
0.1756	0.2061	0.071	-0.0068	0.723
0.176	0.0133	0.3454	-0.1076	0.7373
0.2306	-0.0736	0.5142	-0.2614	0.8106
0.2797	0.1443	0.0247	0.0927	0.7268
0.2357	0.0307	0.2554	-0.1229	0.8261
0.2365	0.0021	0.3142	-0.1811	0.8529
0.2239	0.021	0.2581	-0.1324	0.839
0.2839	0.1013	0.1106	-0.0494	0.8255
0.2689	0.0704	0.1749	-0.085	0.8371
0.2833	0.0141	0.2754	-0.1503	0.8585
0.3025	-0.0285	0.3052	-0.0986	0.8159
0.2428	-0.0332	0.3034	-0.0915	0.8113
0.1559	0.0721	0.04	0.1547	0.722
0.1863	0.0588	0.0682	0.1276	0.7345
0.1353	0.0032	0.1576	0.053	0.7809
0.1066	0.121	0.046	0.0059	0.8198
0.1133	0.0599	0.1914	-0.1006	0.846
0.1231	-0.0141	0.274	-0.0512	0.7872
0.1352	-0.0374	0.3177	-0.011	0.7236
0.1204	-0.1935	0.6119	-0.2277	0.8002
0.1006	0.0282	0.2242	-0.0215	0.7615
0.1055	-0.0862	0.3783	-0.0611	0.7601
0.1197	0.0299	0.1646	0.0722	0.7205
0.1643	0.0511	0.1227	0.0986	0.7136
0.1484	0.1367	-0.0137	0.1566	0.707
0.1401	0.0535	0.1163	0.05	0.7786
0.1552	0.1136	-0.0387	0.2308	0.6919
0.1815	-0.066	0.3985	-0.1156	0.7841
0.1309	0.0275	0.2495	-0.0219	0.7432
0.133	0.0712	0.1915	-0.0505	0.7831
0.1095	-0.0042	0.3116	-0.1709	0.8572
0.1571	-0.0924	0.4545	-0.2416	0.8706
0.1696	-0.0589	0.3662	-0.1749	0.858
0.2004	-0.024	0.2767	-0.0892	0.8308
0.1567	0.0344	0.158	0.0147	0.7879
0.2026	0.0336	0.155	0.06	0.7458
0.2342	-0.0024	0.2164	0.0271	0.7522
0.1797	-0.0003	0.2091	0.0344	0.7507
0.1421	0.007	0.2004	0.0817	0.7056
0.1237	-0.0828	0.3976	-0.0992	0.7768
0.1685	-0.0918	0.4145	-0.1228	0.7926
0.2194	-0.0847	0.3832	-0.1497	0.8426
0.2292	-0.0776	0.3585	-0.1247	0.8374
0.175	0.072	0.046	0.1947	0.6806
0.1213	-0.0128	0.245	0.044	0.7185
0.1231	-0.0065	0.2601	-0.0347	0.7769
0.1133	0.0262	0.2196	-0.0269	0.776
0.1065	0.0283	0.2223	-0.0342	0.7777
0.1376	0.0211	0.2694	-0.0594	0.7614
0.1802	0.0148	0.2728	-0.0954	0.7943
0.1901	0.0556	0.1375	0.05	0.7393
0.1506	0.1404	-0.0936	0.1864	0.7561
0.1357	0.2234	-0.2748	0.3264	0.7193
0.1563	0.0614	0.1489	-0.0254	0.8048
0.178	0.1094	0.0773	0.0038	0.7998
0.1674	0.2887	-0.3417	0.3685	0.6699
0.1373	0.2711	-0.3142	0.3457	0.6846
0.1241	0.1953	-0.1125	0.1988	0.7083
0.1045	0.0076	0.2457	-0.0422	0.7794
0.1674	0.3116	-0.381	0.4181	0.6356
0.21	0.3132	-0.3866	0.4238	0.6344
0.2149	0.3075	-0.3545	0.3895	0.6455
0.2164	-0.0297	0.3543	-0.1396	0.8115
0.1461	-0.1023	0.4893	-0.223	0.8276
0.0986	0.0663	0.0939	0.0723	0.7493
0.109	-0.0709	0.3566	-0.1607	0.8615
0.1229	-0.0396	0.2748	-0.0908	0.8466
0.0846	-0.0183	0.257	-0.0491	0.8043
0.0808	0.0059	0.2005	-0.0136	0.8069
0.1007	-0.0412	0.3292	-0.1094	0.822
0.1058	0.0456	0.1505	-0.0048	0.8081
0.1172	-0.0301	0.2761	-0.0452	0.7975
0.1201	0.1554	-0.1147	0.2802	0.6707
0.1389	-0.1063	0.3849	-0.0295	0.7411
0.152	-0.0971	0.3994	-0.0656	0.7487
0.114	-0.1852	0.5868	-0.2382	0.822
0.13	0.1164	-0.0632	0.2934	0.6414
0.1596	-0.0193	0.2687	-0.0604	0.8002
0.1332	0.01	0.2055	-0.0656	0.8385
0.0741	0.0536	0.1171	0.0142	0.8031
0.0954	0.1121	-0.0159	0.0898	0.7991
0.0994	0.0325	0.1262	-0.0129	0.8421
0.0808	0.1324	-0.063	0.2084	0.7174
0.09	0.1144	-0.0027	0.1744	0.7111
0.0808	-0.0541	0.3425	-0.0409	0.752
0.0552	0.0425	0.1466	0.1358	0.6736
0.0573	-0.0135	0.2469	0.0771	0.6848
0.0717	-0.2878	0.668	-0.0979	0.7139
0.0632	-0.063	0.2513	0.2211	0.5871
0.1573	0.2515	-0.3284	0.3915	0.6769
0.1257	0.1284	-0.0503	0.1332	0.7752
0.1478	0.0257	0.1583	-0.0041	0.809
0.1669	0.0741	0.0565	0.1086	0.7498
0.1854	0.0029	0.2053	0.0068	0.7743
0.1628	-0.1365	0.5581	-0.2759	0.8465
0.1465	-0.1073	0.4977	-0.2211	0.8229
0.1183	-0.0254	0.2711	-0.024	0.7767
0.1215	-0.1217	0.4387	-0.1698	0.8541
0.1156	-0.1368	0.4563	-0.2021	0.8818
0.1269	-0.0667	0.3224	-0.0931	0.8316
0.1301	0.1333	-0.0454	0.1602	0.7444
0.1194	0.1835	-0.155	0.2624	0.7032
0.111	0.1174	-0.0864	0.2224	0.7431
0.1358	0.1517	-0.1591	0.2854	0.718
0.17	0.061	0.0338	0.1102	0.7902
0.1791	-0.0406	0.2773	-0.0809	0.8328
0.1597	-0.0393	0.2952	-0.1284	0.8647
0.1349	0.0367	0.2515	-0.1205	0.8286
0.105	0.2485	-0.2515	0.2953	0.7031
0.1156	0.0101	0.0506	0.2871	0.6388
0.1209	0.0306	-0.0141	0.3845	0.5839
0.1299	-0.0601	0.2361	0.0746	0.7387
0.149	0.0542	0.1174	0.0298	0.797
0.109	0.0388	0.1484	-0.0348	0.847
0.1626	-0.1155	0.4113	-0.1987	0.9003
0.2013	-0.1204	0.4472	-0.2348	0.9005
0.1439	-0.0162	0.2712	-0.0833	0.8256
0.1531	-0.0367	0.3314	-0.1191	0.8233
0.1616	0.0696	0.0716	0.0783	0.7753
0.1809	-0.0289	0.2644	-0.09	0.8363
0.1769	0.0891	0.0789	-0.004	0.8207
0.1531	-0.0749	0.4348	-0.2339	0.8643
0.1359	-0.0612	0.4542	-0.2122	0.8127
0.1681	-0.0118	0.3295	-0.0873	0.7668
0.2322	-0.022	0.3522	-0.1084	0.7748
0.2277	0.1302	0.0626	0.0299	0.7734
0.2387	0.0702	0.1857	-0.0674	0.8045
0.1988	0.068	0.2261	-0.0578	0.7591
0.165	0.0023	0.2889	-0.0406	0.741
0.1918	0.177	-0.1573	0.3217	0.6506
0.2778	0.1062	0.001	0.1526	0.7338
0.2504	0.2291	-0.1864	0.2336	0.7194
0.2256	0.1322	0.0924	-0.0116	0.7808
0.1718	0.0407	0.3239	-0.1405	0.7737
0.1751	0.06	0.2923	-0.0889	0.7312
0.2093	-0.1049	0.7274	-0.4491	0.8227
0.226	0.0613	0.2781	-0.1058	0.7584
0.1893	0.0256	0.307	-0.1396	0.7986
0.1418	-0.0119	0.3262	-0.1343	0.8143
0.124	0.0913	0.0682	0.0797	0.7563
0.1744	-0.0187	0.2592	-0.0478	0.8025
0.1599	-0.0672	0.3501	-0.1027	0.815
0.1486	0.0411	0.101	0.0824	0.7685
0.145	0.1415	-0.0879	0.1912	0.7479
0.1284	0.0895	0.0798	0.0476	0.7766
0.0965	0.1167	0.03	0.0911	0.7542
0.1107	0.1146	0.0384	0.0922	0.7437
0.109	0.1713	-0.1122	0.2139	0.7162
0.1457	0.1111	0.0407	0.0869	0.7532
0.1081	0.1335	0.0638	0.0246	0.7742
0.131	0.152	-0.012	0.076	0.7806
0.1261	0.1979	-0.0903	0.1606	0.7202
0.1562	0.2153	-0.1959	0.2833	0.6897
0.1835	0.1194	0.007	0.1399	0.721
0.1991	0.0413	0.1525	0.0137	0.7837
0.1764	0.0202	0.2136	-0.039	0.798
0.1989	0.0175	0.219	-0.0439	0.8002
0.1923	-0.0724	0.3946	-0.1596	0.8228
0.2019	-0.1321	0.5272	-0.2777	0.8673
0.2321	-0.204	0.6412	-0.3523	0.9027
0.1919	-0.052	0.3813	-0.1975	0.8594
0.1754	0.0104	0.167	0.0574	0.7577
0.2083	0.0319	0.1029	0.1839	0.6753
0.1781	-0.0521	0.3136	-0.0423	0.7776
0.1658	-0.0523	0.361	-0.0589	0.7468
0.1809	0.057	0.1291	0.0524	0.7561
0.1744	0.0698	0.1017	0.0759	0.7469
0.18	-0.0003	0.2273	-0.0673	0.8377
0.21	-0.0324	0.2745	-0.0836	0.8381
0.1933	0.0481	0.1148	0.083	0.7468
0.1404	-0.0465	0.3125	-0.0538	0.7778
0.1798	-0.0161	0.2586	-0.0461	0.7929
0.1762	-0.0774	0.3442	-0.1131	0.8417
0.1594	-0.197	0.5734	-0.2594	0.8708
0.1624	-0.0968	0.3468	-0.0388	0.7786
0.1664	-0.0827	0.3249	-0.0256	0.7753
0.142	-0.0591	0.2508	0.0247	0.7813
0.1665	0.035	0.0491	0.161	0.743
0.2482	0.0223	0.0839	0.1035	0.7758
0.2486	0.0535	0.183	-0.0444	0.7978
0.2311	0.039	0.2208	-0.0749	0.8061
0.2204	0.1274	0.0216	0.1101	0.7355
0.1497	0.1278	-0.0906	0.1702	0.7928
0.1577	-0.0597	0.2705	-0.1378	0.9282
0.2024	-0.0645	0.279	-0.1427	0.9291
0.2309	-0.0738	0.3498	-0.1951	0.9154
0.2462	-0.0076	0.21	-0.0711	0.8648
0.2349	0.19	-0.1088	0.1377	0.7706
0.2394	0.1268	0.0015	0.095	0.7659
0.206	-0.0105	0.2762	-0.1214	0.8435
0.1858	-0.0997	0.4705	-0.2826	0.9022
0.1708	0.0597	0.1504	0.0276	0.7558
0.1586	-0.0793	0.3825	-0.1048	0.7925
0.1437	0.0117	0.2204	-0.0389	0.7979
0.1564	0.0342	0.2203	-0.1058	0.8451
0.1527	0.0759	0.1368	-0.0348	0.8183
0.117	0.1091	0.1317	0.0266	0.7301
0.1234	0.0104	0.2844	-0.0416	0.7423
0.1264	-0.0862	0.4401	-0.1176	0.7563
0.1046	-0.1113	0.4342	-0.0454	0.7143
0.1105	-0.0701	0.382	-0.0654	0.7465
0.1209	0.0323	0.1618	0.0875	0.7073
0.1325	0.1405	-0.0058	0.1898	0.6677
0.1366	0.1702	-0.0583	0.3394	0.5415
0.1404	0.1525	0.0363	0.2621	0.546
0.1451	0.3259	-0.2883	0.4537	0.4978
0.1576	0.1523	0.0576	0.1368	0.6436
0.1438	0.1967	-0.0801	0.2491	0.6209
0.1329	-0.0007	0.3087	-0.0009	0.6788
0.1547	-0.1317	0.6181	-0.2499	0.7551
0.1472	0.0867	0.1959	0.0129	0.692
0.1556	0.1549	0.1111	0.0114	0.7105
0.1988	0.0801	0.2503	-0.0171	0.6748
0.193	0.1788	0.0778	0.0989	0.6381
0.2171	0.0417	0.2693	0.0342	0.6486
0.2065	0.0009	0.4046	-0.1421	0.7286
0.2244	-0.0115	0.4544	-0.1744	0.7233
0.2308	0.0454	0.3505	-0.0668	0.6593
0.2346	0.0291	0.3414	-0.027	0.6461
0.2441	-0.0824	0.5151	-0.1981	0.7566
0.2238	-0.0625	0.4282	-0.1297	0.7592
0.2565	-0.0586	0.4288	-0.0953	0.7186
0.3204	0.0164	0.2987	-0.0276	0.7009
0.3158	0.0908	0.1661	0.0657	0.6661
0.3252	0.1312	0.0978	0.0764	0.6859
0.339	0.0928	0.0545	0.1951	0.6492
0.3313	0.0847	0.0545	0.1906	0.6607
0.31	-0.0285	0.2595	0.0722	0.6864
0.3442	-0.0992	0.485	-0.1096	0.7186
0.3606	-0.1641	0.5617	-0.089	0.6869
0.434	-0.1094	0.4503	0.0124	0.6417
0.6826	-0.0249	0.2918	0.1088	0.6202
0.9318	0.0061	0.2441	0.158	0.5884
1	0.0451	0.1452	0.2588	0.5467
1	0.0802	0.0776	0.3278	0.5104
1	0.0624	0.1319	0.2972	0.5028
1	0.0221	0.2079	0.2241	0.5402
1	0.0544	0.1429	0.2825	0.514
0.9724	0.0186	0.2165	0.2117	0.5474
0.9485	0.0244	0.2039	0.2224	0.5434
0.8646	-0.0123	0.2152	0.2456	0.5445
0.6745	0.0517	0.1027	0.3208	0.5157
0.4068	0.0673	0.095	0.295	0.5345
0.3123	0.0608	0.1267	0.2373	0.5686
0.595	0.0426	0.171	0.1932	0.5875
0.3326	0.0461	0.1616	0.1537	0.6286
0.1646	-0.0622	0.4386	-0.0745	0.6885
0.1708	0.0583	0.1836	0.0723	0.6704
0.2292	-0.0579	0.4507	-0.1227	0.7187
0.2506	0.0743	0.1771	0.1058	0.6263
0.2078	0.0425	0.2541	0.0525	0.639
0.2402	0.1268	0.1397	0.0875	0.6335
0.2036	0.0457	0.2984	-0.0611	0.708
0.1675	0.241	-0.0262	0.1041	0.6745
0.1492	0.2457	-0.0238	0.0933	0.6769
0.1475	0.0745	0.2288	-0.0253	0.7114
0.1707	-0.0184	0.3885	-0.169	0.7872
0.2632	0.0854	0.1461	0.0007	0.7532
0.3079	0.0991	0.1192	0.0016	0.7674
0.273	0.0021	0.3142	-0.1811	0.8529
0.2111	0.0328	0.237	-0.1192	0.8375
0.2229	0.0927	0.1092	-0.031	0.8245
0.2725	0.0574	0.1884	-0.0871	0.84
0.3067	-0.0558	0.3827	-0.2044	0.8737
0.24	-0.1053	0.4495	-0.2233	0.8699
0.2809	-0.1121	0.439	-0.1971	0.8591
0.2685	0.0341	0.1011	0.0837	0.7692
0.1837	0.0808	0.0067	0.1467	0.7553
0.1315	0.0603	0.0907	0.0609	0.7806
0.1393	0.1516	-0.01	0.0682	0.7849
0.1296	0.1521	-0.0176	0.0791	0.7831
0.1385	0.069	0.1073	0.0367	0.7819
0.1663	-0.1952	0.6263	-0.2865	0.8523
0.1592	-0.2716	0.752	-0.3542	0.8687
0.1358	-0.0078	0.2984	-0.1122	0.816
0.1037	0.1017	0.0814	0.0766	0.734
0.111	-0.0829	0.3855	-0.0713	0.7566
0.1591	-0.0368	0.3341	-0.0685	0.7572
0.1672	0.0578	0.1268	0.0751	0.7226
0.1405	0.0934	0.0426	0.0925	0.7676
0.161	0.1355	-0.0867	0.264	0.6825
0.1685	0.0287	0.205	0.0002	0.7659
0.1346	0.1157	0.0307	0.1513	0.6994
0.1416	0.1353	0.0408	0.0681	0.749
0.134	-0.0462	0.351	-0.1586	0.8452
0.141	-0.0728	0.4119	-0.2041	0.8562
0.161	-0.0736	0.4137	-0.2055	0.8566
0.181	0.0635	0.1338	0.0477	0.7453
0.1485	0.043	0.0877	0.1425	0.7216
0.2094	0.0347	0.1391	0.0779	0.7457
0.2051	-0.0318	0.3084	-0.0594	0.7797
0.1791	0.0936	0.0308	0.2154	0.657
0.1416	0.0991	0.0293	0.2153	0.6511
0.1565	-0.0467	0.3439	-0.0785	0.772
0.2429	-0.1079	0.4813	-0.2142	0.8311
0.2127	-0.1156	0.47	-0.2263	0.8603
0.208	-0.1354	0.4715	-0.1973	0.8536
0.1559	-0.1882	0.5603	-0.2601	0.883
0.1593	-0.3108	0.8552	-0.5081	0.9598
0.1407	-0.1235	0.4794	-0.1681	0.8063
0.0979	-0.1561	0.5626	-0.2358	0.8231
0.1119	-0.1405	0.5317	-0.218	0.8166
0.1316	-0.0703	0.3877	-0.1118	0.7776
0.1552	0.1174	0.0427	0.0914	0.7319
0.1815	0.0811	0.0764	0.0974	0.7265
0.1976	0.075	0.0466	0.122	0.7436
0.1451	0.0764	0.0417	0.1269	0.7426
0.1795	0.0898	0.0804	0.0273	0.7912
0.1577	-0.0148	0.2869	-0.1556	0.8748
0.1327	-0.0632	0.4115	-0.2653	0.9116
0.1654	0.1733	-0.092	0.2141	0.698
0.1838	0.1006	0.0593	0.1441	0.6905
0.1929	0.0241	0.1908	0.06	0.7189
0.1737	0.0623	0.138	0.0916	0.6984
0.1912	0.0102	0.2653	-0.0784	0.7952
0.2102	0.2101	-0.1327	0.2502	0.6626
0.2349	-0.0077	0.3208	-0.1123	0.793
0.2057	-0.0127	0.2558	-0.0188	0.7628
0.1578	-0.0252	0.2991	-0.0626	0.7719
0.124	0.0367	0.1714	0.0391	0.7358
0.1169	-0.0365	0.2921	-0.0752	0.806
0.1161	0.0237	0.2134	-0.039	0.7907
0.1143	0.0221	0.1749	0.0078	0.7933
0.0888	-0.0181	0.2824	-0.0672	0.8033
0.0888	-0.0234	0.2277	0.04	0.752
0.106	0.0159	0.1456	0.1177	0.7165
0.1508	-0.0723	0.2423	0.108	0.7093
0.1832	-0.2776	0.7445	-0.3571	0.8793
0.1754	-0.0331	0.2598	0.0646	0.6961
0.1623	-0.038	0.3462	-0.0478	0.7268
0.1693	0.1335	-0.0535	0.2693	0.6326
0.127	0.1112	0.0051	0.1827	0.6843
0.086	-0.0292	0.2134	0.0143	0.7858
0.078	0.1999	-0.2264	0.288	0.7224
0.0747	0.1483	-0.0864	0.133	0.7876
0.0683	0.2109	-0.1303	0.1338	0.7726
0.0824	0.1641	-0.0362	0.0883	0.7773
0.0876	0.2041	-0.1152	0.2096	0.7022
0.0756	0.0539	0.161	0.1279	0.6581
0.0663	0.289	-0.2864	0.5702	0.425
0.0593	-0.1109	0.5259	-0.0608	0.6387
0.0692	-0.2721	0.8041	-0.2408	0.7002
0.0729	-0.0765	0.3596	0.0855	0.6175
0.1319	0.0829	-0.0405	0.1917	0.7628
0.1248	0.1575	-0.1572	0.2357	0.7621
0.1393	0.0965	-0.0087	0.1717	0.7304
0.1685	0.0625	0.057	0.1307	0.74
0.1696	0.0654	0.0787	0.1211	0.7236
0.1531	-0.0299	0.404	-0.2169	0.8378
0.1115	-0.0092	0.3652	-0.1794	0.8185
0.1323	-0.0502	0.3622	-0.1181	0.7964
0.1352	0.0263	0.0938	0.1279	0.7552
0.1573	-0.0219	0.1913	0.0181	0.8104
0.1101	-0.0667	0.3224	-0.0931	0.8316
0.1476	0.0483	0.1345	0.0043	0.8068
0.1191	0.0768	0.0702	0.0645	0.7837
0.1158	0.1076	-0.0337	0.1663	0.7606
0.1385	0.1965	-0.2684	0.3762	0.6919
0.1571	0.0778	-0.0027	0.1821	0.739
0.155	-0.0463	0.308	-0.079	0.8109
0.1139	-0.3009	0.8421	-0.5593	1.0118
0.1328	-0.0328	0.4127	-0.2456	0.8551
0.1353	0.1503	-0.0365	0.2079	0.6738
0.1249	0.2088	-0.2658	0.4458	0.6011
0.1228	0.0236	0.0254	0.3115	0.626
0.1882	0.0226	0.1105	0.1287	0.7294
0.1425	-0.0558	0.3274	-0.1288	0.8565
0.1251	0.0341	0.1373	0.0017	0.8258
0.1528	-0.1055	0.3926	-0.1791	0.8898
0.1662	-0.2098	0.6197	-0.3408	0.9271
0.1748	-0.0577	0.3355	-0.112	0.8307
0.165	0.0228	0.1849	-0.0035	0.7944
0.1751	0.1636	-0.1475	0.2487	0.7303
0.1833	0.2871	-0.4115	0.4928	0.6249
0.1745	0.1569	-0.0767	0.151	0.7546
0.1796	0.0671	0.0915	0.1029	0.7337
0.142	-0.0715	0.3679	-0.0782	0.7748
0.16	-0.1217	0.4294	-0.0892	0.7759
0.2124	-0.0857	0.3903	-0.1101	0.7982
0.2085	0.0496	0.1556	0.0051	0.7841
0.1899	0.0022	0.2662	-0.1073	0.8327
0.1661	0.0501	0.2566	-0.1063	0.7948
0.1875	0.0391	0.244	-0.0251	0.7352
0.1936	0.1185	0.0353	0.1418	0.6984
0.2591	0.1192	-0.0165	0.1577	0.733
0.2943	0.2377	-0.2006	0.1958	0.7652
0.2248	0.1383	0.0415	0.0076	0.8135
0.1733	0.1285	0.0544	0.065	0.7529
0.2024	0.1214	0.0752	0.1233	0.6777
0.1845	0.0914	0.1702	-0.008	0.7453
0.1676	0.1057	0.124	0.0201	0.748
0.174	-0.0294	0.3852	-0.2128	0.8533
0.1604	-0.0786	0.4802	-0.2854	0.876
0.1203	0.1677	-0.0884	0.1807	0.728
0.1446	0.0993	0.0685	0.0681	0.7604
0.1567	-0.1036	0.3931	-0.0929	0.7963
0.1735	-0.0283	0.2779	-0.0539	0.7988
0.129	0.0687	0.0832	0.06	0.7792
0.1177	0.1056	0.0239	0.0994	0.7609
0.0848	0.0291	0.2213	-0.0754	0.8124
0.1066	0.2244	-0.1619	0.2671	0.6534
0.1184	0.0918	0.1616	0.0161	0.7186
0.1307	0.0793	0.146	0.0052	0.7611
0.14	0.0219	0.3401	-0.1701	0.8037
0.1365	0.181	-0.0509	0.1323	0.7352
0.1511	0.2266	-0.1524	0.2079	0.7057
0.1162	0.2176	-0.2005	0.2874	0.6879
0.1991	0.0008	0.2505	0.0066	0.7354
0.1636	-0.0551	0.3656	-0.0967	0.7799
0.1595	0.0005	0.2608	-0.0753	0.8074
0.1764	0.0336	0.2031	-0.0544	0.8112
0.1657	-0.0913	0.3893	-0.124	0.8147
0.1709	-0.178	0.5527	-0.2449	0.857
0.1938	-0.0942	0.3817	-0.0903	0.7891
0.1991	0.0874	0.071	0.0765	0.7552
0.1995	0.0598	0.1113	0.039	0.783
0.2056	0.0021	0.2388	-0.05	0.808
0.2245	-0.0442	0.2989	-0.0333	0.7759
0.2063	-0.0403	0.3238	-0.024	0.7389
0.1835	-0.0834	0.4035	-0.1174	0.7921
0.1955	-0.0179	0.3119	-0.0866	0.7871
0.1735	0.1099	0.0158	0.1204	0.7475
0.1112	0.1853	-0.135	0.3018	0.6412
0.1337	0.0988	0.0214	0.2089	0.6592
0.1765	-0.0749	0.3623	-0.0562	0.7573
0.1627	-0.0443	0.3246	-0.0864	0.7965
0.1601	-0.0291	0.2557	-0.0333	0.8031
0.1522	0.0761	0.0709	0.0941	0.7558
0.1484	-0.1084	0.3729	-0.0767	0.8029
0.1481	-0.0589	0.2621	0.0225	0.7632
0.1519	-0.0873	0.3059	-0.0135	0.7869
0.1935	-0.0006	0.1414	0.1136	0.7388
0.1866	0.0167	0.1086	0.122	0.747
0.1785	0.162	-0.0852	0.2101	0.7124
0.1703	0.2342	-0.2564	0.3401	0.679
0.1853	0.2679	-0.3001	0.3884	0.6391
0.1904	0.0974	0.0074	0.1242	0.7674
0.2101	-0.1587	0.5294	-0.3179	0.9464
0.2244	-0.0804	0.325	-0.1485	0.9052
0.2143	-0.0501	0.2775	-0.1023	0.8713
0.233	0.0583	0.0748	0.0472	0.8161
0.256	0.1185	0.02	0.0455	0.8053
0.2243	0.1043	0.0685	0.0183	0.7996
0.2107	-0.0376	0.3396	-0.1687	0.8561
0.1845	-0.159	0.5847	-0.3886	0.9534
0.1844	-0.1938	0.6583	-0.4046	0.9314
0.1575	-0.0713	0.4103	-0.1808	0.8321
0.158	0.0008	0.2848	-0.0866	0.7919
0.1542	0.1558	-0.0216	0.1113	0.7462
0.1532	0.1993	-0.0695	0.2007	0.667
0.1409	0.1096	0.0516	0.1644	0.6726
0.1273	-0.0899	0.3823	-0.0059	0.7045
0.0918	0.0104	0.1404	0.1802	0.6564
0.1091	-0.0886	0.3471	0.0717	0.6589
0.1182	-0.0893	0.3494	0.0694	0.6594
0.1	0.0671	0.1025	0.1518	0.6683
0.1321	0.1714	-0.064	0.2361	0.6479
0.1397	0.1407	-0.0268	0.2902	0.5877
0.137	0.2341	-0.202	0.4703	0.4905
0.1462	0.184	-0.0601	0.3491	0.5162
0.1241	0.1948	-0.0453	0.249	0.5918
0.1112	0.0265	0.16	0.1498	0.6477
0.1338	0.0806	0.0964	0.1547	0.6511
0.139	-0.1021	0.5333	-0.1785	0.7379
0.1261	-0.1241	0.5912	-0.2404	0.7627
0.1314	0.0008	0.3589	-0.1424	0.7727
0.1793	0.0744	0.2088	-0.0056	0.7116
0.1575	-0.0083	0.3781	-0.136	0.7625
0.1797	0.0887	0.1121	0.1556	0.6409
0.181	-0.0213	0.4265	-0.1367	0.7295
0.1908	-0.0288	0.4812	-0.1864	0.7255
0.181	0.0182	0.4062	-0.1007	0.666
0.1752	0.0311	0.3378	-0.0101	0.6309
0.1949	0.0232	0.3438	0.0042	0.6221
0.2176	0.0335	0.2512	0.0672	0.64
0.2895	-0.0135	0.3574	-0.0361	0.6808
0.2989	0.0526	0.2058	0.0654	0.6619
0.3275	0.1246	0.0966	0.1099	0.6562
0.3713	0.1804	-0.021	0.1677	0.6624
0.3819	0.182	-0.0645	0.2264	0.6472
0.3908	-0.0058	0.2087	0.108	0.6768
0.3476	-0.1224	0.4707	-0.068	0.7084
0.3371	-0.0752	0.4371	-0.0666	0.6991
0.3742	-0.052	0.3764	-0.0079	0.6808
0.3347	-0.0541	0.3775	-0.0036	0.6772
0.3733	-0.0986	0.457	-0.0309	0.6691
0.6711	-0.0104	0.3021	0.0741	0.6314
0.9303	-0.0124	0.2635	0.1462	0.5993
1	0.0501	0.13	0.2729	0.5436
1	0.1206	-0.0104	0.4018	0.4831
1	0.0669	0.1031	0.2982	0.5263
1	0.076	0.1024	0.3071	0.5085
1	0.1197	-0.0109	0.3988	0.4843
0.9084	0.0767	0.0639	0.3603	0.4939
0.6364	0.0897	-0.0263	0.4883	0.4414
0.5176	0.1199	-0.0907	0.547	0.4174
0.3478	0.0644	0.1125	0.3481	0.4705
0.1777	-0.0047	0.2901	0.1222	0.5932
0.3578	0.067	0.1312	0.2063	0.5921
0.5386	0.0672	0.1037	0.2052	0.618
0.3416	0.0994	0.0883	0.1778	0.6256
0.207	0.0882	0.1027	0.1505	0.6473
0.1968	0.037	0.2082	0.0807	0.6654
0.2045	0.1126	0.0883	0.1765	0.6051
0.1854	0.221	-0.1	0.3541	0.5118
0.2021	0.2382	-0.0832	0.3185	0.5131
0.1875	0.2251	-0.0631	0.2954	0.5323
0.1456	0.0602	0.2509	0.0177	0.6671
0.1502	0.2453	-0.0848	0.2131	0.6247
0.1841	0.1741	0.0093	0.1807	0.629
0.1871	-0.0356	0.4487	-0.2261	0.8032
0.1853	0.1157	0.0983	0.035	0.7367
0.1843	0.1216	0.0888	0.0385	0.735
0.2334	0.1806	-0.0125	0.0764	0.743
0.3303	0.152	0.0176	0.0658	0.7564
0.2845	0.1131	0.1057	0.0024	0.7737
0.2658	0.0202	0.2563	-0.0695	0.7897
0.2797	-0.1153	0.5309	-0.3172	0.8997
0.2545	-0.1341	0.52	-0.2783	0.8839
0.2396	-0.062	0.3373	-0.1028	0.8154
0.2762	0.0244	0.1348	0.0496	0.7763
0.2548	0.0505	0.0788	0.1205	0.7409
0.162	0.0055	0.2359	-0.0553	0.8088
0.144	0.0301	0.1992	-0.0384	0.8046
0.149	0.0265	0.2064	-0.0448	0.8075
0.1489	-0.0251	0.2741	-0.0785	0.8239
0.1667	-0.1754	0.5109	-0.1852	0.8412
0.1586	-0.0476	0.2505	0.0584	0.7283
0.1689	-0.0068	0.2019	0.0552	0.7403
0.1545	0.1499	-0.0375	0.158	0.7212
0.1283	-0.0587	0.2892	0.0183	0.7358
0.1445	0.0562	0.0793	0.1474	0.7019
0.1807	0.1164	-0.0719	0.2739	0.6762
0.1627	0.005	0.1626	0.0495	0.7792
0.1704	0.1973	-0.2174	0.3871	0.628
0.1798	0.1797	-0.1217	0.2801	0.6562
0.1072	0.1304	-0.0018	0.1872	0.6803
0.1415	0.1593	-0.061	0.2415	0.656
0.1867	0.1051	-0.0089	0.2455	0.6484
0.1649	-0.0097	0.2712	0.0274	0.7043
0.1883	-0.0553	0.3427	-0.0625	0.7661
0.1793	0.0243	0.2196	-0.0017	0.7492
0.1795	0.0561	0.0603	0.1624	0.7147
0.1844	0.0936	-0.0003	0.1921	0.7092
0.2062	0.0477	0.1166	0.0718	0.7516
0.1425	0.1982	-0.1991	0.348	0.6384
0.1357	-0.105	0.4763	-0.2103	0.8316
0.1649	-0.1233	0.5183	-0.2429	0.8382
0.1702	-0.0857	0.473	-0.2477	0.8521
0.1727	-0.1516	0.5363	-0.2408	0.8446
0.1583	-0.0723	0.348	-0.0745	0.7878
0.159	-0.2136	0.6408	-0.3372	0.8998
0.1575	-0.2964	0.8474	-0.5009	0.9455
0.12	-0.2011	0.707	-0.4438	0.9371
0.1094	-0.1464	0.5953	-0.3431	0.8929
0.1066	-0.1366	0.5672	-0.2921	0.849
0.1214	-0.0514	0.3663	-0.1379	0.8068
0.1257	-0.0322	0.2807	-0.0177	0.7558
0.1668	0.0338	0.1102	0.1218	0.7207
0.2204	0.0277	0.1224	0.1107	0.7256
0.1624	0.07	0.031	0.1906	0.6948
0.195	0.099	0.0365	0.1444	0.7103
0.1613	0.0593	0.1168	0.0721	0.7424
0.1238	0.0304	0.2217	-0.0279	0.7717
0.1759	0.1166	0.0264	0.1337	0.7176
0.2105	0.1473	-0.053	0.2307	0.6679
0.2144	0.063	0.0994	0.1423	0.6871
0.1809	0.0151	0.2151	0.051	0.7082
0.1574	-0.2394	0.7468	-0.4095	0.8965
0.144	-0.0331	0.2959	0.0131	0.7156
0.1646	-0.1006	0.4007	-0.0861	0.7757
0.1062	0.0002	0.1899	0.0884	0.706
0.1136	0.049	0.1488	0.073	0.7117
0.1416	0.1446	0.0222	0.1292	0.6891
0.1273	0.1496	-0.0134	0.1735	0.6797
0.1107	0.0556	0.1496	0.0193	0.7639
0.1072	-0.042	0.2882	-0.045	0.7907
0.0782	-0.0151	0.2091	0.0602	0.7416
0.0753	0.0405	0.0869	0.1624	0.7049
0.0945	0.0471	0.0721	0.1727	0.702
0.1573	-0.0209	0.1662	0.139	0.7043
0.1772	-0.2464	0.67	-0.2962	0.8681
0.158	-0.2111	0.6419	-0.2348	0.8021
0.1582	-0.229	0.7774	-0.4475	0.8907
0.1366	0.1149	0.0176	0.2464	0.6045
0.1083	0.1157	0.0426	0.1817	0.6449
0.083	0.1139	0.0063	0.2669	0.597
0.0636	0.1983	-0.155	0.3169	0.6298
0.0587	0.1122	0.0872	-0.0061	0.8012
0.0916	0.2989	-0.308	0.3332	0.668
0.0843	0.2564	-0.2104	0.2759	0.6717
0.0772	0.1621	-0.0645	0.2147	0.6867
0.0583	0.1021	0.1336	0.1584	0.6082
0.0635	0.1115	0.1758	0.1822	0.5223
0.0531	-0.0809	0.4729	0.05	0.546
0.0532	-0.1032	0.4827	0.0845	0.5241
0.0699	-0.0498	0.2835	0.1992	0.559
0.151	-0.1381	0.5042	-0.2873	0.9218
0.1316	-0.142	0.5251	-0.3152	0.9239
0.1164	-0.059	0.3568	-0.1629	0.8561
0.1468	0.0868	0.0467	0.1067	0.7489
0.128	0.1704	-0.0867	0.1703	0.7371
0.1217	0.1704	-0.0867	0.1703	0.7371
0.087	0.1201	0.0104	0.1201	0.7402
0.1042	-0.0152	0.3029	-0.141	0.8434
0.1329	-0.0883	0.3848	-0.1531	0.8515
0.1557	-0.1175	0.4367	-0.1841	0.8584
0.1302	-0.0705	0.387	-0.1688	0.8436
0.148	-0.0182	0.315	-0.1456	0.8399
0.1326	0.0365	0.1747	-0.0232	0.8035
0.0932	0.0131	0.0856	0.1534	0.7514
0.1077	0.0889	-0.0933	0.2938	0.7117
0.154	0.0006	0.1576	0.0911	0.7482
0.1484	0.0389	0.138	0.0707	0.7454
0.1092	-0.0075	0.2334	0.034	0.7287
0.1278	0.0604	0.2026	0.0019	0.7224
0.1687	0.1076	0.0923	0.086	0.7022
0.1815	0.2363	-0.2887	0.4266	0.6168
0.125	0.0412	0.0892	0.1242	0.7372
0.1381	-0.1623	0.5399	-0.2736	0.8863
0.1227	-0.0812	0.3891	-0.1784	0.8701
0.1847	-0.0753	0.3733	-0.1634	0.8656
0.1739	-0.1565	0.5161	-0.245	0.8808
0.172	-0.0967	0.4092	-0.1522	0.8316
0.1843	-0.0999	0.4196	-0.16	0.8365
0.1657	0.0329	0.1556	0.0165	0.7923
0.1917	0.0446	0.1299	0.0401	0.783
0.1862	0.2489	-0.3483	0.4568	0.6355
0.1711	0.0617	0.0949	0.0874	0.7501
0.1556	0.0453	0.143	0.0642	0.7439
0.1544	-0.0219	0.2729	-0.0172	0.7629
0.1558	-0.0891	0.3351	-0.0068	0.7544
0.2079	-0.0968	0.376	-0.0873	0.8004
0.197	0.0136	0.1923	0.0063	0.7814
0.1532	-0.008	0.271	-0.1169	0.8488
0.1687	0.1376	0.0397	0.0645	0.7546
0.1612	0.0824	0.1728	0.0166	0.7217
0.1707	0.0849	0.0934	0.1224	0.6922
0.259	0.0501	0.1426	0.0701	0.7291
0.1967	0.1961	-0.0796	0.135	0.7459
0.1521	0.0995	0.0756	0.0932	0.7283
0.1779	0.1304	-0.019	0.222	0.6659
0.2341	0.0501	0.1732	0.0749	0.7039
0.1818	0.094	0.0465	0.1287	0.7221
0.1315	-0.0226	0.3269	-0.1021	0.7932
0.1589	0.0065	0.2549	-0.0873	0.8181
0.1784	0.059	0.2109	-0.062	0.7852
0.1291	0.1685	-0.0441	0.1454	0.7213
0.2007	0.1991	-0.1108	0.196	0.7124
0.2052	-0.0983	0.3802	-0.083	0.7937
0.1682	0.0531	0.0819	0.0972	0.7593
0.1492	0.0381	0.1244	0.0118	0.8173
0.0957	0.0825	0.0446	0.0632	0.8014
0.0991	0.1038	0.015	0.089	0.7816
0.1162	0.1754	-0.0437	0.1762	0.6769
0.1232	0.1547	0.0394	0.1233	0.6704
0.1292	0.1034	0.1277	0.0479	0.7126
0.1326	0.0083	0.3563	-0.1767	0.8071
0.1271	0.1646	-0.0287	0.1288	0.7325
0.1409	0.2894	-0.2971	0.3431	0.6555
0.1348	0.095	0.0759	0.1105	0.7118
0.1817	-0.2192	0.6628	-0.2444	0.7905
0.1572	-0.2198	0.7059	-0.3512	0.8587
0.1378	-0.0052	0.2734	-0.0869	0.8119
0.1683	-0.0758	0.3843	-0.1582	0.8419
0.1576	-0.0702	0.3183	-0.0773	0.8174
0.2297	-0.1236	0.4235	-0.129	0.8181
0.1896	-0.021	0.2343	0.0344	0.7396
0.1575	0.0803	0.0805	0.0978	0.7313
0.1633	0.0482	0.1469	0.0051	0.79
0.1825	0.1434	-0.0595	0.1976	0.7122
0.1924	0.0812	0.0675	0.0867	0.7596
0.1522	-0.0992	0.4477	-0.1377	0.7873
0.1709	-0.0847	0.4053	-0.1183	0.7923
0.1682	0.2038	-0.1557	0.2788	0.6641
0.1344	0.232	-0.2136	0.3303	0.6419
0.1184	0.1538	-0.031	0.2018	0.6624
0.0913	0.0175	0.181	0.1058	0.6821
0.1274	-0.1131	0.4543	-0.127	0.7757
0.1417	-0.1268	0.4484	-0.0995	0.7665
0.1302	-0.0955	0.4307	-0.1725	0.8333
0.1763	0.0009	0.2602	-0.0177	0.7483
0.1484	-0.0758	0.3687	-0.0998	0.7966
0.1344	-0.1264	0.4435	-0.13	0.8014
0.16	0.0116	0.1885	0.0029	0.7858
0.1688	0.0847	0.0094	0.1725	0.7282
0.1522	0.1656	-0.1335	0.2531	0.7114
0.1668	0.1451	-0.0429	0.2122	0.6857
0.1879	0.2209	-0.2656	0.4089	0.6306
0.1767	0.1693	-0.1334	0.3011	0.6572
0.1741	0.1169	-0.0153	0.1768	0.717
0.2372	0.0115	0.2029	-0.0212	0.8023
0.2471	-0.0796	0.3814	-0.1645	0.8584
0.2379	-0.0668	0.3457	-0.1405	0.8566
0.2141	0.0553	0.1179	0.0034	0.8223
0.2752	0.0717	0.1238	-0.0274	0.8257
0.2362	0.0005	0.307	-0.1604	0.8501
0.2239	-0.1274	0.5208	-0.2721	0.8709
0.1557	-0.0838	0.3969	-0.167	0.8414
0.1569	-0.0908	0.4203	-0.1247	0.7815
0.1655	-0.06	0.4009	-0.1705	0.8182
0.1686	0.0923	0.1433	-0.0234	0.7806
0.164	0.1887	-0.087	0.1713	0.7184
0.1306	0.1856	-0.0774	0.1782	0.7087
0.1146	0.0761	0.0808	0.106	0.733
0.1171	0.0165	0.2514	-0.0064	0.7385
0.1171	0.0877	0.0341	0.2158	0.6522
0.1235	0.0095	0.2095	0.1472	0.6187
0.1079	0.1753	-0.1695	0.4676	0.5107
0.0903	0.1717	-0.1657	0.4582	0.5225
0.1275	0.3079	-0.3632	0.525	0.5205
0.1596	0.207	-0.1336	0.3423	0.5781
0.1443	0.2282	-0.1484	0.3471	0.5685
0.1333	0.2753	-0.1975	0.4031	0.5103
0.1338	0.1448	0.0865	0.139	0.6185
0.1338	0.0779	0.1956	0.0248	0.6906
0.1195	0.2073	-0.0937	0.2282	0.6439
0.1299	-0.035	0.3733	-0.066	0.716
0.136	-0.0465	0.3848	-0.0693	0.7186
0.0981	-0.1821	0.6131	-0.2335	0.7884
0.138	-0.011	0.2935	0.0056	0.7002
0.1469	-0.053	0.4073	-0.111	0.7532
0.1482	-0.0122	0.2919	0.0147	0.7023
0.1289	0.0115	0.2767	0.0012	0.7076
0.1345	-0.0036	0.3534	-0.0652	0.7065
0.1397	0.0745	0.2764	0.0033	0.634
0.1914	0.1388	0.1342	0.1313	0.5849
0.1951	0.1134	0.1388	0.1991	0.537
0.1976	0.0518	0.2543	0.0926	0.5911
0.2288	0.0015	0.3492	0.0012	0.6378
0.2387	0.0248	0.2733	0.0398	0.6522
0.2914	0.0203	0.2837	0.0055	0.6774
0.3456	0.1383	0.0395	0.1495	0.661
0.3535	0.0836	0.0877	0.1584	0.6594
0.3522	0.3038	-0.4032	0.5807	0.5056
0.3102	-0.059	0.3724	-0.0036	0.6795
0.3024	-0.1523	0.6037	-0.1742	0.7185
0.3297	-0.1067	0.4853	-0.0875	0.7028
0.3436	-0.031	0.3407	0.0134	0.6743
0.3488	0.084	0.0648	0.2328	0.608
0.4201	0.0789	0.0852	0.2166	0.6086
0.4991	0.1169	-0.0099	0.3081	0.5781
0.6644	0.083	0.074	0.2529	0.5867
0.968	0.0633	0.1109	0.2299	0.5912
1	0.1193	-0.0043	0.3448	0.5331
1	0.0187	0.2037	0.1606	0.6112
1	0.0837	0.0353	0.3482	0.526
1	0.029	0.1361	0.3297	0.4993
1	0.0768	0.0159	0.463	0.4387
0.9958	0.0741	0.038	0.4413	0.4401
0.4542	0.0373	0.1733	0.303	0.4809
0.1983	-0.0638	0.4112	-0.0146	0.6662
0.1286	0.0648	0.1381	0.1988	0.5946
0.275	0.1351	-0.0351	0.3348	0.5598
0.5382	0.0832	0.0412	0.3037	0.5641
0.4051	0.0337	0.1269	0.2302	0.605
0.2014	0.0843	0.0314	0.2873	0.5909
0.2026	0.2073	-0.1665	0.4174	0.5356
0.167	0.2936	-0.2312	0.4318	0.4968
0.1572	0.2761	-0.1727	0.3903	0.4991
0.1414	0.1869	-0.0065	0.2516	0.563
0.1569	0.1415	0.0717	0.1914	0.5925
0.117	-0.007	0.3337	0.0082	0.6613
0.1147	0.0466	0.2701	0.0117	0.6689
0.1863	-0.0906	0.5853	-0.3344	0.8307
0.1973	-0.0864	0.6032	-0.3651	0.8397
0.1675	-0.0035	0.419	-0.2126	0.7866
0.1817	-0.0036	0.4253	-0.221	0.7891
0.2034	-0.039	0.4801	-0.2691	0.8211
0.2185	-0.0454	0.4462	-0.2155	0.8106
0.2367	-0.0726	0.4946	-0.2639	0.8376
0.3264	0.0237	0.2813	-0.0925	0.7759
0.2455	-0.1656	0.5774	-0.3188	0.8916
0.2685	-0.065	0.3419	-0.1048	0.8158
0.222	-0.0001	0.1873	0.0139	0.7861
0.1898	-0.058	0.3593	-0.0792	0.774
0.2082	-0.1107	0.5066	-0.1998	0.8027
0.154	-0.0442	0.3201	-0.0726	0.7917
0.1661	-0.0665	0.4098	-0.186	0.8336
0.1391	-0.0333	0.3079	-0.1004	0.8136
0.1271	-0.241	0.6749	-0.316	0.8741
0.1214	0.0485	0.1572	-0.0037	0.7922
0.1324	0.0377	0.191	-0.052	0.8182
0.1761	-0.0222	0.3171	-0.1926	0.8914
0.155	-0.1429	0.488	-0.2385	0.8838
0.1094	-0.1614	0.4762	-0.1653	0.839
0.1288	-0.0953	0.3694	-0.0922	0.8127
0.1446	-0.075	0.3658	-0.1188	0.8189
0.1552	0.1112	0.0042	0.1932	0.6818
0.1492	0.174	-0.1025	0.2514	0.6719
0.1554	0.0916	0.063	0.1197	0.722
0.1819	0.1575	-0.1019	0.2991	0.6382
0.2627	0.0707	0.0504	0.2128	0.6546
0.2179	0.0253	0.1588	0.1287	0.6772
0.1755	-0.0817	0.3782	-0.0728	0.7677
0.1651	0.0043	0.2553	-0.0327	0.7656
0.1721	0.0275	0.1979	0.0127	0.7541
0.1654	0.0986	-0.007	0.1932	0.71
0.1653	0.0708	0.0361	0.1532	0.7346
0.1449	0.108	-0.0218	0.2399	0.6695
0.1417	-0.0435	0.3974	-0.1194	0.7558
0.1847	-0.1823	0.7256	-0.4681	0.919
0.2013	-0.0998	0.5374	-0.316	0.8703
0.1448	-0.0543	0.3497	-0.1012	0.7971
0.1507	-0.118	0.4733	-0.1813	0.8122
0.1769	-0.1204	0.4782	-0.1857	0.8142
0.194	-0.1937	0.6413	-0.3018	0.8453
0.1537	-0.2072	0.6728	-0.3385	0.8681
0.1587	-0.2195	0.6842	-0.336	0.8671
0.1275	-0.1564	0.5462	-0.283	0.8874
0.133	0.1814	-0.1729	0.3385	0.642
0.1413	0.105	-0.0404	0.2649	0.6559
0.1589	0.1773	-0.2587	0.4555	0.6197
0.1763	0.1212	-0.1168	0.3288	0.6521
0.2037	0.0467	0.0472	0.2115	0.6815
0.2317	0.0514	0.071	0.2069	0.6586
0.201	-0.0255	0.2462	0.0172	0.751
0.1103	0.0284	0.1585	0.0582	0.7455
0.1443	0.0355	0.1414	0.0742	0.7399
0.2278	0.0954	0.0262	0.1967	0.6743
0.1805	0.0504	0.1188	0.1336	0.6887
0.1613	-0.0665	0.3762	-0.0933	0.7747
0.1871	-0.0634	0.344	-0.0682	0.7813
0.191	-0.025	0.2215	0.0434	0.7505
0.159	-0.0946	0.3389	-0.0128	0.7582
0.1422	-0.0978	0.3545	-0.0276	0.7583
0.1442	-0.0128	0.2038	0.1106	0.6888
0.1696	0.1904	-0.1323	0.3138	0.6196
0.1512	0.065	0.1139	0.1234	0.6852
0.1065	0.0278	0.2201	0.028	0.7075
0.1088	-0.1156	0.4696	-0.1706	0.81
0.1029	-0.069	0.3458	-0.0502	0.769
0.0932	-0.1427	0.4421	-0.0369	0.7288
0.0697	-0.0771	0.3569	-0.0136	0.7274
0.1351	-0.186	0.6117	-0.2365	0.7966
0.1255	-0.1974	0.6302	-0.2427	0.8007
0.1243	-0.2788	0.8248	-0.3913	0.8389
0.1384	-0.044	0.4171	-0.1201	0.7378
0.1264	0.101	0.0813	0.1458	0.6554
0.1072	0.0666	0.154	0.0732	0.6903
0.1249	0.297	-0.3066	0.4664	0.5284
0.104	0.3173	-0.3659	0.4887	0.5514
0.0779	0.2187	-0.0782	0.1848	0.6717
0.0819	0.2847	-0.2561	0.3037	0.661
0.0617	0.1212	0.1394	-0.0111	0.7428
0.0542	0.0956	0.1841	-0.033	0.7504
0.0317	0.0535	0.3532	-0.0786	0.6662
0.0633	0.0755	0.2764	0.096	0.5444
0.0672	0.064	0.2378	0.196	0.4907
0.0698	0.0289	0.2298	0.2657	0.4649
0.0797	0.2232	-0.1496	0.5478	0.3757
0.1326	-0.0899	0.4393	-0.1898	0.833
0.1339	-0.1952	0.6558	-0.3761	0.9093
0.174	-0.0562	0.3524	-0.1197	0.8146
0.1652	0.125	-0.0624	0.2041	0.7267
0.1039	0.3336	-0.4117	0.4118	0.6623
0.0998	0.2256	-0.2544	0.3736	0.6462
0.1311	0.1162	-0.0293	0.2195	0.6826
0.1016	0.0016	0.2106	0.0409	0.7375
0.1011	-0.0842	0.3752	-0.1052	0.8077
0.1393	-0.0746	0.3614	-0.147	0.8435
0.144	0.0111	0.1953	-0.0251	0.8056
0.1536	-0.0268	0.3284	-0.1517	0.841
0.1129	0.0126	0.1097	0.1613	0.7105
0.0938	-0.0292	0.1368	0.1891	0.7053
0.0828	-0.0186	0.1012	0.2096	0.7086
0.1305	0.0001	0.1778	0.0732	0.7436
0.1152	0.0465	0.1113	0.0977	0.7398
0.0813	-0.0178	0.2368	0.0482	0.7286
0.1117	-0.0625	0.3751	-0.0801	0.7601
0.1846	0.0076	0.296	-0.0745	0.7607
0.1753	0.0744	0.0661	0.1058	0.742
0.1588	-0.0339	0.3278	-0.1319	0.8252
0.1241	-0.1696	0.577	-0.3085	0.8863
0.1409	-0.1887	0.6828	-0.4245	0.9201
0.2023	-0.064	0.3925	-0.0977	0.7636
0.1837	-0.0581	0.3722	-0.0771	0.7593
0.1661	0.0054	0.215	0.0306	0.7402
0.1654	-0.0603	0.3651	-0.1214	0.814
0.1501	0.0361	0.1353	0.0552	0.7698
0.1949	0.1218	-0.0416	0.2194	0.6957
0.1802	0.2188	-0.2649	0.4102	0.6286
0.143	0.2401	-0.2709	0.424	0.5989
0.1498	0.1384	-0.0639	0.2537	0.6661
0.1553	-0.006	0.224	0.0131	0.7642
0.1631	-0.0101	0.1481	0.1205	0.7314
0.183	-0.0571	0.2501	0.0267	0.7692
0.166	0.0124	0.1131	0.1355	0.7278
0.1434	0.1755	-0.1263	0.2347	0.7088
0.1749	0.1728	-0.1121	0.22	0.7101
0.143	0.0645	0.1099	0.0869	0.7302
0.1271	0.0147	0.2314	-0.0022	0.7503
0.1694	0.1042	0.0307	0.1886	0.6702
0.1704	0.1568	-0.0782	0.2623	0.6527
0.1859	0.1288	-0.0106	0.2103	0.6661
0.1642	0.2023	-0.1926	0.3555	0.6314
0.215	0.1032	0.0227	0.1508	0.7193
0.1851	0.0638	0.1057	0.0626	0.7602
0.1611	0.0579	0.136	0.0422	0.7553
0.1601	0.1483	-0.0523	0.2308	0.6602
0.1634	0.262	-0.2195	0.3657	0.5817
0.1405	0.175	-0.077	0.2145	0.6774
0.1532	0.098	0.0456	0.1262	0.7249
0.1613	0.0745	0.0369	0.1389	0.7409
0.1553	-0.0092	0.2478	-0.0393	0.7956
0.1305	-0.0353	0.2641	-0.0808	0.8468
0.097	-0.0242	0.2465	-0.0727	0.8452
0.1133	-0.0028	0.2216	-0.0581	0.8291
0.1303	-0.0183	0.3479	-0.1081	0.7653
0.1346	-0.0936	0.4062	-0.012	0.6811
0.1812	-0.13	0.4683	-0.0445	0.6882
0.1433	-0.1663	0.5899	-0.2479	0.814
0.1537	0.054	0.1606	0.0257	0.752
0.1458	0.1861	-0.1659	0.2851	0.6853
0.1463	0.0612	-0.0099	0.2526	0.6897
0.1682	-0.14	0.3815	-0.0557	0.804
0.1641	-0.173	0.5579	-0.2563	0.8634
0.1303	0.0242	0.1802	-0.0309	0.8171
0.1674	-0.1313	0.4725	-0.2194	0.8793
0.1602	-0.0274	0.2765	-0.1057	0.8471
0.159	-0.118	0.4068	-0.1401	0.8456
0.1563	-0.0975	0.3762	-0.1019	0.8119
0.1154	-0.0699	0.3134	-0.0544	0.8014
0.1627	0.0471	0.0974	0.0611	0.7864
0.2022	0.2112	-0.2342	0.3408	0.677
0.1249	0.1762	-0.1128	0.2314	0.7
0.1473	0.1541	0.0084	0.1013	0.7363
0.143	0.1532	-0.0662	0.1894	0.7187
0.1366	0.2826	-0.3601	0.4038	0.6629
0.1246	0.0867	0.0171	0.1956	0.6852
0.097	0.0066	0.2009	0.0568	0.7175
0.0981	-0.0749	0.3779	-0.0331	0.7138
0.1057	-0.1203	0.4517	-0.0882	0.7466
0.1393	-0.0687	0.2982	0.0737	0.691
0.1712	0.0233	0.1227	0.1424	0.7083
0.1752	0.0672	0.0558	0.197	0.6716
0.1427	-0.0557	0.3146	-0.0493	0.7824
0.1455	-0.0401	0.3355	-0.0947	0.7916
0.169	0.0348	0.1716	0.0205	0.7668
0.1901	0.0249	0.183	0.0419	0.7476
0.1698	0.1322	-0.0146	0.1838	0.6978
0.1745	0.1457	-0.0364	0.1951	0.6962
0.1678	0.2815	-0.36	0.4497	0.6254
0.1773	0.1934	-0.2066	0.3665	0.644
0.2115	0.1316	-0.0406	0.2024	0.702
0.2854	0.0011	0.2218	0.0142	0.7541
0.277	-0.0524	0.3302	-0.0835	0.7975
0.2688	-0.1397	0.508	-0.2391	0.8645
0.2397	-0.0922	0.4644	-0.2466	0.871
0.2568	-0.044	0.3684	-0.1603	0.8318
0.2557	-0.0854	0.4628	-0.2288	0.8504
0.1933	0.0927	-0.0039	0.1868	0.7147
0.184	0.0939	0.0071	0.1673	0.7174
0.1449	0.0881	0.0597	0.1303	0.7063
0.1326	0.0458	0.1673	0.0258	0.7473
0.1822	0.0328	0.2372	-0.0793	0.7984
0.1986	0.0547	0.1302	0.0641	0.7382
0.1464	0.018	0.132	0.1148	0.7216
0.148	0.0051	0.1352	0.1266	0.7218
0.1378	0.0441	0.0369	0.2056	0.702
0.127	0.1182	0.0491	0.0897	0.734
0.0963	0.0399	0.1926	0.097	0.658
0.1045	-0.0429	0.3243	0.0345	0.6694
0.1071	0.0887	0.0165	0.3298	0.5562
0.1267	0.1163	-0.0462	0.3495	0.5665
0.1803	0.0509	0.1946	0.0563	0.6943
0.1574	0.0243	0.2899	-0.0549	0.7325
0.1365	-0.1474	0.6284	-0.2885	0.7968
0.1339	0.04	0.3682	-0.2296	0.8163
0.1425	-0.0061	0.3596	-0.1219	0.7597
0.1227	0.2693	-0.1703	0.2101	0.6825
0.1357	0.0243	0.2739	-0.0629	0.7556
0.1186	0.0271	0.2418	-0.0202	0.7465
0.0983	-0.2111	0.6884	-0.3418	0.8531
0.1101	-0.0679	0.4058	-0.0916	0.7423
0.1208	-0.2602	0.8262	-0.4424	0.8696
0.1234	-0.1239	0.5222	-0.1665	0.7648
0.1273	-0.1532	0.5823	-0.2217	0.7896
0.1299	-0.1611	0.6363	-0.2742	0.7894
0.1341	0.1116	0.12	0.1454	0.613
0.1414	0.072	0.2298	0.0956	0.59
0.199	0.0994	0.1346	0.2142	0.5407
0.1946	0.0568	0.2258	0.1245	0.5824
0.1964	0.0207	0.2836	0.0559	0.6308
0.2015	0.1167	0.0742	0.2053	0.5947
0.2387	0.0187	0.2822	0.0222	0.665
0.2438	0.0466	0.2126	0.0793	0.6524
0.2882	0.1783	-0.0933	0.3606	0.5424
0.3189	0.2242	-0.1756	0.4137	0.5269
0.2978	0.0305	0.1955	0.1527	0.6101
0.2927	-0.1147	0.5119	-0.1138	0.7084
0.2644	-0.1111	0.4754	-0.0749	0.703
0.2797	0.0512	0.1549	0.1308	0.6542
0.2692	0.053	0.163	0.1204	0.6521
0.376	0.0434	0.1923	0.0889	0.6627
0.4199	0.0102	0.2505	0.0578	0.6706
0.4305	0.0171	0.2266	0.082	0.6656
0.5305	0.0786	0.1158	0.1934	0.6038
0.6249	0.0776	0.1059	0.2095	0.6003
0.6047	0.0234	0.218	0.1102	0.6423
0.7806	-0.0063	0.2555	0.1019	0.6433
0.8643	-0.0232	0.2512	0.1558	0.6105
0.998	0.0131	0.1425	0.3026	0.5342
1	0.0741	0.038	0.4413	0.4401
1	-0.043	0.2885	0.2148	0.5336
0.5122	-0.0112	0.2368	0.2403	0.5289
0.1938	-0.0366	0.277	0.183	0.5703
0.1407	-0.102	0.3706	0.1536	0.5703
0.3429	-0.0104	0.1572	0.3133	0.5294
0.5604	0.0548	0.0341	0.3909	0.5143
0.4261	0.057	0.0737	0.2797	0.5864
0.3225	0.1536	-0.1087	0.3898	0.5602
0.2437	0.2324	-0.1924	0.4152	0.54
0.2053	0.1503	0.0124	0.306	0.5257
0.1713	0.0675	0.1988	0.1428	0.5874
0.1464	0.0127	0.2927	0.1153	0.5753
0.13	-0.0401	0.4018	0.0193	0.6159
0.1296	-0.0667	0.4488	-0.0681	0.6814
0.1546	-0.1167	0.6329	-0.3315	0.8104
0.1818	-0.0666	0.5617	-0.3027	0.802
0.178	0.0586	0.2901	-0.0852	0.7253
0.217	0.0585	0.2902	-0.0853	0.7253
0.1984	-0.0431	0.4932	-0.2582	0.7962
0.1944	-0.1152	0.651	-0.3681	0.8208
0.1732	-0.0332	0.4534	-0.2161	0.7815
0.2177	0.0397	0.2921	-0.0807	0.7364
0.2273	-0.0583	0.4435	-0.2003	0.8005
0.2505	-0.0597	0.4463	-0.2029	0.8016
0.1922	-0.0831	0.4351	-0.1498	0.7896
0.1629	-0.0512	0.3492	-0.0712	0.7682
0.1329	-0.074	0.4237	-0.1126	0.7607
0.1645	0.065	0.0903	0.1471	0.6905
0.1627	-0.125	0.5483	-0.2286	0.7989
0.1128	-0.1175	0.476	-0.2038	0.8368
0.1233	-0.2741	0.7922	-0.381	0.8585
0.0988	-0.093	0.4789	-0.2096	0.821
0.1189	-0.0027	0.3123	-0.1138	0.7991
0.1406	-0.0523	0.3793	-0.2164	0.8823
0.1868	-0.0426	0.3094	-0.137	0.8622
0.1467	-0.1081	0.3595	-0.1102	0.8518
0.1792	0.0221	0.1144	0.0882	0.7682
0.134	-0.0059	0.2301	0.0072	0.7591
0.1671	0.0504	0.1298	0.0845	0.7264
0.1907	0.0548	0.1687	0.0269	0.7454
0.1857	0.0057	0.2608	-0.0658	0.7951
0.2333	-0.0684	0.3802	-0.124	0.8058
0.1794	-0.1443	0.5009	-0.1811	0.8162
0.2233	-0.156	0.5281	-0.2001	0.8207
0.2906	-0.108	0.4306	-0.1441	0.8143
0.2017	0.0075	0.2201	-0.0225	0.786
0.1582	0.0771	0.0867	0.0866	0.7404
0.1407	0.0813	0.0432	0.1394	0.7246
0.13	0.0908	-0.0066	0.1974	0.7124
0.1693	-0.05	0.3318	-0.0878	0.7958
0.1829	-0.1681	0.6144	-0.3369	0.8816
0.201	-0.1701	0.7178	-0.5025	0.9503
0.2598	-0.1008	0.4777	-0.2649	0.8883
0.188	-0.0163	0.222	0.022	0.7664
0.1579	-0.0327	0.2667	0.0073	0.7473
0.1809	-0.0537	0.3018	-0.0386	0.7767
0.2031	-0.0887	0.3846	-0.1015	0.7939
0.2092	-0.1893	0.6266	-0.3007	0.8588
0.157	-0.1061	0.459	-0.1401	0.7826
0.1367	-0.046	0.347	-0.1161	0.8044
0.1525	0.1057	0.011	0.1859	0.6893
0.1652	0.113	-0.0303	0.2023	0.7053
0.1798	0.2993	-0.4594	0.5552	0.5993
0.1638	0.1294	-0.1304	0.3235	0.6628
0.1845	0.1143	-0.0361	0.2296	0.6819
0.2233	0.0056	0.1649	0.1101	0.7087
0.1757	-0.0233	0.2388	0.0246	0.7494
0.1762	-0.0174	0.2224	0.0359	0.7483
0.1603	-0.0165	0.2269	0.0301	0.7472
0.2053	0.0565	0.1118	0.1167	0.7061
0.1409	0.0064	0.2448	0.0254	0.7179
0.1902	-0.0339	0.3618	-0.1194	0.7855
0.2197	0.0283	0.1883	0.0137	0.764
0.2597	0.0845	0.0643	0.0733	0.7712
0.2342	-0.0514	0.2542	0.0444	0.7422
0.1765	-0.0388	0.2553	0.0567	0.7156
0.1655	0.092	0.0498	0.154	0.7003
0.1577	0.2076	-0.167	0.3374	0.6149
0.1252	0.1751	-0.081	0.2354	0.6638
0.1116	-0.057	0.3651	-0.1114	0.797
0.1035	-0.2756	0.8488	-0.4585	0.884
0.1096	-0.3402	0.9222	-0.4501	0.8662
0.1016	-0.156	0.5485	-0.0805	0.6814
0.0802	-0.1099	0.4757	-0.0272	0.648
0.126	-0.2913	0.8811	-0.4447	0.8439
0.1108	-0.1441	0.4833	-0.1144	0.7711
0.1219	-0.0918	0.3854	-0.0511	0.7451
0.1296	0.2012	-0.1013	0.2334	0.6575
0.1042	0.118	0.0507	0.1418	0.6752
0.0989	-0.0268	0.3978	-0.2615	0.8808
0.1124	0.1263	0.0306	0.1446	0.6896
0.1103	0.2213	-0.1542	0.2908	0.635
0.0732	0.1977	-0.0971	0.2385	0.6523
0.0642	0.2048	-0.0606	0.1483	0.6979
0.0494	-0.0151	0.4789	-0.2809	0.8108
0.0612	0.0072	0.4826	-0.3169	0.8238
0.0623	0.0112	0.4719	-0.1581	0.6719
0.063	0.0836	0.1605	0.2436	0.5034
0.0917	0.0936	0.1236	0.3186	0.4543
0.0734	0.1921	-0.11	0.5382	0.3763
0.0763	0.2874	-0.2551	0.632	0.3352
0.1093	-0.1289	0.6308	-0.397	0.8891
0.1421	-0.2362	0.7969	-0.4711	0.9024
0.1051	0.0192	0.2775	0.0367	0.6561
0.1139	0.3697	-0.5666	0.6905	0.4971
0.1075	0.3568	-0.5202	0.6134	0.5398
0.1081	0.286	-0.3995	0.5455	0.5571
0.1278	0.2176	-0.2879	0.4905	0.5679
0.0994	-0.0034	0.176	0.1108	0.707
0.0827	-0.0568	0.271	0.0558	0.7175
0.1159	-0.0899	0.3874	-0.0893	0.7752
0.1465	-0.0432	0.2822	-0.059	0.8095
0.1301	-0.0378	0.2498	-0.0131	0.798
0.1171	0.0745	-0.0565	0.3349	0.6466
0.1364	0.1264	-0.1726	0.4817	0.5629
0.1257	-0.0494	0.2244	0.091	0.7241
0.126	-0.1178	0.3963	-0.0678	0.775
0.1169	0.024	0.1686	0.0303	0.7666
0.102	0.0969	0.007	0.1988	0.6943
0.1209	0.1055	0.0365	0.142	0.7068
0.1345	0.0065	0.2999	-0.0784	0.7615
0.1356	-0.1407	0.526	-0.1911	0.7926
0.1613	-0.074	0.4111	-0.129	0.7798
0.1688	-0.0672	0.3974	-0.1166	0.7743
0.1646	-0.2288	0.7766	-0.4943	0.9387
0.1799	-0.0604	0.4008	-0.1154	0.7674
0.1955	-0.0655	0.3992	-0.1028	0.7633
0.1918	-0.0377	0.3461	-0.0734	0.7566
0.1725	0.0116	0.2399	-0.0103	0.7547
0.1443	0.0762	0.0666	0.1186	0.7331
0.1697	-0.0062	0.2347	-0.0419	0.8081
0.1888	-0.0414	0.2958	-0.093	0.8294
0.1588	-0.0013	0.2467	-0.0311	0.7789
0.1597	0.0192	0.1775	0.0359	0.7628
0.1332	-0.0279	0.2706	-0.056	0.8116
0.137	-0.1315	0.442	-0.2097	0.8943
0.1558	-0.0972	0.3683	-0.0949	0.8131
0.1408	-0.0698	0.2818	0.0236	0.7556
0.1374	0.0028	0.1876	0.0913	0.705
0.18	-0.0766	0.3529	-0.0624	0.7746
0.1466	-0.0251	0.2561	0.0137	0.7437
0.1515	0.023	0.2175	0.0028	0.7518
0.1509	0.0837	0.0615	0.1758	0.6725
0.157	0.0705	0.0928	0.1532	0.6779
0.197	0.0792	0.0892	0.145	0.6818
0.1518	0.2737	-0.2879	0.3746	0.6373
0.1589	0.0829	0.1109	0.011	0.7919
0.1659	-0.0969	0.3823	-0.105	0.8108
0.1862	-0.0213	0.2158	0.103	0.6898
0.17	0.1417	-0.0745	0.3826	0.5347
0.1917	0.3349	-0.3481	0.4954	0.5079
0.2014	0.454	-0.5684	0.6065	0.5014
0.1416	0.1798	-0.1043	0.2234	0.7011
0.101	0.0563	0.1186	0.0819	0.738
0.1341	-0.0275	0.3012	-0.1016	0.8243
0.1287	-0.0234	0.2538	-0.0847	0.8479
0.0908	0.0468	0.1371	-0.0241	0.8366
0.1315	0.0926	0.0374	0.1215	0.7412
0.1375	-0.1613	0.4543	-0.0462	0.7408
0.1413	-0.2729	0.7066	-0.2572	0.8126
0.159	-0.2473	0.6755	-0.2111	0.7698
0.1462	-0.1439	0.521	-0.1856	0.7976
0.1444	-0.032	0.2852	0.0098	0.7258
0.1761	0.0567	0.0343	0.1957	0.7013
0.1804	0.0697	0.0066	0.1538	0.7655
0.1629	0.0492	0.0657	0.0959	0.7812
0.1346	-0.0062	0.1504	0.059	0.7876
0.1219	0.0216	0.1313	0.0393	0.7964
0.1686	-0.0246	0.2023	0.005	0.8168
0.1564	-0.06	0.2923	-0.0882	0.8534
0.1271	0.0533	0.001	0.1555	0.7828
0.1753	-0.0495	0.3089	-0.0779	0.809
0.1699	0.0783	-0.0106	0.2175	0.7057
0.1763	0.0792	-0.0121	0.2182	0.7054
0.1994	0.1063	-0.0732	0.2731	0.6851
0.1742	0.0629	0.0577	0.1593	0.7117
0.1747	0.2412	-0.2334	0.3217	0.6661
0.1588	0.0847	0.037	0.1463	0.7263
0.1079	0.1571	-0.1918	0.3621	0.6607
0.1129	0.0606	0.0575	0.1776	0.6885
0.117	-0.0189	0.2584	0.0157	0.7288
0.1248	-0.0152	0.2639	0.0629	0.6709
0.1357	-0.042	0.3215	-0.0209	0.734
0.1658	-0.0348	0.2244	0.1704	0.6311
0.1704	-0.0274	0.2254	0.0338	0.7622
0.1883	0.0145	0.1808	0.0687	0.7213
0.1668	-0.0753	0.4372	-0.2131	0.8423
0.1876	0.0804	0.1744	-0.0734	0.8161
0.2561	-0.0034	0.2365	-0.0372	0.8014
0.2549	0.1273	-0.0543	0.2206	0.7039
0.208	0.2352	-0.2823	0.3833	0.6598
0.1609	0.1053	0.0323	0.1404	0.7226
0.1876	0.1489	-0.0436	0.2061	0.6859
0.2393	-0.0997	0.3649	-0.0217	0.7502
0.2691	-0.0041	0.2212	0.0097	0.7681
0.2931	-0.0439	0.3184	-0.0683	0.7858
0.2602	-0.0162	0.2458	-0.0141	0.7752
0.2523	-0.0895	0.4232	-0.1658	0.8213
0.2528	-0.0617	0.3873	-0.1852	0.8549
0.2525	-0.0019	0.259	-0.07	0.8098
0.2305	0.1033	-0.0265	0.1505	0.7696
0.1802	0.1589	-0.2255	0.3942	0.6664
0.1806	0.062	-0.0274	0.2623	0.6983
0.1638	0.0569	0.0994	0.1345	0.708
0.169	0.1486	-0.0006	0.1556	0.6864
0.1788	0.087	0.1089	0.0489	0.746
0.1619	0.1127	0.0159	0.1829	0.6788
0.1501	0.0055	0.209	0.0302	0.7484
0.1606	0.0739	0.0288	0.1741	0.7132
0.1884	0.1408	0.0121	0.1044	0.7414
0.1561	0.1575	0.0336	0.0465	0.7543
0.1053	0.0823	0.1425	0.0124	0.7529
0.1314	0.0292	0.2417	-0.0747	0.7931
0.1446	-0.0001	0.1688	0.128	0.6915
0.1496	0.0921	0.0262	0.1916	0.6801
0.1703	0.1442	-0.0647	0.2415	0.6694
0.178	-0.1115	0.5408	-0.2749	0.844
0.1501	-0.1012	0.5577	-0.2999	0.8335
0.1493	-0.0801	0.511	-0.2665	0.8251
0.1549	-0.0001	0.3349	-0.0971	0.7526
0.1146	0.0898	0.1561	0.0128	0.7329
0.1619	0.1308	0.0156	0.1463	0.6973
0.1499	0.1984	-0.1661	0.2917	0.6673
0.1196	0.0273	0.1007	0.1345	0.7254
0.1298	-0.0096	0.225	0.0719	0.7065
0.1161	-0.2281	0.664	-0.2176	0.773
0.0949	-0.1443	0.5483	-0.1591	0.749
0.0992	-0.1735	0.6305	-0.267	0.8057
0.1309	-0.1883	0.7219	-0.3761	0.8303
0.1578	-0.0918	0.49	-0.1905	0.79
0.1187	0.0848	0.138	0.1768	0.5834
0.1495	0.1181	0.0417	0.2641	0.5631
0.1811	0.0705	0.1396	0.1736	0.6039
0.1579	0.0079	0.2855	0.0654	0.6327
0.2049	0.0499	0.2181	0.098	0.6267
0.2206	-0.0633	0.4606	-0.1038	0.6963
0.2189	0.0276	0.2685	0.0283	0.6639
0.2442	0.1504	0.0134	0.2531	0.5699
0.2795	0.1848	-0.0276	0.2633	0.5629
0.3079	0.1258	0.0684	0.1906	0.6063
0.312	-0.1015	0.4775	-0.0931	0.7071
0.2422	-0.0953	0.4537	-0.0677	0.702
0.2567	-0.0235	0.341	-0.0114	0.6873
0.2699	0.0087	0.2905	0.0105	0.6819
0.3472	0.0802	0.1501	0.0809	0.6772
0.3829	0.1245	0.0874	0.1135	0.6648
0.4246	0.0957	0.1133	0.1237	0.6589
0.4183	0.1035	0.11	0.1358	0.6441
0.4993	0.1277	0.0229	0.2211	0.6197
0.5196	0.1439	0.0598	0.1467	0.6431
0.5352	0.145	0.0305	0.1875	0.6341
0.5738	-0.0424	0.319	0.0603	0.6567
0.6621	0.0107	0.1689	0.2119	0.5997
0.8476	-0.0265	0.2451	0.1658	0.6073
0.9909	-0.0863	0.3719	0.0872	0.621
0.9117	-0.0248	0.2512	0.2067	0.5608
0.7272	-0.0034	0.1998	0.2462	0.5506
0.4924	-0.102	0.3706	0.1536	0.5703
0.3284	0.0052	0.127	0.3599	0.5022
0.3113	0.0533	0.0436	0.4063	0.4934
0.3903	0.1384	-0.0712	0.4274	0.5012
0.4353	0.0571	0.1552	0.1933	0.591
0.4106	0.0014	0.29	0.0869	0.6199
0.2732	-0.0245	0.3639	0.0241	0.6327
0.2348	0.056	0.1886	0.1728	0.5773
0.2106	0.0908	0.0963	0.288	0.5178
0.2062	0.1153	0.0456	0.2844	0.5476
0.146	0.1824	-0.037	0.302	0.5478
0.1663	-0.0153	0.4195	-0.1031	0.6933
0.1726	-0.0559	0.5153	-0.1631	0.6995
0.1871	-0.0662	0.4812	-0.0489	0.6258
0.193	0.0479	0.2297	0.0759	0.6341
0.2548	0.0907	0.1617	0.1324	0.5984
0.2456	0.0788	0.2077	0.1171	0.58
0.1959	0.0774	0.2126	0.1122	0.5811
0.1499	0.2014	-0.0599	0.3069	0.5327
0.1684	0.0905	0.1723	0.0616	0.6596
0.2356	0.1664	-0.0046	0.195	0.6264
0.1843	0.009	0.2649	-0.0326	0.7515
0.1751	0.1319	-0.07	0.2594	0.6687
0.1456	0.1345	-0.0954	0.2976	0.6551
0.1667	0.0563	0.1208	0.1163	0.6969
0.132	-0.2278	0.6957	-0.2718	0.7949
0.1206	0.0521	0.1687	0.0355	0.7329
0.1469	0.0316	0.2153	-0.0079	0.7494
0.1442	0.0167	0.2725	-0.0886	0.7914
0.1835	-0.0767	0.4522	-0.2482	0.8677
0.1755	-0.0607	0.4787	-0.3244	0.9022
0.1502	0.016	0.2398	-0.1228	0.8605
0.1516	-0.0046	0.2532	-0.1122	0.8554
0.1662	0.0108	0.1633	0.0343	0.7795
0.1428	0.0018	0.2269	-0.0067	0.7688
0.1693	0.035	0.1992	-0.0154	0.7745
0.2238	0.0404	0.1818	0.0016	0.771
0.1863	-0.0783	0.422	-0.2142	0.8665
0.1469	-0.1305	0.4676	-0.1423	0.7962
0.1318	-0.2299	0.675	-0.3384	0.8856
0.1997	-0.1009	0.3713	-0.1038	0.8225
0.2569	-0.139	0.4566	-0.2299	0.9027
0.1982	0.0624	0.1241	-0.0324	0.837
0.1882	-0.0138	0.2657	-0.0882	0.8254
0.157	0.0197	0.1718	0.0311	0.7655
0.1877	-0.0932	0.4068	-0.1074	0.7847
0.169	-0.1113	0.4489	-0.1492	0.8019
0.1401	0.0982	0.071	0.1255	0.6961
0.1697	0.0856	0.1405	-0.0724	0.8434
0.2123	0.1554	-0.1101	0.2804	0.6719
0.1818	0.0217	0.1289	0.13	0.7122
0.1736	-0.0519	0.3333	-0.0345	0.7427
0.1608	-0.0444	0.2771	-0.0179	0.7717
0.1906	-0.0292	0.2458	0.0019	0.7714
0.196	-0.0217	0.2199	0.0282	0.766
0.1795	-0.0493	0.2799	0.0728	0.6874
0.1366	0.0011	0.1582	0.1664	0.6632
0.1481	0.0869	0.0555	0.1523	0.6981
0.1816	0.1377	-0.0681	0.2187	0.7025
0.1518	0.0002	0.2025	0.0735	0.7129
0.1542	0.0304	0.0926	0.1719	0.6907
0.1748	0.1301	-0.0681	0.2585	0.6691
0.1831	0.2115	-0.2029	0.3208	0.6646
0.1772	0.0182	0.1723	0.0334	0.7698
0.1572	-0.0626	0.3136	-0.0463	0.785
[truncated: 62,517 more rows]

## Sheet: Skin III 20 um
Int	C1	C2	C3	C4
0.2234	0.1347	0.1401	0.3036	0.4153
0.4583	0.0916	0.1906	0.3036	0.408
0.6878	0.0893	0.1877	0.3162	0.4006
0.3572	0.0514	0.266	0.2423	0.4342
0.149	0.0806	0.2364	0.1878	0.4894
0.1154	0.0882	0.2021	0.1922	0.5097
0.1254	0.107	0.1881	0.1698	0.5288
0.1161	0.0681	0.2303	0.1439	0.5494
0.0875	-0.0133	0.4037	-0.0053	0.608
0.0679	0.0108	0.3281	0.0514	0.6024
0.069	0.0163	0.345	0.0213	0.6118
0.0778	0.0538	0.2718	0.0847	0.5852
0.0815	0.0698	0.2534	0.1199	0.5526
0.0784	0.0814	0.2318	0.1326	0.5494
0.0855	0.1097	0.1506	0.1705	0.562
0.0938	0.1654	0.0379	0.2451	0.5444
0.1118	0.1197	0.1767	0.1584	0.5415
0.1601	0.1005	0.171	0.2314	0.4904
0.2002	0.0702	0.2194	0.2218	0.481
0.3193	0.0652	0.2174	0.236	0.4743
0.549	0.0546	0.2489	0.2115	0.4786
0.8451	0.0777	0.2009	0.2457	0.472
0.9726	0.0969	0.1727	0.2625	0.463
0.8395	0.0807	0.2135	0.2169	0.4839
0.6439	0.0683	0.2557	0.1586	0.5122
0.6099	0.083	0.2177	0.1765	0.5168
0.5761	0.1058	0.1747	0.2059	0.5077
0.5389	0.1145	0.1574	0.2117	0.5103
0.5049	0.1363	0.1268	0.2278	0.5034
0.4501	0.1248	0.1612	0.1878	0.5195
0.3895	0.1256	0.1698	0.1846	0.5129
0.3548	0.1114	0.2276	0.0867	0.5692
0.3149	0.1255	0.1868	0.0957	0.5871
0.2852	0.1342	0.158	0.1163	0.5867
0.266	0.1075	0.2012	0.0952	0.5906
0.2508	0.0871	0.2414	0.0791	0.5858
0.2631	0.135	0.1261	0.1679	0.5628
0.2453	0.1054	0.2123	0.1049	0.5694
0.2352	0.1607	0.1068	0.202	0.5222
0.2212	0.1342	0.1743	0.1471	0.5358
0.223	0.1529	0.1188	0.1813	0.5358
0.227	0.1111	0.2305	0.0736	0.5757
0.2321	0.1093	0.2281	0.0748	0.581
0.227	0.0892	0.273	0.036	0.5962
0.2562	0.0876	0.2647	0.0562	0.5845
0.2669	0.0968	0.2373	0.087	0.5703
0.2214	0.1138	0.2363	0.0665	0.5761
0.2268	0.1226	0.2108	0.1177	0.5387
0.2504	0.0956	0.2709	0.0752	0.5487
0.2249	0.0861	0.3116	0.05	0.5442
0.2521	0.1261	0.2752	0.0421	0.5498
0.2439	0.1536	0.2392	0.0502	0.5501
0.2456	0.1459	0.2421	0.057	0.5474
0.2395	0.1917	0.1467	0.129	0.5243
0.2195	0.1894	0.1412	0.1357	0.5278
0.2478	0.1406	0.2402	0.0464	0.5675
0.2506	0.0974	0.2906	0.0386	0.566
0.2604	0.0974	0.3279	0.0016	0.5645
0.2617	0.1163	0.3001	0.018	0.5576
0.2835	0.1278	0.272	0.0398	0.552
0.2298	0.163	0.1827	0.1122	0.5341
0.2235	0.17	0.1902	0.0797	0.5514
0.2069	0.1692	0.1944	0.0723	0.5552
0.2223	0.116	0.3111	-0.0406	0.602
0.2308	0.0875	0.335	-0.0482	0.6161
0.1868	0.0869	0.3104	-0.0123	0.6061
0.2026	0.1205	0.2491	0.0531	0.5671
0.2652	0.0939	0.3373	-0.0001	0.5606
0.3817	0.1068	0.2853	0.0848	0.513
0.5885	0.1544	0.1442	0.2376	0.4573
0.6881	0.0976	0.2604	0.2016	0.4348
0.6026	0.0493	0.318	0.1997	0.4276
0.518	0.0448	0.2853	0.245	0.421
0.3876	0.0793	0.1883	0.3157	0.411
0.3702	0.0873	0.1575	0.3464	0.4028
0.3488	0.0867	0.187	0.3383	0.3826
0.2918	0.0569	0.2426	0.315	0.3798
0.2378	0.0458	0.2723	0.2899	0.3859
0.2333	0.0341	0.2529	0.3108	0.3941
0.1903	0.0582	0.2317	0.2704	0.4331
0.1438	0.0026	0.3178	0.2074	0.4643
0.1563	0.0372	0.264	0.2306	0.4604
0.1513	0.0501	0.239	0.2471	0.4571
0.1454	0.0785	0.1752	0.2991	0.4396
0.1352	0.0832	0.1643	0.3077	0.4371
0.1108	0.129	0.0972	0.3348	0.4315
0.0973	0.078	0.1607	0.3319	0.4209
0.0768	0.0117	0.2862	0.2544	0.4393
0.0688	0.0507	0.2259	0.2813	0.4345
0.055	0.0738	0.199	0.2803	0.438
0.0435	0.0276	0.2968	0.1861	0.4814
0.0416	0.1028	0.1868	0.2324	0.4697
0.0399	0.0648	0.2919	0.1013	0.5344
0.0426	0.0326	0.3492	0.0409	0.569
0.0339	0.0682	0.2761	0.0847	0.5642
0.0291	0.0868	0.1942	0.1572	0.5536
0.0426	0.0601	0.2384	0.135	0.5582
0.0415	0.0289	0.3092	0.0829	0.5712
0.0463	0.0146	0.3204	0.1304	0.5261
0.0492	0.0729	0.2046	0.2376	0.4758
0.0535	0.1059	0.1293	0.3048	0.4518
0.0529	0.0465	0.2779	0.1942	0.4757
0.0563	0.0555	0.2669	0.1935	0.4788
0.0569	0.0414	0.2971	0.1576	0.4968
0.0604	0.0771	0.2589	0.1387	0.5171
0.0663	0.1349	0.1588	0.2113	0.4858
0.1108	0.0738	0.2883	0.1354	0.4956
0.1533	0.0741	0.2644	0.1935	0.4601
0.2028	0.0687	0.2789	0.2028	0.4449
0.306	0.0755	0.2517	0.2538	0.4138
0.3645	0.0763	0.2422	0.2657	0.4105
0.3858	0.0723	0.2237	0.282	0.4169
0.4371	0.1094	0.1555	0.3157	0.4143
0.4737	0.0491	0.2788	0.202	0.4657
0.4653	0.0846	0.2134	0.2407	0.4575
0.4268	0.1431	0.0824	0.3345	0.435
0.2908	0.1564	0.0813	0.3131	0.4438
0.2455	0.1444	0.1384	0.2467	0.4647
0.2161	0.1553	0.1474	0.2054	0.4854
0.1915	0.1213	0.2062	0.1729	0.4917
0.1818	0.1299	0.2143	0.1496	0.4989
0.1669	0.1046	0.2853	0.0854	0.517
0.1407	0.1413	0.2354	0.0998	0.5157
0.1525	0.1927	0.0938	0.199	0.5043
0.1542	0.1838	0.0876	0.2033	0.5171
0.1481	0.1636	0.1255	0.1787	0.5241
0.133	0.1668	0.1187	0.1834	0.5235
0.1339	0.1401	0.1826	0.1351	0.5359
0.1311	0.1706	0.155	0.1303	0.5381
0.1176	0.1058	0.2813	0.0504	0.5568
0.1273	0.0767	0.3014	0.0633	0.5507
0.1332	0.0361	0.3563	0.0427	0.5556
0.152	0.019	0.3815	0.0643	0.5265
0.1693	0.0639	0.296	0.1712	0.4608
0.1774	0.0504	0.2898	0.2123	0.4419
0.1958	0.0618	0.2609	0.233	0.4381
0.1665	0.0731	0.2369	0.2585	0.4244
0.1604	0.0931	0.2171	0.2601	0.4217
0.1399	0.0671	0.2863	0.2024	0.4362
0.1258	0.0751	0.2924	0.1574	0.4689
0.1136	0.0657	0.272	0.1412	0.5131
0.1218	0.1164	0.1969	0.1682	0.5117
0.1048	0.1269	0.1811	0.1785	0.5061
0.0905	0.0936	0.2695	0.1048	0.5247
0.0982	0.1658	0.1143	0.2073	0.5045
0.1032	0.1372	0.1878	0.1316	0.5359
0.0849	0.1372	0.1878	0.1316	0.5359
0.078	0.101	0.2748	0.069	0.5484
0.084	0.0677	0.3098	0.0825	0.5336
0.0971	0.0389	0.3843	0.0341	0.5377
0.1164	0.1691	0.1172	0.2833	0.4254
0.1198	0.1469	0.1756	0.2533	0.4195
0.11	0.1231	0.2119	0.2381	0.4217
0.1283	0.1038	0.2509	0.2277	0.4117
0.1582	0.1433	0.1316	0.3252	0.3922
0.1779	0.1459	0.1017	0.344	0.4031
0.1849	0.1506	0.1017	0.3373	0.4053
0.1936	0.1749	0.0645	0.37	0.3832
0.1976	0.1315	0.1951	0.2625	0.4052
0.1542	0.0793	0.3103	0.1573	0.4462
0.1527	0.0756	0.3227	0.1353	0.4595
0.1724	0.0917	0.2921	0.1645	0.4449
0.1498	0.1245	0.2484	0.182	0.4379
0.1449	0.1656	0.1612	0.2407	0.4245
0.14	0.1658	0.157	0.2314	0.4399
0.1711	0.156	0.1576	0.2459	0.4366
0.1652	0.1597	0.1299	0.2786	0.4275
0.0993	0.0937	0.2773	0.1533	0.472
0.0939	0.221	-0.0169	0.3385	0.4513
0.0821	0.2426	-0.0238	0.3159	0.4579
0.0549	0.2409	-0.0193	0.3122	0.4588
0.0329	0.193	0.1266	0.1671	0.5074
0.0194	0.2481	0.0455	0.1927	0.5091
0.0154	0.2115	0.0541	0.1893	0.541
0.0159	0.0759	0.2834	0.0358	0.6003
0.0166	0.1156	0.187	0.1336	0.5581
0.0104	0.0693	0.2585	0.1014	0.5636
0.0118	0.1191	0.17	0.188	0.5153
0.0105	0.047	0.3284	0.074	0.5433
0.0092	0.1387	0.1871	0.1463	0.5201
0.0037	0.027	0.418	-0.0107	0.5568
0.0077	0.0401	0.4316	-0.0472	0.5689
0.0085	0.0712	0.3739	0.0003	0.5454
0.0176	0.1298	0.2211	0.1273	0.5146
0.0666	0.24	-0.0098	0.3317	0.4296
0.0845	0.2571	-0.0521	0.3779	0.4097
0.1122	0.1589	0.149	0.2591	0.4259
0.1093	0.1844	0.1348	0.3014	0.3743
0.1322	0.1561	0.2096	0.2409	0.3878
0.1214	0.2265	0.1135	0.2694	0.3851
0.1057	0.0987	0.3825	0.0072	0.506
0.1005	0.1152	0.3156	0.0634	0.4985
0.0897	0.0922	0.3486	0.0526	0.4988
0.0874	0.2046	0.0812	0.2594	0.4491
0.1095	0.1294	0.2326	0.1403	0.4923
0.1048	0.0898	0.3222	0.0681	0.5157
0.0962	0.0702	0.3746	0.0324	0.5189
0.1061	0.1664	0.1799	0.2079	0.441
0.1085	0.1816	0.1621	0.2226	0.4293
0.1067	0.213	0.1091	0.2487	0.4226
0.0988	0.1908	0.1923	0.148	0.4639
0.1117	0.1695	0.2488	0.1005	0.4754
0.1365	0.1505	0.2479	0.1557	0.4399
0.1529	0.1477	0.2423	0.1771	0.4264
0.1537	0.141	0.2224	0.2215	0.4074
0.1799	0.1727	0.1393	0.2823	0.3979
0.226	0.1384	0.1668	0.2939	0.3944
0.229	0.1022	0.2316	0.2322	0.4282
0.1768	0.2292	0.0176	0.3375	0.4125
0.1645	0.1107	0.3487	0.0509	0.4833
0.1556	0.1445	0.2699	0.1066	0.4696
0.1757	0.1758	0.2059	0.1689	0.4412
0.1633	0.2224	0.1464	0.1842	0.441
0.1542	0.2203	0.1483	0.1854	0.4412
0.1397	0.1964	0.2024	0.1448	0.4523
0.1377	0.1574	0.2498	0.1283	0.4588
0.1325	0.1739	0.2089	0.1595	0.4512
0.1159	0.1559	0.2528	0.1083	0.4759
0.1109	0.1955	0.2027	0.1011	0.4949
0.1241	0.2142	0.156	0.1307	0.4924
0.1187	0.1585	0.262	0.0347	0.5383
0.135	0.1209	0.3045	0.0111	0.557
0.1249	0.0582	0.3824	-0.0115	0.5663
0.1229	0.0675	0.3488	0.0409	0.5387
0.1286	0.1181	0.2476	0.1339	0.496
0.1247	0.1758	0.1596	0.1832	0.4775
0.1333	0.1158	0.2621	0.1099	0.5077
0.1338	0.1388	0.202	0.1791	0.4771
0.1454	0.165	0.0932	0.304	0.4314
0.1477	0.1456	0.1487	0.2658	0.4345
0.1612	0.1374	0.1589	0.2672	0.4304
0.1659	0.0809	0.2514	0.2198	0.4421
0.1807	0.0787	0.2246	0.2738	0.4161
0.1834	-0.0087	0.3863	0.1222	0.4921
0.1376	-0.0668	0.5055	0.0282	0.522
0.1352	0.0089	0.3372	0.1514	0.4954
0.1359	0.0118	0.3321	0.1552	0.4934
0.1353	0.0763	0.196	0.2578	0.4621
0.1321	0.1066	0.1308	0.3044	0.4516
0.1083	0.0923	0.176	0.224	0.5036
0.1014	0.106	0.1266	0.2384	0.5235
0.1155	0.1142	0.108	0.2518	0.5198
0.1175	0.0457	0.2485	0.1573	0.5419
0.1039	0.0517	0.2559	0.1363	0.5501
0.0908	0.0488	0.2626	0.1311	0.5514
0.1372	0.1071	0.1369	0.2784	0.4707
0.1817	0.0095	0.282	0.2647	0.4368
0.1811	0.0058	0.3021	0.257	0.4292
0.18	0.0785	0.1831	0.3455	0.3861
0.2047	0.0691	0.1852	0.3361	0.4037
0.2115	0.0459	0.2103	0.3359	0.4032
0.2077	0.0073	0.2596	0.3235	0.4041
0.2057	0.0041	0.2632	0.3147	0.4127
0.2032	0.0109	0.2535	0.3184	0.4123
0.1044	0.1593	0.08	0.3028	0.4503
0.1729	0.0796	0.2049	0.2747	0.4344
0.3818	0.0953	0.1731	0.3046	0.4208
0.3469	0.1177	0.1379	0.3206	0.4177
0.1503	0.0966	0.2082	0.2122	0.4774
0.1168	0.1303	0.1235	0.2559	0.4821
0.1105	0.1675	0.0684	0.2785	0.4785
0.0959	0.1403	0.0973	0.2773	0.4765
0.0783	0.0689	0.2369	0.1508	0.5357
0.0728	-0.002	0.3642	0.0195	0.6098
0.083	0.0365	0.3003	0.0735	0.5838
0.093	0.0774	0.224	0.1277	0.5661
0.1064	0.0582	0.2622	0.1242	0.5503
0.1042	0.0902	0.2104	0.1436	0.5499
0.0972	0.0592	0.2679	0.0772	0.5899
0.1098	0.1283	0.099	0.209	0.5562
0.1382	0.0723	0.2109	0.183	0.5267
0.1996	0.106	0.1479	0.2659	0.4722
0.3069	0.0773	0.2162	0.2139	0.4856
0.4151	0.0876	0.1643	0.2793	0.4637
0.5548	0.0873	0.1765	0.2634	0.4686
0.703	0.1062	0.1464	0.2858	0.4577
0.7627	0.1011	0.1773	0.2503	0.4664
0.7756	0.1247	0.1358	0.2726	0.4614
0.6831	0.1232	0.1397	0.2497	0.4812
0.5178	0.0923	0.193	0.2033	0.5049
0.4923	0.0972	0.1852	0.205	0.5069
0.4683	0.1249	0.1317	0.2288	0.5084
0.4414	0.138	0.1153	0.2324	0.5082
0.4022	0.1282	0.1522	0.1935	0.519
0.3366	0.1311	0.1668	0.1592	0.5359
0.3471	0.1163	0.2176	0.0929	0.5673
0.3266	0.1112	0.2464	0.0505	0.5848
0.2625	0.087	0.2721	0.0512	0.5852
0.2559	0.0908	0.2339	0.0847	0.5851
0.2656	0.1106	0.1949	0.122	0.5657
0.2577	0.1307	0.1407	0.1541	0.5667
0.2449	0.1074	0.2072	0.1094	0.568
0.2454	0.1539	0.127	0.1703	0.5411
0.2439	0.1212	0.1997	0.118	0.5542
0.2266	0.1745	0.0798	0.2029	0.5331
0.243	0.1261	0.1803	0.1319	0.5512
0.2418	0.154	0.1251	0.1732	0.5385
0.246	0.1027	0.2374	0.0865	0.5673
0.2609	0.1064	0.2287	0.1018	0.5561
0.2687	0.0987	0.2447	0.0905	0.5584
0.2314	0.1285	0.1896	0.1348	0.5392
0.2249	0.1333	0.1774	0.1504	0.531
0.237	0.1024	0.2585	0.0827	0.5473
0.2309	0.0957	0.2765	0.0692	0.5498
0.2513	0.134	0.2222	0.0848	0.5511
0.2482	0.1184	0.2679	0.0433	0.5631
0.2447	0.1217	0.2613	0.0492	0.5604
0.2323	0.1786	0.1712	0.1137	0.5273
0.2363	0.1935	0.1461	0.1279	0.5237
0.249	0.1848	0.1455	0.1251	0.5378
0.2624	0.1948	0.1158	0.1469	0.535
0.2449	0.118	0.2777	0.0408	0.5545
0.2464	0.1482	0.2448	0.0539	0.5456
0.259	0.1316	0.2567	0.0648	0.538
0.2675	0.1873	0.1497	0.1506	0.5038
0.2052	0.1978	0.1305	0.1674	0.4951
0.2054	0.1841	0.154	0.1219	0.5318
0.17	0.1049	0.3114	-0.0264	0.6014
0.2201	0.1004	0.3004	-0.019	0.6091
0.2129	0.0971	0.2947	-0.0053	0.6048
0.2259	0.1527	0.194	0.1008	0.5427
0.2535	0.1122	0.2949	0.0313	0.5535
0.3224	0.0776	0.3155	0.0737	0.5251
0.4393	0.1117	0.2314	0.1583	0.4923
0.6238	0.1454	0.1375	0.2906	0.4185
0.517	0.0745	0.2617	0.2516	0.4075
0.55	0.0608	0.2699	0.2671	0.3978
0.4316	0.0836	0.1891	0.3387	0.3839
0.4254	0.0987	0.1226	0.3879	0.3847
0.3912	0.1177	0.0857	0.4225	0.368
0.2908	0.0498	0.2585	0.3037	0.383
0.2449	0.0469	0.2683	0.294	0.385
0.2496	0.0706	0.1906	0.3514	0.3794
0.2022	0.0586	0.2184	0.3088	0.4068
0.1415	0.0111	0.303	0.2267	0.4525
0.1304	0.0299	0.2813	0.2186	0.4631
0.1342	0.0609	0.2222	0.2545	0.4558
0.1322	0.0831	0.1577	0.3175	0.4331
0.1255	0.0881	0.1413	0.3336	0.4297
0.1145	0.1502	0.0479	0.382	0.4138
0.103	0.1534	0.041	0.3883	0.4113
0.0985	0.0106	0.2904	0.2565	0.4354
0.1032	0.0004	0.3291	0.2646	0.3995
0.0845	0.0169	0.325	0.2534	0.3979
0.0659	0.04	0.2643	0.2549	0.4347
0.0545	0.0185	0.3308	0.1663	0.4767
0.0418	0.0938	0.1959	0.2308	0.4721
0.0375	0.1437	0.0902	0.3028	0.4533
0.0388	0.1004	0.179	0.1769	0.535
0.035	0.081	0.2001	0.1697	0.5398
0.0431	0.0248	0.3387	0.0578	0.5695
0.0451	0.0312	0.3145	0.0826	0.5637
0.0511	-0.0037	0.3691	0.0706	0.5534
0.0512	-0.0107	0.3565	0.1344	0.511
0.0641	-0.0129	0.3877	0.1248	0.4925
0.061	0.0061	0.367	0.1302	0.4915
0.0623	0.0194	0.3368	0.1486	0.4881
0.06	0.0794	0.2282	0.2068	0.4774
0.0636	0.0768	0.2447	0.1874	0.4821
0.0605	0.0448	0.3266	0.1243	0.4967
0.0949	0.0255	0.3856	0.0874	0.4955
0.1488	0.1064	0.2088	0.263	0.415
0.1882	0.1358	0.1436	0.3255	0.3899
0.2262	0.1101	0.1992	0.305	0.3811
0.3062	0.1092	0.2029	0.3028	0.3805
0.3915	0.1019	0.1929	0.3124	0.3873
0.5017	0.103	0.1676	0.3203	0.4047
0.4994	0.1133	0.14	0.3406	0.4014
0.5672	0.081	0.2085	0.2754	0.4307
0.5747	0.0926	0.1901	0.2759	0.4361
0.3868	0.0889	0.2086	0.241	0.456
0.2779	0.1253	0.1632	0.2503	0.4549
0.2217	0.1168	0.2018	0.2087	0.4653
0.2066	0.1065	0.2203	0.1875	0.4775
0.1999	0.0571	0.3525	0.0682	0.5151
0.1824	0.0598	0.3784	0.0263	0.5268
0.1577	0.0775	0.3628	0.0208	0.5314
0.1476	0.1435	0.2086	0.1057	0.5335
0.1575	0.1619	0.1349	0.1618	0.5336
0.1601	0.1656	0.1199	0.1852	0.5213
0.1399	0.1346	0.1651	0.1679	0.5243
0.1372	0.1587	0.1191	0.2022	0.5128
0.1285	0.1724	0.1133	0.1876	0.5214
0.128	0.1683	0.1413	0.1678	0.5159
0.1193	0.1604	0.1535	0.1624	0.5169
0.1244	0.0274	0.372	0.0654	0.5268
0.1568	0.0505	0.3033	0.1445	0.4945
0.1562	0.0662	0.2455	0.2385	0.4432
0.1561	0.0764	0.2073	0.2791	0.4321
0.1672	0.0606	0.2376	0.267	0.4288
0.1484	0.0468	0.275	0.2409	0.432
0.1477	0.0744	0.2653	0.2225	0.4306
0.1372	0.086	0.249	0.2246	0.4336
0.1333	0.0847	0.2461	0.2118	0.4502
0.1444	0.1143	0.1456	0.2495	0.484
0.1505	0.1025	0.179	0.2348	0.4798
0.123	0.1335	0.1292	0.2439	0.4871
0.0954	0.1025	0.2435	0.1285	0.5193
0.0912	0.1833	0.092	0.2107	0.5057
0.0866	0.1254	0.2335	0.1005	0.534
0.0764	0.1266	0.2224	0.1171	0.5268
0.0728	0.1422	0.1838	0.1628	0.5035
0.0765	0.0743	0.3108	0.0857	0.5216
0.09	0.0519	0.3735	0.0431	0.5225
0.1255	0.1161	0.258	0.1828	0.4368
0.1215	0.1123	0.2498	0.2018	0.4315
0.1015	0.1156	0.2436	0.2079	0.4283
0.1311	0.1021	0.2885	0.1699	0.433
0.1483	0.1055	0.2775	0.1879	0.4221
0.1766	0.0474	0.3689	0.124	0.4562
0.1865	0.1559	0.1109	0.3338	0.3925
0.2036	0.0565	0.3085	0.2125	0.4162
0.1803	0.0899	0.2459	0.2491	0.4065
0.1377	0.0666	0.3135	0.1793	0.4323
0.1384	0.076	0.3233	0.1335	0.4594
0.1472	0.0597	0.351	0.1293	0.4521
0.1469	0.0888	0.3072	0.1526	0.4437
0.1355	0.1182	0.2427	0.2082	0.4248
0.1562	0.1498	0.165	0.2603	0.4175
0.1653	0.1192	0.2114	0.2505	0.4139
0.1925	0.0746	0.2838	0.2151	0.4208
0.2104	0.0699	0.2973	0.2019	0.4243
0.1128	0.0832	0.2814	0.136	0.4931
0.0745	0.2168	0.0454	0.2676	0.4642
0.0399	0.2383	-0.0017	0.278	0.4787
0.0219	0.1968	0.1517	0.1282	0.5196
0.0138	0.2585	0.0245	0.2116	0.5007
0.0132	0.353	-0.2052	0.4006	0.4457
0.0158	0.193	0.0891	0.1677	0.5458
0.0178	0.1613	0.0862	0.2589	0.4863
0.015	0.12	0.1669	0.1911	0.5147
0.0159	0.12	0.1813	0.1701	0.5192
0.0184	0.1027	0.2624	0.0844	0.5442
0.011	0.15	0.1792	0.1311	0.5326
0.003	0.0185	0.4371	-0.0274	0.5629
0.0095	0.0168	0.4759	-0.0755	0.5744
0.0074	0.0487	0.3989	0.0159	0.5262
0.011	0.1623	0.1778	0.1677	0.4813
0.0387	0.2203	0.0509	0.2754	0.4429
0.0762	0.2154	0.0778	0.2538	0.4467
0.0951	0.1441	0.1908	0.2433	0.4147
0.1315	0.1075	0.2466	0.2431	0.3957
0.1572	0.1278	0.2601	0.2122	0.3942
0.1304	0.192	0.1708	0.2424	0.3898
0.1063	0.1725	0.2186	0.1963	0.4061
0.0931	0.1719	0.2107	0.1898	0.4198
0.0906	0.1256	0.2786	0.1432	0.4443
0.0884	0.1173	0.2797	0.1412	0.4556
0.094	0.1611	0.1887	0.1911	0.4522
0.1005	0.1831	0.1501	0.2057	0.4571
0.1163	0.1603	0.1822	0.1937	0.4583
0.1183	0.1822	0.1376	0.2414	0.4332
0.1046	0.1945	0.1202	0.2474	0.4322
0.0971	0.2494	0.0593	0.2447	0.44
0.0993	0.1975	0.2046	0.1118	0.4807
0.1024	0.1733	0.2518	0.082	0.4877
0.1184	0.2024	0.2055	0.1391	0.4495
0.1551	0.173	0.2094	0.1863	0.4258
0.1352	0.2309	0.0612	0.3302	0.3696
0.1478	0.2415	0.0146	0.3678	0.3675
0.1931	0.1792	0.1159	0.3044	0.393
0.2077	0.1274	0.1941	0.2475	0.4256
0.1647	0.2282	0.021	0.334	0.4132
0.1656	0.2067	0.1157	0.2355	0.4368
0.1668	0.192	0.1468	0.2129	0.4413
0.1803	0.2099	0.1212	0.245	0.4175
0.1552	0.1965	0.1482	0.2265	0.4211
0.1533	0.2321	0.1374	0.1918	0.4337
0.1482	0.1971	0.2037	0.1511	0.4429
0.1417	0.1658	0.2581	0.1203	0.4491
0.1252	0.1356	0.3167	0.076	0.465
0.1144	0.1284	0.3395	0.0356	0.4865
0.1114	0.1363	0.352	0.0231	0.4795
0.1279	0.1588	0.2757	0.0524	0.5049
0.1261	0.185	0.1994	0.1119	0.4945
0.12	0.1524	0.2508	0.0588	0.5296
0.1226	0.0858	0.3545	0.0054	0.546
0.1266	0.117	0.2725	0.0892	0.518
0.1274	0.1481	0.1908	0.1882	0.4683
0.121	0.1598	0.1609	0.2126	0.4623
0.1339	0.159	0.1517	0.2189	0.4671
0.1306	0.1656	0.1224	0.2598	0.4481
0.1342	0.1502	0.1146	0.2959	0.4328
0.1259	0.1428	0.1232	0.2945	0.4324
0.1625	0.1364	0.1385	0.2949	0.421
0.1901	0.0881	0.2357	0.2305	0.4391
0.1654	0.0886	0.198	0.2963	0.4107
0.1861	0.034	0.281	0.2176	0.4618
0.1669	0.0078	0.3226	0.1972	0.4665
0.1414	0.0301	0.2842	0.2161	0.4637
0.1304	0.0556	0.2364	0.25	0.45
0.1346	0.0928	0.1546	0.3256	0.4201
0.1246	0.0844	0.1744	0.2805	0.4544
0.0959	0.0942	0.1724	0.2263	0.5031
0.0895	0.1112	0.108	0.2451	0.5304
0.0823	0.1817	0.0097	0.2782	0.5251
0.0979	0.0984	0.17	0.189	0.5367
0.109	0.0188	0.3408	0.0696	0.5662
0.1061	0.0756	0.2233	0.1792	0.5169
0.143	0.078	0.1979	0.2531	0.4657
0.2363	-0.0252	0.3492	0.2368	0.4328
0.2637	0.0705	0.1464	0.4414	0.3352
0.2852	0.0515	0.2072	0.3851	0.3498
0.2871	0.0489	0.2213	0.3834	0.3416
0.2767	0.0418	0.2218	0.3824	0.3501
0.2725	0.0881	0.1089	0.4701	0.3276
0.2925	0.0678	0.1464	0.4297	0.3509
0.2555	0.0765	0.1433	0.4218	0.3541
0.1101	0.1529	0.0688	0.2886	0.4804
0.1399	0.1172	0.127	0.3112	0.4363
0.1945	0.0786	0.2131	0.2497	0.4525
0.2175	0.0718	0.2306	0.237	0.4549
0.1658	0.1076	0.1753	0.2658	0.4458
0.1293	0.1085	0.2171	0.1764	0.4933
0.1099	0.1282	0.1839	0.2123	0.4714
0.0921	0.1115	0.1629	0.2323	0.4877
0.0828	0.1347	0.0992	0.2762	0.4825
0.089	0.1082	0.1471	0.2207	0.515
0.0974	0.0966	0.1708	0.2055	0.5192
0.1098	0.0874	0.1819	0.2107	0.5118
0.1248	0.0595	0.235	0.1767	0.5209
0.1293	0.0669	0.2296	0.1498	0.5455
0.1311	0.0786	0.2136	0.1444	0.5565
0.1698	0.0945	0.1667	0.2083	0.5235
0.2162	0.0633	0.2311	0.2143	0.485
0.2888	0.0711	0.2156	0.245	0.4619
0.3633	0.0664	0.2198	0.2257	0.4827
0.4315	0.0945	0.1506	0.2686	0.4815
0.4786	0.0803	0.1868	0.2372	0.4912
0.6368	0.1048	0.1769	0.2428	0.4704
0.629	0.1071	0.1734	0.2444	0.4701
0.5571	0.1141	0.1464	0.2536	0.4795
0.5659	0.0789	0.2199	0.1852	0.5092
0.5087	0.1156	0.1399	0.2507	0.486
0.4297	0.1067	0.1735	0.2179	0.4952
0.4367	0.1478	0.09	0.2612	0.4942
0.3952	0.1379	0.1223	0.222	0.5101
0.3354	0.1483	0.1116	0.2184	0.5141
0.3221	0.1497	0.1293	0.1913	0.522
0.3352	0.1534	0.1726	0.115	0.55
0.3064	0.1265	0.2479	0.0536	0.5625
0.2648	0.0577	0.3271	0.0455	0.5619
0.2446	0.0742	0.2831	0.0788	0.5558
0.2596	0.0896	0.2348	0.1118	0.5552
0.2523	0.1033	0.2215	0.0959	0.5718
0.2356	0.1169	0.1963	0.1135	0.5662
0.2435	0.1122	0.2173	0.1023	0.5616
0.2387	0.1199	0.2003	0.118	0.5554
0.2321	0.1566	0.1222	0.171	0.5414
0.2541	0.1359	0.1815	0.1188	0.5545
0.2555	0.1409	0.1539	0.1616	0.535
0.2742	0.1195	0.2044	0.1256	0.5436
0.2474	0.097	0.2605	0.0871	0.5476
0.2796	0.1237	0.1977	0.1365	0.5336
0.2739	0.1157	0.2128	0.1211	0.5418
0.2376	0.1264	0.1867	0.1424	0.5375
0.2389	0.1013	0.2562	0.0854	0.549
0.2542	0.1013	0.2562	0.0854	0.549
0.2574	0.1098	0.2517	0.0774	0.5522
0.2809	0.0986	0.2791	0.056	0.5577
0.2579	0.1306	0.2153	0.1156	0.5296
0.2601	0.1355	0.2168	0.1139	0.5253
0.2508	0.1542	0.2069	0.1007	0.5286
0.2423	0.2093	0.0997	0.1604	0.5214
0.2431	0.1337	0.2228	0.0785	0.5561
0.2447	0.1222	0.2552	0.066	0.5481
0.2209	0.1262	0.2566	0.0687	0.5394
0.2333	0.1316	0.2555	0.0762	0.5282
0.277	0.1613	0.1743	0.1581	0.499
0.2285	0.1858	0.1098	0.2139	0.4819
0.202	0.1111	0.267	0.0715	0.5409
0.1895	0.1608	0.1873	0.1017	0.5404
0.1907	0.1254	0.2618	0.0369	0.5665
0.2111	0.1452	0.2088	0.0819	0.5558
0.2283	0.144	0.2268	0.0788	0.542
0.2391	0.1235	0.2697	0.0581	0.5407
0.2973	0.0849	0.3018	0.087	0.5183
0.4079	0.1553	0.1391	0.243	0.4568
0.6153	0.1293	0.1451	0.3048	0.415
0.8655	0.0347	0.3288	0.1993	0.4326
0.5911	0.094	0.2108	0.3121	0.3788
0.525	0.0467	0.2717	0.2987	0.3791
0.6065	0.0777	0.1839	0.3624	0.3716
0.4199	0.0707	0.1947	0.3576	0.3724
0.3212	0.0437	0.2653	0.3034	0.3825
0.2629	0.0507	0.2586	0.3022	0.3829
0.2473	0.0738	0.1796	0.3619	0.3775
0.2421	0.0756	0.161	0.3628	0.394
0.1506	0.0421	0.2313	0.2897	0.4308
0.1224	0.0537	0.239	0.243	0.4585
0.1165	0.0546	0.2389	0.241	0.4596
0.1177	0.0636	0.2101	0.2837	0.4358
0.1093	0.0891	0.1452	0.3362	0.4228
0.1011	0.0839	0.199	0.2411	0.4721
0.0978	0.1325	0.1067	0.3285	0.428
0.0947	0.0334	0.2864	0.2526	0.4232
0.1032	0.0257	0.2971	0.2803	0.3924
0.0883	0.0503	0.2571	0.3333	0.3523
0.0883	0.0452	0.2748	0.3154	0.356
0.0738	-0.0148	0.4203	0.1545	0.4322
0.0583	0.0836	0.2302	0.2112	0.4687
0.0436	0.1793	-0.0081	0.3861	0.4316
0.0359	0.128	0.1063	0.255	0.5007
0.0379	0.0762	0.2136	0.1671	0.5338
0.0373	-0.0528	0.54	-0.0802	0.5876
0.0386	-0.1634	0.7328	-0.1972	0.6249
0.0485	-0.0645	0.5066	-0.0175	0.569
0.0547	-0.0747	0.5128	-0.002	0.5566
0.0597	-0.0628	0.4841	0.0329	0.5377
0.0648	0.0216	0.3152	0.1613	0.4952
0.0627	0.0512	0.2641	0.1993	0.4789
0.0701	0.072	0.2325	0.2127	0.4766
0.0676	0.0553	0.2796	0.1713	0.4862
0.0686	-0.0417	0.4914	-0.009	0.5519
0.087	0.0692	0.2855	0.2	0.4377
0.1303	0.0827	0.2644	0.221	0.4257
0.2213	0.1141	0.2035	0.2852	0.3927
0.2839	0.0957	0.2411	0.2774	0.3821
0.4176	0.114	0.1897	0.3531	0.3381
0.5678	0.1115	0.1967	0.3418	0.3451
0.5598	0.0954	0.1815	0.3341	0.384
0.5257	0.0961	0.1716	0.3332	0.3945
0.628	0.0768	0.202	0.3191	0.3971
0.6775	0.1114	0.1438	0.3427	0.3967
0.4586	0.1135	0.1652	0.3169	0.3993
0.3723	0.1269	0.1493	0.3233	0.3938
0.2604	0.1047	0.2251	0.2373	0.427
0.2096	0.0977	0.259	0.187	0.4497
0.2101	0.1024	0.2728	0.1474	0.47
0.1937	0.0648	0.3711	0.0394	0.5173
0.1783	0.0642	0.3952	-0.0023	0.5362
0.1733	0.1186	0.2853	0.0646	0.5249
0.1508	0.1583	0.1513	0.1526	0.5301
0.1515	0.1541	0.1629	0.1672	0.509
0.1385	0.1492	0.1428	0.1939	0.5064
0.1385	0.1374	0.1695	0.1758	0.5108
0.1352	0.1318	0.1729	0.1788	0.5109
0.1154	0.1624	0.15	0.1662	0.5146
0.109	0.1192	0.2037	0.1399	0.5315
0.1049	0.0506	0.3033	0.1143	0.5229
0.1521	0.0804	0.2352	0.1946	0.4818
0.1734	0.1194	0.138	0.2915	0.4455
0.1711	0.1286	0.0772	0.3774	0.4115
0.1529	0.0676	0.2081	0.285	0.4332
0.1449	-0.0067	0.3715	0.144	0.4856
0.149	0.0123	0.3663	0.1631	0.4513
0.1385	-0.0035	0.4033	0.0963	0.5
0.1456	0.0686	0.2531	0.2268	0.4465
0.148	0.0512	0.2628	0.1931	0.4875
0.1658	0.1523	0.0658	0.363	0.4144
0.1369	0.116	0.1335	0.2742	0.4711
0.0897	0.1095	0.2213	0.1441	0.5219
0.0823	0.1154	0.2626	0.0714	0.545
0.0778	0.0817	0.352	-0.0038	0.5631
0.0668	0.0723	0.3452	0.0262	0.5478
0.0746	0.1176	0.2541	0.1066	0.5122
0.0852	0.0876	0.3029	0.0827	0.517
0.0949	0.0803	0.347	0.0691	0.4963
0.1225	0.1254	0.2402	0.194	0.434
0.1062	0.0823	0.2949	0.1848	0.4319
0.101	0.1023	0.2684	0.1924	0.4312
0.1311	0.114	0.2682	0.1846	0.4265
0.1505	0.1131	0.2704	0.1829	0.4269
0.1725	0.0779	0.3193	0.1685	0.4312
0.1909	0.1059	0.2391	0.2412	0.409
0.1827	0.0893	0.2448	0.288	0.3706
0.1566	0.0409	0.3398	0.1948	0.416
0.1257	0.0612	0.3198	0.189	0.4217
0.1187	0.0944	0.2884	0.1654	0.4441
0.1243	0.1332	0.2141	0.24	0.4059
0.1454	0.1302	0.2146	0.241	0.4086
0.1668	0.1016	0.2706	0.2051	0.4168
0.1697	0.0669	0.3669	0.1234	0.4382
0.1733	0.0639	0.3738	0.1325	0.4252
0.1817	0.0984	0.2928	0.2188	0.3853
0.2404	0.0815	0.2815	0.2489	0.3821
0.2414	0.1306	0.1167	0.3634	0.3835
0.1183	0.2189	-0.0159	0.4141	0.3794
0.0376	0.1467	0.2048	0.1423	0.5036
0.022	0.3042	-0.0938	0.3942	0.3907
0.0154	0.1264	0.2409	0.1151	0.513
0.0227	0.1852	0.1193	0.2244	0.4661
0.0243	0.2516	-0.056	0.3503	0.4469
0.0213	0.2221	0.0098	0.2892	0.4705
0.0175	0.1589	0.1695	0.1595	0.5016
0.0157	0.1228	0.2387	0.1159	0.5163
0.0218	0.1176	0.2514	0.1061	0.5188
0.0212	0.0407	0.3896	0.0072	0.556
0.0138	-0.0714	0.6453	-0.1833	0.602
0.0113	-0.0009	0.505	-0.0573	0.5448
0.0153	0.0932	0.3026	0.1468	0.4462
0.0175	0.0708	0.3335	0.1017	0.4814
0.0257	0.0308	0.4755	-0.0277	0.5132
0.0619	0.1363	0.2481	0.172	0.4349
0.1145	0.1068	0.2614	0.2072	0.4183
0.1919	0.0861	0.2818	0.2179	0.4075
0.1764	0.0927	0.2931	0.2153	0.3931
0.1529	0.1288	0.2644	0.2086	0.3917
0.1405	0.1854	0.1944	0.2231	0.3911
0.1137	0.1962	0.1659	0.234	0.3962
0.0873	0.1278	0.2805	0.1189	0.4654
0.1044	0.0888	0.3289	0.1094	0.4665
0.0959	0.126	0.2815	0.1214	0.466
0.0899	0.1555	0.2328	0.1393	0.4671
0.1156	0.1411	0.2605	0.1153	0.4759
0.1252	0.1476	0.2129	0.1689	0.4633
0.1131	0.2007	0.1258	0.226	0.439
0.0944	0.2542	0.0519	0.2507	0.436
0.0933	0.264	0.0829	0.2307	0.4169
0.1043	0.1952	0.2381	0.097	0.4641
0.1063	0.1737	0.2781	0.0731	0.4696
0.1341	0.1835	0.2065	0.1998	0.4046
0.1494	0.1595	0.2276	0.2164	0.3906
0.1483	0.2232	0.0656	0.335	0.3674
0.181	0.1501	0.1941	0.239	0.4096
0.1944	0.1852	0.1313	0.2725	0.4052
0.1546	0.1829	0.1375	0.2497	0.4276
0.1736	0.2268	0.0508	0.3024	0.4172
0.1695	0.2529	-0.0064	0.3582	0.388
0.1635	0.1861	0.1178	0.2838	0.4047
0.143	0.1697	0.1624	0.2465	0.4132
0.1486	0.1797	0.2185	0.1556	0.4402
0.1772	0.2111	0.172	0.179	0.4324
0.1352	0.1742	0.2295	0.1529	0.4371
0.1071	0.1373	0.313	0.0797	0.4633
0.0972	0.1237	0.3761	-0.0036	0.4964
0.0995	0.1673	0.3395	0	0.4879
0.1154	0.1937	0.2532	0.073	0.4747
0.1193	0.1767	0.2266	0.1149	0.4727
0.1168	0.1483	0.2428	0.1063	0.4946
0.1274	0.0665	0.3394	0.0699	0.5193
0.1256	0.1337	0.232	0.1206	0.5099
0.1278	0.1461	0.1862	0.1971	0.4653
0.1404	0.1762	0.1301	0.2226	0.4658
0.1307	0.1413	0.1859	0.1967	0.4714
0.1183	0.1287	0.1969	0.2003	0.4703
0.129	0.1139	0.1982	0.2415	0.441
0.1218	0.0653	0.2939	0.17	0.4628
0.1678	0.1037	0.1947	0.259	0.433
0.2008	0.134	0.1104	0.3074	0.4388
0.1517	0.1314	0.0956	0.3315	0.4352
0.1545	0.0557	0.2277	0.2576	0.4543
0.1652	-0.0151	0.3499	0.1942	0.4657
0.1466	-0.0077	0.3409	0.1987	0.4616
0.1428	0.0599	0.2315	0.2698	0.4329
0.1489	0.0621	0.2125	0.2977	0.421
0.14	0.1404	0.0642	0.3835	0.4056
0.1022	0.1188	0.124	0.2752	0.4768
0.0914	0.0874	0.1807	0.1964	0.5312
0.0945	0.1948	-0.0264	0.3338	0.4895
0.0941	0.1135	0.1487	0.2111	0.5199
0.1055	0.0721	0.2368	0.1676	0.5177
0.1124	0.1003	0.1681	0.2617	0.4644
0.192	0.1277	0.077	0.4061	0.3835
0.2769	0.1096	0.0786	0.4781	0.3274
0.3117	0.0577	0.1869	0.4178	0.3323
0.3225	0.0421	0.2259	0.3868	0.3401
0.2847	0.0359	0.2342	0.3913	0.3333
0.2988	0.0645	0.1721	0.4495	0.3095
0.3618	0.0489	0.2106	0.421	0.3159
0.4236	0.0506	0.206	0.4251	0.3147
0.414	0.0372	0.2471	0.3689	0.344
0.1025	0.1436	0.0861	0.275	0.4859
0.1218	0.0977	0.1517	0.2754	0.4658
0.1458	0.0383	0.299	0.1712	0.4849
0.157	0.0761	0.2242	0.2395	0.4545
0.1345	0.0761	0.2444	0.2197	0.4555
0.133	0.0818	0.2305	0.2304	0.4527
0.1125	0.0737	0.2467	0.234	0.4389
0.1001	0.0182	0.3486	0.1492	0.4773
0.094	0.0759	0.2561	0.1812	0.4815
0.0854	0.1214	0.1238	0.2611	0.4854
0.0952	0.0602	0.2691	0.1509	0.5143
0.1247	0.0278	0.3052	0.1622	0.4979
0.1261	0.0361	0.294	0.1343	0.5289
0.1465	0.0904	0.1914	0.192	0.5184
0.1686	0.093	0.1823	0.2012	0.5165
0.2369	0.093	0.1535	0.284	0.4619
0.3015	0.0784	0.182	0.2681	0.464
0.3439	0.0279	0.3087	0.1677	0.4903
0.389	0.0695	0.2135	0.2343	0.4773
0.4419	0.0922	0.1585	0.2605	0.4832
0.4613	0.1067	0.1434	0.2577	0.4874
0.4802	0.0911	0.1843	0.2252	0.4953
0.5574	0.0913	0.1931	0.2108	0.4987
0.4893	0.1018	0.1821	0.1966	0.5135
0.4467	0.086	0.2034	0.1965	0.5068
0.4353	0.092	0.2009	0.2034	0.495
0.4392	0.0836	0.2283	0.1826	0.4975
0.3827	0.0968	0.2184	0.16	0.5167
0.3702	0.1039	0.2105	0.152	0.5258
0.3208	0.1498	0.1158	0.2094	0.5165
0.2932	0.1366	0.1654	0.1596	0.529
0.3239	0.0518	0.3704	-0.0008	0.568
0.2901	0.0926	0.2883	0.0738	0.5344
0.2561	0.0973	0.2589	0.0984	0.5369
0.2345	0.1298	0.1975	0.1302	0.5353
0.224	0.1287	0.2007	0.1119	0.5518
0.2482	0.1392	0.1716	0.1166	0.5652
0.2501	0.1259	0.1841	0.1192	0.5644
0.2489	0.1236	0.1978	0.1129	0.5596
0.2489	0.1201	0.2299	0.077	0.5672
0.2344	0.1063	0.2629	0.0505	0.5725
0.2417	0.0811	0.2954	0.0413	0.5726
0.2622	0.1117	0.2227	0.1097	0.5483
0.2372	0.0961	0.2707	0.0704	0.5545
0.2583	0.1036	0.2555	0.084	0.5484
0.281	0.1028	0.2437	0.0971	0.5478
0.2892	0.0907	0.2489	0.1001	0.5533
0.2927	0.1085	0.2098	0.1362	0.5391
0.2831	0.1044	0.2174	0.1315	0.5401
0.2751	0.1086	0.2167	0.1329	0.5327
0.2628	0.1138	0.217	0.1346	0.5245
0.2738	0.1506	0.1427	0.1685	0.5292
0.2991	0.1561	0.1627	0.1563	0.5163
0.2766	0.1415	0.2221	0.1026	0.5243
0.2633	0.1612	0.2044	0.0985	0.5267
0.2431	0.1811	0.1482	0.1337	0.5265
0.2543	0.1157	0.2726	0.0228	0.5805
0.2381	0.1502	0.1923	0.1194	0.5294
0.2314	0.1743	0.1288	0.1893	0.4996
0.2227	0.1757	0.1274	0.1991	0.4901
0.251	0.1492	0.1609	0.1939	0.4881
0.2253	0.1426	0.1826	0.1763	0.49
0.2025	0.1574	0.1636	0.1808	0.4894
0.2131	0.1377	0.2293	0.0814	0.5427
0.2107	0.1224	0.2639	0.0453	0.5598
0.2165	0.143	0.2209	0.0758	0.5537
0.2117	0.1486	0.231	0.0754	0.5376
0.2113	0.1333	0.2789	0.0489	0.5325
0.2638	0.1186	0.2769	0.0878	0.5085
0.397	0.1306	0.2103	0.1817	0.4696
0.5758	0.1146	0.1807	0.2755	0.4235
0.8457	0.0532	0.2759	0.2349	0.4302
0.8333	0.0563	0.268	0.2759	0.3947
0.5776	0.0384	0.2988	0.2765	0.3815
0.5811	0.0764	0.1904	0.3675	0.3615
0.4503	0.0705	0.1949	0.3575	0.3724
0.3498	0.0567	0.2354	0.3053	0.3979
0.276	0.0843	0.2018	0.3173	0.392
0.2531	0.0696	0.2197	0.2935	0.4126
0.2654	0.0604	0.2123	0.3168	0.4053
0.182	0.0467	0.2299	0.2903	0.4274
0.1233	0.0675	0.2034	0.2927	0.4313
0.1145	0.0923	0.1634	0.309	0.4289
0.1165	0.0538	0.254	0.2407	0.4464
0.1047	0.0584	0.2431	0.2478	0.4479
0.0977	0.0774	0.2175	0.2555	0.4467
0.0958	0.0701	0.2224	0.2628	0.4404
0.081	0.0899	0.1681	0.3332	0.4034
0.0809	0.0572	0.2203	0.3387	0.3781
0.0778	0.0775	0.213	0.3461	0.3568
0.0842	0.0469	0.2453	0.3551	0.3468
0.0721	0.0525	0.2569	0.3294	0.3524
0.0653	0.0567	0.2168	0.3458	0.3728
0.0486	0.0879	0.1337	0.3239	0.4445
0.028	0.0518	0.1975	0.2505	0.4907
0.0374	-0.0366	0.4104	0.0864	0.5328
0.0444	-0.0886	0.5591	-0.0141	0.5401
0.0487	-0.0817	0.543	-0.0012	0.5378
0.0508	0.0587	0.2589	0.2009	0.4761
0.053	0.0349	0.2991	0.1787	0.4796
0.0691	-0.0038	0.3674	0.1404	0.4876
0.067	0.0363	0.2733	0.245	0.4388
0.0721	0.0967	0.1684	0.2865	0.4422
0.0712	0.0667	0.2315	0.2221	0.4738
0.0708	0.0764	0.2216	0.2399	0.4547
0.0792	0.0279	0.3534	0.1299	0.4841
0.089	0.0376	0.3709	0.1309	0.4548
0.1208	0.0705	0.2984	0.2033	0.4238
0.1916	0.0919	0.2579	0.2511	0.3956
0.3389	0.1055	0.2186	0.2984	0.3743
0.5272	0.0932	0.2187	0.3433	0.3395
0.8702	0.0608	0.2669	0.2978	0.3705
0.7676	0.069	0.2263	0.3105	0.3888
0.7042	0.081	0.189	0.3375	0.3872
0.6711	0.0675	0.2235	0.3094	0.3941
0.7649	0.0802	0.2213	0.309	0.3837
0.5646	0.0581	0.2872	0.2395	0.4093
0.4348	0.0554	0.3194	0.1999	0.4211
0.325	0.0811	0.2562	0.2337	0.4226
0.2186	0.1029	0.2385	0.2205	0.4309
0.2077	0.1521	0.1713	0.2402	0.429
0.1936	0.1392	0.2118	0.1858	0.4569
0.189	0.1577	0.1811	0.1819	0.4731
0.1817	0.1294	0.2293	0.1365	0.4997
0.1522	0.1886	0.0879	0.2448	0.4707
0.1565	0.1851	0.097	0.2372	0.4726
0.1252	0.1437	0.1738	0.1772	0.4972
0.1335	0.1286	0.1901	0.1672	0.508
0.1303	0.149	0.1152	0.2466	0.4829
0.1108	0.1633	0.0816	0.2774	0.472
0.1099	0.1741	0.0655	0.2834	0.4703
0.1138	0.102	0.186	0.2142	0.4898
0.1591	0.0686	0.2665	0.1522	0.5058
0.1729	0.1031	0.1682	0.2398	0.4857
0.163	0.1428	0.071	0.3491	0.433
0.1546	0.1066	0.1279	0.3244	0.4358
0.1379	0.0664	0.2337	0.2362	0.4572
0.1414	0.0174	0.3589	0.1341	0.4824
0.1422	0.1187	0.1621	0.2442	0.4673
0.146	0.0453	0.3321	0.114	0.5044
0.1352	0.0465	0.3012	0.1554	0.4933
0.1301	0.0746	0.2367	0.2189	0.4668
0.1292	0.0601	0.2565	0.1867	0.4932
0.1095	0.0443	0.3166	0.095	0.5416
0.0889	0.0821	0.335	0.0089	0.5667
0.0846	0.045	0.4065	-0.0264	0.5664
0.0712	0.0735	0.3488	0.0257	0.5433
0.0738	0.1764	0.1428	0.2088	0.4621
0.0794	0.2046	0.1399	0.1736	0.4753
0.0986	0.0816	0.3718	0.0325	0.5077
0.1222	0.115	0.281	0.1378	0.4605
0.1049	0.1389	0.1816	0.2542	0.4168
0.1008	0.1286	0.1931	0.2559	0.4126
0.114	0.1349	0.2136	0.2416	0.4021
0.1511	0.126	0.2409	0.2067	0.4193
0.1741	0.0784	0.3175	0.1743	0.4268
0.1826	0.1319	0.2014	0.2877	0.375
0.1684	0.0944	0.2378	0.2913	0.3689
0.1576	0.1469	0.1309	0.3652	0.348
0.1347	0.0633	0.3113	0.198	0.4199
0.1248	0.1883	0.1182	0.2837	0.4047
0.1206	0.2061	0.0795	0.3194	0.3904
0.1173	0.1207	0.2209	0.2484	0.4052
0.1486	0.1006	0.2707	0.2234	0.4003
0.1716	0.0572	0.3655	0.1663	0.406
0.1709	0.0935	0.3067	0.2064	0.3882
0.1951	0.0808	0.3199	0.2067	0.3875
0.2705	0.0925	0.2451	0.2854	0.3739
0.3148	0.1996	-0.0205	0.4866	0.3275
0.1923	0.1863	0.0186	0.4344	0.3541
0.0525	0.2306	-0.0131	0.3914	0.3844
0.0386	0.1984	0.0681	0.3249	0.4015
0.0211	0.0093	0.4731	-0.0356	0.5478
0.023	0.1197	0.2576	0.1016	0.5163
0.0271	0.1366	0.2294	0.1241	0.504
0.0302	0.1351	0.2908	0.0132	0.5517
0.0241	0.1242	0.2965	0.0473	0.522
0.0291	0.0512	0.418	-0.0394	0.5627
0.0301	0.1057	0.2338	0.1966	0.4523
0.0349	0.0901	0.2669	0.1747	0.4587
0.0338	0.0897	0.2877	0.1498	0.4622
0.0376	0.1276	0.2109	0.2191	0.4315
0.0267	0.14	0.1565	0.2795	0.4108
0.0247	0.1061	0.2422	0.2098	0.4284
0.0257	0.0583	0.3944	0.0858	0.4522
0.0704	0.0817	0.3352	0.1307	0.4428
0.1546	0.1181	0.2362	0.2266	0.4147
0.1795	0.1185	0.1938	0.2922	0.3904
0.1435	0.1352	0.2	0.2661	0.3942
0.1399	0.1966	0.0901	0.3631	0.3424
0.1511	0.2036	0.1558	0.263	0.3715
0.1404	0.1584	0.2579	0.1625	0.4145
0.1033	0.166	0.2214	0.1843	0.4218
0.0992	0.1302	0.2539	0.1834	0.4251
0.0984	0.0961	0.3396	0.1012	0.4531
0.0842	0.1406	0.287	0.0933	0.471
0.0973	0.1939	0.1755	0.1705	0.4534
0.1082	0.1727	0.1964	0.173	0.4504
0.1042	0.1975	0.1366	0.219	0.4385
0.0941	0.2058	0.1399	0.1966	0.4505
0.0934	0.2542	0.0932	0.2139	0.4327
0.1174	0.2304	0.1637	0.1682	0.4334
0.102	0.2166	0.185	0.1587	0.4351
0.1148	0.2145	0.1553	0.1826	0.4408
0.1481	0.2584	0.0167	0.3521	0.3655
0.1367	0.1987	0.1172	0.2843	0.3916
0.1661	0.2133	0.083	0.32	0.3773
0.236	0.2186	0.0789	0.3187	0.3787
0.166	0.1851	0.1243	0.3153	0.3708
0.1873	0.1592	0.1625	0.2689	0.4043
0.1784	0.1498	0.1662	0.2767	0.4009
0.1913	0.1253	0.2196	0.2321	0.4151
0.1548	0.113	0.263	0.1746	0.4413
0.149	0.1291	0.2702	0.1178	0.4766
0.1794	0.1597	0.2555	0.1381	0.4406
0.1437	0.136	0.3116	0.1024	0.4442
0.0915	0.1558	0.2768	0.1324	0.4279
0.107	0.1505	0.295	0.1147	0.4322
0.1134	0.1838	0.2716	0.1051	0.4328
0.1097	0.187	0.2548	0.1014	0.451
0.1246	0.1441	0.3005	0.0753	0.472
0.1249	0.1529	0.2308	0.1186	0.4906
0.1131	0.1074	0.2575	0.1436	0.4861
0.1214	0.1514	0.1919	0.15	0.5026
0.1308	0.1398	0.1733	0.1915	0.4886
0.1277	0.1584	0.1479	0.1946	0.4935
0.1236	0.1537	0.1431	0.2463	0.4528
0.1191	0.1088	0.2187	0.1679	0.4997
0.1136	0.1594	0.1038	0.2966	0.4342
0.1382	0.0411	0.3523	0.125	0.4745
0.159	0.0362	0.3469	0.1483	0.4615
0.1403	0.0995	0.1752	0.2516	0.4633
0.2113	0.0914	0.17	0.2251	0.5026
0.2283	0.0827	0.1967	0.222	0.4875
0.1545	0.0469	0.2569	0.2311	0.4595
0.2067	0.0349	0.2891	0.2254	0.446
0.2015	0.051	0.2556	0.2519	0.4372
0.1779	0.0403	0.2568	0.265	0.432
0.1733	0.0975	0.1371	0.345	0.4137
0.1282	0.0687	0.2065	0.2589	0.4595
0.0961	0.1417	0.0846	0.2961	0.472
0.1065	0.1148	0.1463	0.2313	0.5009
0.1111	0.1235	0.1365	0.2287	0.5051
0.1109	0.05	0.2563	0.1788	0.5085
0.1288	0.111	0.1173	0.3316	0.4327
0.2347	0.0832	0.1579	0.3262	0.4269
0.2646	0.1392	0.0383	0.486	0.3308
0.2844	0.0924	0.1215	0.4598	0.3209
0.2676	0.0338	0.2348	0.3887	0.3376
0.2526	0.032	0.2417	0.3983	0.3231
0.3515	0.0297	0.2491	0.3955	0.3216
0.4408	0.0062	0.3074	0.354	0.3298
0.5056	0.0842	0.1565	0.4862	0.2703
0.5482	0.0431	0.2444	0.4006	0.3078
0.0944	0.087	0.2098	0.1901	0.5044
0.1044	0.0247	0.2897	0.1696	0.5057
0.1178	0.0171	0.3016	0.1906	0.4816
0.1247	0.0205	0.323	0.1748	0.4752
0.1232	0.04	0.2947	0.2096	0.4499
0.1228	0.0415	0.2956	0.2054	0.4502
0.1196	0.0481	0.2621	0.2627	0.4191
0.1196	0.004	0.3433	0.2014	0.4433
0.1076	0.0232	0.3371	0.1456	0.4879
0.0978	0.0828	0.2266	0.1887	0.4957
0.1126	0.0488	0.3064	0.129	0.5115
0.1275	0.0007	0.372	0.1141	0.5079
0.1466	0.0714	0.2167	0.2441	0.4609
0.182	0.1194	0.1104	0.3209	0.441
0.2053	0.17	0.0227	0.3683	0.4315
0.2859	0.0835	0.1954	0.2626	0.452
0.3553	0.0451	0.2632	0.2097	0.4767
0.3568	0.0351	0.286	0.1851	0.4887
0.4512	0.0679	0.1952	0.2465	0.4842
0.4828	0.0744	0.1692	0.2521	0.4982
0.4894	0.0796	0.1973	0.1995	0.5186
0.4533	0.0768	0.2159	0.1767	0.5262
0.5087	0.113	0.164	0.2055	0.5119
0.4795	0.0974	0.1968	0.175	0.5253
0.4116	0.0795	0.22	0.1777	0.5156
0.3722	0.071	0.2608	0.1506	0.5095
0.3654	0.0818	0.2431	0.1604	0.5068
0.3491	0.1257	0.1829	0.1693	0.5151
0.3237	0.1262	0.1797	0.1649	0.522
0.2845	0.1664	0.0937	0.2164	0.5154
0.2366	0.1184	0.2161	0.117	0.54
0.2583	0.1091	0.2727	0.0543	0.5553
0.2582	0.1467	0.1913	0.1306	0.5234
0.228	0.1078	0.2513	0.078	0.5567
0.2237	0.1189	0.2277	0.0911	0.5558
0.2381	0.1444	0.1872	0.1083	0.5526
0.2453	0.1497	0.1643	0.1325	0.5464
0.2393	0.1268	0.1878	0.1308	0.5482
0.2387	0.1292	0.195	0.1203	0.5483
0.2302	0.1096	0.2626	0.0467	0.5735
0.2231	0.0809	0.3114	0.0224	0.5776
0.2321	0.1016	0.2636	0.0577	0.5708
0.2445	0.0975	0.272	0.0539	0.5713
0.2418	0.0961	0.2714	0.0515	0.5754
0.2746	0.1113	0.2304	0.103	0.5485
0.2914	0.1019	0.2339	0.1119	0.5456
0.2934	0.1351	0.1335	0.1942	0.53
0.3214	0.1011	0.2155	0.1312	0.5464
0.3233	0.0966	0.2263	0.1307	0.5401
0.3036	0.0845	0.2443	0.1394	0.5248
0.2804	0.1101	0.2089	0.1608	0.511
0.2657	0.0916	0.2463	0.127	0.526
0.2726	0.1706	0.1361	0.172	0.5129
0.3002	0.1577	0.1778	0.1151	0.5422
0.2982	0.1491	0.2177	0.0852	0.5391
0.2551	0.0753	0.3694	-0.0534	0.5997
0.2389	0.0957	0.3053	0.0067	0.5837
0.2393	0.1398	0.199	0.126	0.5277
0.2257	0.149	0.1732	0.1756	0.4961
0.2513	0.1069	0.2633	0.1155	0.509
0.275	0.1643	0.11	0.24	0.4786
0.2474	0.1195	0.219	0.1501	0.5024
0.2059	0.0487	0.3721	0.0135	0.5563
0.1841	0.0699	0.3436	0.0188	0.559
0.1989	0.1093	0.2849	0.0363	0.5626
0.2015	0.1432	0.2303	0.0629	0.5577
0.1994	0.1426	0.2496	0.0493	0.5509
0.2491	0.1629	0.2204	0.1019	0.5079
0.3173	0.1586	0.2093	0.14	0.4843
0.3568	0.1532	0.1956	0.1731	0.4695
0.479	0.1215	0.1923	0.2431	0.4353
0.6268	0.0491	0.2868	0.2241	0.4338
0.8965	0.0223	0.3363	0.2035	0.4324
0.9049	0.04	0.298	0.2668	0.3905
0.5412	0.0624	0.2145	0.3513	0.3678
0.4333	0.0707	0.1857	0.3784	0.3602
0.3545	0.0375	0.2552	0.2981	0.4046
0.3048	0.0745	0.1987	0.3227	0.4002
0.267	0.0464	0.256	0.2701	0.4234
0.2711	0.0527	0.231	0.3033	0.4083
0.2297	0.0579	0.2159	0.3102	0.4108
0.1439	0.0688	0.1952	0.3288	0.4016
0.1187	0.0501	0.2664	0.2293	0.4478
0.1009	0.0615	0.2503	0.234	0.4481
0.0956	0.0248	0.3523	0.1155	0.5037
0.0861	0.0565	0.2692	0.1948	0.4774
0.088	0.1469	0.0394	0.4018	0.4041
0.0774	0.1218	0.0696	0.397	0.4043
0.0754	0.0564	0.2363	0.2717	0.4306
0.0716	0.0479	0.3187	0.1789	0.4489
0.0726	-0.019	0.4199	0.1615	0.4306
0.0738	0.0475	0.2696	0.3202	0.3541
0.0561	0.0087	0.3262	0.2675	0.3899
0.0607	0.1077	0.1434	0.3676	0.3731
0.0399	-0.0437	0.439	0.0556	0.5392
0.0449	-0.0075	0.3616	0.1389	0.5004
0.045	-0.0044	0.3744	0.1488	0.4773
0.0511	-0.0115	0.3867	0.1433	0.4796
0.0509	0.114	0.1738	0.2351	0.4728
0.0665	0.0848	0.2393	0.1669	0.5015
0.0745	-0.0049	0.3955	0.0824	0.519
0.074	0.0428	0.2588	0.2585	0.4337
0.0853	0.1067	0.1567	0.3079	0.424
0.0872	0.1229	0.12	0.3335	0.4174
0.0757	0.0467	0.3179	0.1509	0.475
0.0834	-0.0051	0.4246	0.1074	0.4656
0.0997	0.0301	0.4032	0.1075	0.4546
0.1243	0.0434	0.3571	0.1618	0.4341
0.1589	0.0546	0.3268	0.1931	0.4231
0.2561	0.1178	0.1587	0.359	0.3606
0.45	0.0691	0.2375	0.3139	0.3756
0.7276	0.0411	0.3035	0.2635	0.3881
0.6607	0.0341	0.3174	0.2512	0.3938
0.5594	0.0474	0.2817	0.2804	0.3857
0.6263	0.0944	0.1793	0.3597	0.3612
0.7836	0.0472	0.3026	0.2647	0.3808
0.6953	0.0497	0.3102	0.245	0.3897
0.4621	0.0554	0.3194	0.1999	0.4211
0.369	0.0807	0.2506	0.2417	0.4201
0.2875	0.0896	0.2464	0.2293	0.4276
0.248	0.1043	0.2378	0.2191	0.4306
0.222	0.1655	0.1535	0.2456	0.4285
0.2078	0.1564	0.1809	0.2011	0.4557
0.1701	0.1477	0.1939	0.1832	0.4691
0.1652	0.1347	0.2189	0.1546	0.4846
0.1586	0.1238	0.2484	0.1182	0.5028
0.1365	0.1213	0.2224	0.1331	0.5147
0.1328	0.1765	0.0778	0.2467	0.4947
0.1243	0.188	0.0601	0.2672	0.4806
0.112	0.1189	0.1618	0.2312	0.4823
0.1105	0.1365	0.1381	0.2231	0.4957
0.1259	0.1112	0.1699	0.2146	0.4971
0.151	0.0957	0.2142	0.1698	0.5124
0.157	0.1067	0.1759	0.2077	0.5037
0.1381	0.1102	0.1715	0.2196	0.4943
0.1384	0.0721	0.2271	0.2019	0.4935
0.1433	0.0893	0.1986	0.2442	0.4594
0.1361	0.0421	0.2927	0.1804	0.4763
0.1238	0.1243	0.1449	0.2436	0.479
0.1271	0.1316	0.1238	0.2627	0.4747
0.1311	0.1272	0.1345	0.2658	0.4675
0.1438	0.0572	0.2868	0.1582	0.4944
0.1462	0.0575	0.2744	0.1653	0.5002
0.1197	0.0565	0.2808	0.1564	0.5031
0.0987	0.0158	0.3985	0.0228	0.5594
0.0883	0.0282	0.4304	-0.0346	0.5681
0.0786	0.0709	0.3555	0.0174	0.5475
0.0702	0.1787	0.1746	0.1288	0.5105
0.07	0.1795	0.1883	0.13	0.496
0.0808	0.102	0.2969	0.1065	0.4887
0.1069	0.1155	0.236	0.189	0.4534
0.1027	0.1229	0.1975	0.2561	0.416
0.0883	0.0778	0.279	0.1936	0.4416
0.1169	0.155	0.125	0.3344	0.377
0.145	0.1468	0.1422	0.3054	0.4003
0.1461	0.0996	0.2546	0.228	0.4141
0.1599	0.1644	0.1274	0.342	0.3589
0.1435	0.139	0.1664	0.3454	0.3406
0.1453	0.1712	0.1139	0.3542	0.3534
0.1187	0.138	0.2044	0.2429	0.4091
0.1229	0.1896	0.1252	0.273	0.4086
0.1268	0.1936	0.1025	0.2985	0.4017
0.1407	0.1536	0.17	0.2711	0.4012
0.1626	0.0641	0.3119	0.218	0.4004
0.2056	0.0528	0.323	0.2317	0.3879
0.1691	0.0627	0.2846	0.2736	0.3747
0.1675	0.0712	0.2688	0.2834	0.3728
0.2408	0.1233	0.1605	0.3575	0.3557
0.2547	0.156	0.0877	0.4055	0.3456
0.1527	0.1972	-0.0042	0.4608	0.3384
0.0582	0.2322	-0.0339	0.4267	0.3657
0.0324	0.1453	0.1882	0.1671	0.4918
0.0256	0.0647	0.349	0.0499	0.5289
0.0269	0.0865	0.331	0.0325	0.5447
0.0355	0.1006	0.303	0.0627	0.5283
0.034	0.0591	0.4114	-0.0563	0.5788
0.0287	0.1838	0.1522	0.1984	0.4567
0.0362	0.1299	0.2158	0.202	0.4425
0.0495	0.1705	0.0891	0.3477	0.3837
0.0578	0.1308	0.1833	0.2656	0.4102
0.0603	0.1039	0.2645	0.1929	0.4293
0.0608	0.1649	0.1153	0.3597	0.3499
0.0556	0.1575	0.1043	0.3649	0.3653
0.0384	0.1313	0.1563	0.3194	0.3851
0.0409	0.0682	0.3403	0.1577	0.427
0.0631	0.0665	0.3583	0.1235	0.4466
0.1164	0.1246	0.2223	0.2462	0.4044
0.1417	0.1759	0.0673	0.402	0.3496
0.1327	0.2404	-0.0112	0.4216	0.3455
0.122	0.2218	0.0659	0.342	0.3638
0.1358	0.1449	0.2704	0.1718	0.4071
0.1373	0.1493	0.286	0.1291	0.4297
0.1159	0.1563	0.2505	0.1499	0.4375
0.1144	0.1173	0.2846	0.1589	0.4321
0.0979	0.1206	0.2795	0.1612	0.4317
0.0892	0.1931	0.1961	0.1592	0.4441
0.0948	0.1609	0.2713	0.0885	0.4721
0.1019	0.2012	0.1618	0.1806	0.4482
0.1042	0.1951	0.1683	0.1805	0.4477
0.1002	0.1909	0.1777	0.1697	0.4554
0.097	0.1922	0.2353	0.1093	0.4598
0.1213	0.2194	0.1835	0.1552	0.4376
0.1015	0.2614	0.0684	0.2491	0.4143
0.0971	0.2325	0.1145	0.2132	0.4337
0.1208	0.2641	0.0343	0.2938	0.4036
0.1398	0.2329	0.0784	0.2891	0.3931
0.1536	0.1939	0.1459	0.2613	0.3923
0.2528	0.2159	0.0998	0.3032	0.3746
0.2106	0.2006	0.1037	0.3329	0.3564
0.1942	0.1692	0.1471	0.3061	0.3713
0.215	0.11	0.2277	0.2493	0.4058
0.2209	0.1309	0.1709	0.291	0.399
0.1793	0.0889	0.2969	0.163	0.4432
0.177	0.1622	0.2267	0.1566	0.45
0.1631	0.1303	0.3198	0.094	0.4531
0.1503	0.088	0.3966	0.0351	0.4762
0.1004	0.1098	0.3513	0.064	0.4673
0.1118	0.1178	0.3874	-0.01	0.4986
0.1247	0.1769	0.2726	0.0911	0.4529
0.1163	0.1293	0.3637	0.0061	0.4949
0.1074	0.1285	0.3443	0.0157	0.5046
0.122	0.1655	0.1959	0.148	0.4863
0.1225	0.1159	0.2255	0.1782	0.4737
0.1265	0.1187	0.216	0.1877	0.4717
0.132	0.1863	0.0983	0.2746	0.4344
0.1219	0.1548	0.1871	0.1857	0.4692
0.116	0.1283	0.211	0.1732	0.4828
0.1116	0.1309	0.2202	0.1327	0.5094
0.1118	0.1011	0.2637	0.1261	0.5003
0.1276	0.0085	0.4556	0.0058	0.5233
0.1421	0.045	0.3488	0.1355	0.4647
0.1443	0.0379	0.3321	0.1262	0.4963
0.2288	0.1619	0.0653	0.2673	0.4953
0.2669	0.0952	0.1789	0.2306	0.4827
0.1195	0.1187	0.1256	0.3233	0.4228
0.1691	0.0982	0.1486	0.3468	0.4015
0.1951	0.0919	0.1652	0.335	0.4033
0.2012	0.0716	0.1843	0.3443	0.3934
0.1994	0.0642	0.207	0.3109	0.4121
0.174	0.1167	0.101	0.3775	0.3975
0.1518	0.0624	0.2246	0.2458	0.4612
0.1297	0.1191	0.0959	0.3438	0.432
0.1262	0.0744	0.1608	0.314	0.4413
0.126	0.0755	0.1568	0.318	0.4405
0.1377	0.0911	0.1576	0.2952	0.4488
0.1462	0.0803	0.1752	0.2804	0.4598
0.1692	0.0769	0.1914	0.2822	0.4459
0.2239	0.1144	0.1048	0.4156	0.361
0.252	0.1063	0.1091	0.4685	0.311
0.2644	0.0598	0.1845	0.4362	0.3134
0.3114	0.0266	0.2598	0.3846	0.3239
0.3987	-0.0263	0.4059	0.2819	0.335
0.5114	0.0123	0.313	0.3807	0.2909
0.5066	0.0608	0.1958	0.4708	0.2676
0.0848	0.0215	0.2968	0.161	0.5098
0.0894	0.0285	0.242	0.2247	0.4959
0.0942	0.0238	0.2783	0.2141	0.4768
0.1013	-0.014	0.4008	0.1343	0.4735
0.1117	0.0087	0.3532	0.1849	0.4475
0.1178	0.0063	0.3655	0.1708	0.4505
0.1188	0.0443	0.284	0.24	0.4239
0.1201	0.0491	0.2913	0.2165	0.4345
0.1113	0.0087	0.3601	0.1348	0.4899
0.1267	0.0558	0.2944	0.1416	0.5039
0.131	0.0607	0.28	0.155	0.5012
0.1509	0.0436	0.2846	0.1951	0.4719
0.1797	0.0443	0.2615	0.2248	0.4623
0.2062	0.0891	0.1813	0.2734	0.4487
0.2434	0.1162	0.1305	0.3132	0.4326
0.3262	0.0869	0.192	0.2624	0.4523
0.4307	0.0451	0.2686	0.2019	0.4786
0.4168	0.0425	0.2765	0.1877	0.4885
0.4662	0.0602	0.2154	0.2258	0.493
0.4973	0.0663	0.1943	0.2385	0.4959
0.4989	0.0973	0.1669	0.2314	0.4996
0.483	0.0762	0.2265	0.163	0.5292
0.4738	0.1013	0.1923	0.1731	0.528
0.4585	0.0931	0.2203	0.1464	0.5347
0.4044	0.0737	0.2679	0.1186	0.5336
0.3786	0.0574	0.3072	0.099	0.53
0.3441	0.0781	0.2647	0.1263	0.5251
0.3353	0.1097	0.2182	0.1363	0.5296
0.3153	0.1243	0.1933	0.1449	0.5304
0.2704	0.1358	0.1968	0.1195	0.5414
0.2299	0.0865	0.3201	0.0073	0.5785
0.2337	0.1335	0.2347	0.0895	0.5342
0.2412	0.1488	0.1854	0.1357	0.5228
0.2228	0.1555	0.1581	0.1568	0.5233
0.2294	0.1282	0.2229	0.0835	0.5596
0.2528	0.1342	0.211	0.0894	0.5581
0.2435	0.1798	0.0994	0.2001	0.5126
0.2276	0.1356	0.1885	0.1203	0.5478
0.2284	0.1502	0.1646	0.1322	0.5456
0.2124	0.1214	0.2297	0.0756	0.5668
0.2002	0.0871	0.287	0.0422	0.5772
0.2268	0.043	0.3596	0.0055	0.5836
0.2378	0.0938	0.2794	0.0435	0.5771
0.2627	0.1273	0.1929	0.1097	0.5632
0.2983	0.1156	0.2047	0.1104	0.5621
0.3109	0.0842	0.2521	0.0799	0.5761
0.3205	0.1256	0.1531	0.1746	0.5398
0.3023	0.1259	0.1554	0.1776	0.5344
0.3293	0.0656	0.2872	0.1061	0.535
0.3032	0.0818	0.2645	0.1273	0.5189
0.2719	0.1073	0.2195	0.1519	0.5132
0.2664	0.1157	0.2022	0.1597	0.5133
0.2812	0.1712	0.1336	0.1669	0.5204
0.2983	0.1764	0.1395	0.1519	0.5255
0.2849	0.1469	0.2201	0.0824	0.5419
0.2706	0.0265	0.4466	-0.0966	0.6148
0.2284	0.0812	0.2978	0.0358	0.5761
0.2339	0.0811	0.3033	0.0401	0.5681
0.2204	0.1734	0.1247	0.2021	0.4916
0.2337	0.1229	0.2239	0.1402	0.5074
0.2542	0.1219	0.1972	0.1544	0.52
0.2491	0.0803	0.2807	0.086	0.5468
0.2178	0.0385	0.3982	-0.0253	0.5801
0.2102	0.0836	0.2968	0.0482	0.5613
0.1963	0.1355	0.2125	0.0901	0.5535
0.1875	0.1405	0.2139	0.0695	0.5688
0.2112	0.1284	0.2633	0.038	0.5628
0.2176	0.089	0.3311	0.0143	0.5571
0.2978	0.1377	0.2454	0.1039	0.5055
0.335	0.1511	0.2059	0.1574	0.4772
0.3767	0.1478	0.2062	0.1669	0.4715
0.5391	0.0585	0.2988	0.1818	0.4532
0.7404	0.0186	0.3238	0.2145	0.4386
0.9341	0.037	0.2782	0.2678	0.4118
0.8643	0.04	0.2522	0.3109	0.3926
0.4478	0.0198	0.2786	0.2923	0.404
0.3534	-0.002	0.3325	0.2261	0.4389
0.3535	0.0678	0.1937	0.3133	0.4203
0.3074	0.0537	0.2318	0.2868	0.4237
0.2783	0.0529	0.2343	0.2927	0.4162
0.2581	0.0661	0.2256	0.2848	0.4182
0.1663	0.046	0.2711	0.2296	0.4467
0.1242	0.0288	0.3234	0.1437	0.497
0.0995	0.0154	0.3253	0.1472	0.5041
0.0852	0.0197	0.3115	0.1605	0.5013
0.0723	0.0983	0.1368	0.3143	0.4436
0.0822	0.0706	0.1614	0.3314	0.4274
0.0699	0.1248	0.0777	0.3688	0.4207
0.0658	0.1237	0.1078	0.3295	0.4323
0.0701	0.0394	0.3337	0.1581	0.4632
0.0726	0.0131	0.3942	0.1317	0.4562
0.0643	-0.0182	0.3901	0.2032	0.418
0.0529	0.0069	0.3272	0.2659	0.3924
0.0576	0.0829	0.1853	0.3385	0.3857
0.0466	0.0672	0.2225	0.2659	0.4362
0.043	0.0335	0.2856	0.1907	0.485
0.0463	0.0795	0.2016	0.2647	0.4492
0.0574	0.0444	0.2772	0.1932	0.4801
0.063	0.1633	0.069	0.3055	0.4532
0.0694	0.1361	0.138	0.2314	0.4841
0.0744	0.1752	0.0311	0.3602	0.4236
0.0971	0.1057	0.122	0.3542	0.4116
0.1081	0.0977	0.144	0.3248	0.4276
0.1055	0.0614	0.2093	0.2865	0.4349
0.1159	0.0137	0.3698	0.1272	0.4794
0.1331	-0.0065	0.4737	0.0896	0.4389
0.1464	-0.0031	0.4748	0.0826	0.4405
0.1453	-0.0264	0.4647	0.1193	0.4375
0.1762	0.1156	0.1709	0.3131	0.3952
0.2087	0.1171	0.1374	0.3633	0.3789
0.2578	0.0979	0.1653	0.3597	0.3734
0.3508	0.0892	0.1829	0.3557	0.367
0.3097	0.0204	0.336	0.2487	0.3907
0.2462	0.0411	0.3023	0.2681	0.3843
0.4662	0.0637	0.2666	0.2853	0.3806
0.6511	0.0653	0.2725	0.2827	0.3751
0.7393	0.0455	0.308	0.2596	0.3819
0.6316	0.0996	0.1856	0.3218	0.3869
0.5423	0.0981	0.2029	0.2849	0.4087
0.4359	0.1218	0.1581	0.312	0.4021
0.3426	0.1183	0.1882	0.2818	0.4043
0.2763	0.084	0.3117	0.163	0.4373
0.2713	0.0826	0.3361	0.1164	0.4605
0.2014	0.1394	0.1995	0.1998	0.4546
0.1745	0.1522	0.1713	0.1949	0.4744
0.1722	0.1384	0.1814	0.1711	0.501
0.1443	0.1339	0.1473	0.2191	0.4923
0.1341	0.1674	0.0964	0.2227	0.5073
0.1197	0.1405	0.1795	0.1229	0.5524
0.1191	0.2068	0.0416	0.2442	0.5019
0.1302	0.1499	0.1037	0.2491	0.489
0.1314	0.1336	0.1225	0.2465	0.4898
0.1413	0.1305	0.1439	0.2165	0.5017
0.1397	0.1	0.1902	0.1895	0.5141
0.1328	0.0626	0.2653	0.139	0.5246
0.1223	0.0788	0.2225	0.198	0.4945
0.1147	0.1066	0.1552	0.2792	0.451
0.1149	0.1125	0.1428	0.2842	0.4508
0.1006	0.0728	0.222	0.2114	0.4843
0.12	0.1338	0.1226	0.2647	0.4703
0.1259	0.1375	0.104	0.2914	0.4593
0.1294	0.0625	0.2799	0.16	0.4942
0.1344	0.0733	0.2439	0.1904	0.4896
0.1285	0.0512	0.2722	0.183	0.49
0.0919	0.0072	0.3671	0.088	0.5352
0.0794	0.0473	0.342	0.0758	0.5307
0.0828	0.049	0.3631	0.0397	0.541
0.0809	0.0437	0.378	0.0297	0.5417
0.0709	0.0708	0.3171	0.0715	0.5334
0.0679	0.1529	0.1451	0.2283	0.4671
0.0812	0.1428	0.1447	0.2525	0.454
0.0916	0.113	0.2195	0.2263	0.4366
0.0944	0.1162	0.2076	0.2388	0.4341
0.1169	0.1419	0.1399	0.3179	0.397
0.1462	0.0858	0.2543	0.2124	0.444
0.1326	0.0977	0.2362	0.2537	0.404
0.1445	0.124	0.2057	0.2649	0.3973
0.1283	0.1381	0.1951	0.2866	0.3725
0.1035	0.1728	0.1341	0.3167	0.3704
0.1126	0.1811	0.1374	0.2732	0.4036
0.1068	0.1819	0.1283	0.2803	0.4065
0.1297	0.1891	0.1094	0.2954	0.4022
0.1733	0.0764	0.2966	0.208	0.4136
0.218	0.0423	0.3443	0.2062	0.4011
0.2386	0.0513	0.3059	0.2571	0.3814
0.2032	0.0378	0.2944	0.2924	0.3692
0.1892	0.0293	0.3059	0.2926	0.3673
0.1896	0.0495	0.2743	0.3073	0.3644
0.1753	0.1354	0.1453	0.3574	0.3593
0.1004	0.2041	-0.024	0.4802	0.3331
0.0479	0.1904	0.0022	0.4383	0.3608
0.0381	0.2062	0.0325	0.2798	0.4717
0.0307	0.2053	0.0272	0.2759	0.4805
0.0327	0.1453	0.2363	0.0784	0.5363
0.0329	0.1044	0.2904	0.0753	0.5254
0.034	0.14	0.2328	0.1059	0.5174
0.0402	0.2157	0.0773	0.2648	0.4342
0.049	0.1767	0.0842	0.346	0.3853
0.07	0.1479	0.1481	0.3376	0.3616
0.0887	0.1915	0.0493	0.418	0.3353
0.0919	0.1628	0.1368	0.3515	0.3423
0.0665	0.1761	0.0803	0.4015	0.3351
0.0595	0.1147	0.1955	0.311	0.3719
0.041	0.1057	0.175	0.3501	0.3599
0.0363	0.0591	0.3096	0.2283	0.3959
0.0455	0.1053	0.2515	0.2459	0.39
0.0824	0.1472	0.1798	0.2807	0.3879
0.1102	0.2247	0.0259	0.3898	0.3576
0.1273	0.2418	0.0077	0.3922	0.3571
0.1303	0.2009	0.1167	0.3027	0.3739
0.1294	0.109	0.3371	0.1195	0.4286
0.1196	0.1837	0.2035	0.1908	0.4139
0.1168	0.1172	0.3174	0.1128	0.4438
0.116	0.1051	0.313	0.1366	0.4366
0.0964	0.1425	0.2225	0.2071	0.4191
0.0771	0.1271	0.2757	0.1454	0.4443
0.0855	0.238	0.1132	0.2345	0.4061
0.0951	0.2282	0.137	0.2151	0.41
0.0984	0.1784	0.2302	0.1296	0.4534
0.0983	0.2618	0.0763	0.2074	0.4481
0.1005	0.2622	0.075	0.2087	0.4479
0.1054	0.2191	0.1401	0.1826	0.451
0.1067	0.2036	0.1759	0.1534	0.4602
0.1012	0.2138	0.1569	0.1651	0.4579
0.1014	0.3063	-0.0247	0.3138	0.4004
0.1397	0.2601	0.0614	0.2755	0.3968
0.177	0.252	0.068	0.3229	0.3524
0.2594	0.1564	0.2295	0.224	0.3845
0.24	0.1577	0.2188	0.2315	0.3866
0.1965	0.1632	0.1999	0.2421	0.3889
0.2412	0.1492	0.1965	0.2347	0.4115
0.248	0.0848	0.2801	0.2086	0.4206
0.2042	0.082	0.2996	0.1702	0.4435
0.19	0.1369	0.2451	0.1696	0.4466
0.206	0.1412	0.2768	0.1462	0.4339
0.2139	0.0913	0.3857	0.0459	0.4739
0.1208	0.0988	0.3819	0.0347	0.4788
0.1097	0.1065	0.3763	0.0145	0.4962
0.1174	0.1339	0.3338	0.0338	0.4926
0.1143	0.1797	0.2324	0.1188	0.4635
0.115	0.1623	0.2626	0.0556	0.5151
0.1116	0.1557	0.2469	0.0881	0.5044
0.1186	0.119	0.2507	0.1609	0.4618
0.119	0.1199	0.2488	0.1626	0.4611
0.1193	0.1633	0.1559	0.2375	0.4349
0.1306	0.1872	0.1229	0.227	0.4594
0.1184	0.1975	0.0821	0.2577	0.4605
0.1189	0.1036	0.287	0.0585	0.5449
0.1205	0.0848	0.3189	0.0414	0.5481
0.106	0.0251	0.4366	-0.0004	0.533
0.1203	-0.0125	0.4672	0.0218	0.5194
0.1449	0.1633	0.067	0.3707	0.3922
0.1459	0.2115	-0.073	0.4743	0.3769
0.1408	0.1285	0.0935	0.331	0.4364
0.1603	0.1166	0.113	0.3335	0.4269
0.1926	0.0382	0.2638	0.2524	0.4409
0.2394	0.0878	0.1583	0.3614	0.3876
0.2256	0.0766	0.1858	0.343	0.3899
0.2255	0.0795	0.186	0.3382	0.391
0.2088	0.055	0.2486	0.2647	0.4269
0.2194	0.0698	0.2131	0.292	0.4198
0.2216	0.0468	0.2426	0.2813	0.424
0.1673	0.0592	0.1733	0.3246	0.4345
0.1481	0.0259	0.2414	0.2518	0.4741
0.1321	0.0564	0.2199	0.2251	0.4911
0.1279	0.117	0.133	0.2499	0.4942
0.1107	0.0999	0.1638	0.2663	0.4633
0.1	0.0409	0.2807	0.2098	0.4624
0.139	0.0426	0.2672	0.2749	0.4106
0.1986	0.1021	0.1247	0.4523	0.3144
0.2739	0.0615	0.1896	0.4262	0.3156
0.33	0.0058	0.3139	0.3387	0.3357
0.4057	0.0072	0.3046	0.3727	0.3111
0.4065	0.0223	0.2595	0.4057	0.308
0.0758	-0.0426	0.4297	0.0516	0.5534
0.0848	0.0174	0.2728	0.1812	0.5211
0.093	0.1015	0.1134	0.3302	0.4474
0.0993	-0.0127	0.3894	0.1491	0.4702
0.1115	-0.0017	0.3783	0.1656	0.4525
0.1174	0.0372	0.3194	0.2022	0.4349
0.1214	0.0769	0.2281	0.2831	0.4076
0.1277	0.0686	0.249	0.253	0.4217
0.116	-0.0448	0.4649	0.0469	0.5259
0.1288	0.0376	0.331	0.1127	0.5138
0.1491	0.0443	0.3078	0.1362	0.5089
0.1743	0.0703	0.2324	0.2684	0.4244
0.2059	0.0576	0.2596	0.2474	0.4299
0.2316	0.0743	0.2251	0.2462	0.4482
0.2773	0.1485	0.0788	0.3383	0.4276
0.3489	0.0812	0.2099	0.236	0.467
0.4899	0.0466	0.2698	0.1981	0.4798
0.4908	0.0581	0.2519	0.1994	0.486
0.4627	0.0814	0.1918	0.2324	0.4898
0.4946	0.0904	0.1623	0.2496	0.4921
0.5016	0.1165	0.1394	0.2438	0.4958
0.4589	0.0935	0.2153	0.1719	0.5138
0.4011	0.0949	0.2289	0.1488	0.521
0.3966	0.0705	0.2955	0.0911	0.537
0.4016	0.0477	0.3347	0.066	0.5455
0.3668	0.0467	0.3444	0.0529	0.5497
0.3412	0.0677	0.3147	0.0635	0.5481
0.3036	0.0923	0.2794	0.0764	0.5459
0.297	0.086	0.3008	0.0553	0.5523
0.2861	0.1123	0.2727	0.0534	0.5549
0.2422	0.0895	0.3359	-0.0008	0.5685
0.2377	0.1294	0.2633	0.0561	0.5436
0.255	0.1799	0.1444	0.1466	0.5208
0.24	0.1777	0.1334	0.158	0.5236
0.2298	0.1549	0.164	0.1247	0.5483
0.2329	0.1021	0.2438	0.0921	0.555
0.2432	0.136	0.1674	0.1693	0.5183
0.2268	0.1262	0.1956	0.1316	0.5382
0.2209	0.1343	0.1911	0.1179	0.5489
0.2205	0.0936	0.2798	0.0419	0.5774
0.2174	0.0424	0.3667	-0.0033	0.5874
0.2251	0.0583	0.3291	0.026	0.5793
0.2554	0.122	0.2062	0.099	0.5658
0.2917	0.1382	0.1724	0.121	0.5615
0.2941	0.1101	0.2149	0.104	0.5635
0.315	0.0728	0.2755	0.0588	0.5853
0.3349	0.1115	0.193	0.1394	0.5479
0.2912	0.067	0.291	0.0758	0.559
0.2854	0.1115	0.2028	0.1549	0.5228
0.2722	0.1362	0.1567	0.1998	0.4993
0.2614	0.1339	0.1582	0.2034	0.4963
0.2285	0.1302	0.1713	0.1909	0.4996
0.2207	0.1653	0.1384	0.1692	0.5198
0.2445	0.157	0.1662	0.1433	0.5268
0.2572	0.1131	0.2684	0.0649	0.5448
0.2743	0.1154	0.2561	0.0872	0.532
0.2604	0.088	0.2966	0.0309	0.5762
0.2496	0.1121	0.2456	0.0746	0.5603
0.214	0.1088	0.278	0.0457	0.5606
0.2323	0.0955	0.3007	0.0392	0.5579
0.2484	0.1068	0.2599	0.066	0.5594
0.2366	0.0911	0.2442	0.1073	0.5501
0.2009	0.0919	0.2449	0.0987	0.5571
0.2075	0.0698	0.3111	0.0385	0.5715
0.2046	0.1058	0.2612	0.0589	0.5661
0.1919	0.1364	0.2207	0.0638	0.5721
0.2091	0.0883	0.3078	0.0055	0.5908
0.2139	0.0347	0.4262	-0.0728	0.6034
0.2132	0.0498	0.389	-0.0101	0.5623
0.2589	0.0712	0.3814	0.0118	0.5266
0.282	0.114	0.2856	0.1006	0.4923
0.3993	0.0986	0.2713	0.1449	0.4792
0.5556	0.0766	0.2371	0.2314	0.4492
0.8615	0.0764	0.1981	0.3136	0.4062
1	0.0525	0.2463	0.2964	0.3994
0.7413	0.0244	0.2898	0.277	0.4029
0.3722	-0.0046	0.3281	0.2331	0.4384
0.3773	0.0625	0.1998	0.3077	0.4257
0.362	0.0642	0.1968	0.3092	0.4251
0.2536	0.0642	0.1949	0.3073	0.4285
0.2107	0.0843	0.1751	0.3046	0.4296
0.1616	0.0407	0.2496	0.2316	0.4726
0.1425	0.0254	0.296	0.1858	0.4842
0.1189	-0.0025	0.3352	0.1583	0.5037
0.081	0.0235	0.2971	0.1732	0.5011
0.0836	0.0165	0.2789	0.2167	0.4808
0.0791	0.0325	0.2446	0.2438	0.4711
0.0655	0.0659	0.1959	0.2613	0.4694
0.0645	0.1569	0.0956	0.2995	0.4442
0.0616	0.0484	0.3005	0.1919	0.4554
0.0662	0.0305	0.3706	0.1596	0.4356
0.0732	0.054	0.2611	0.2928	0.386
0.0594	0.0579	0.2377	0.3103	0.3868
0.051	0.0181	0.3131	0.2203	0.4412
0.0433	0.0433	0.2595	0.2494	0.4391
0.0479	0.0388	0.2819	0.1878	0.4857
0.0544	0.0576	0.2454	0.2176	0.4737
0.0664	0.0767	0.2043	0.2456	0.4659
0.075	0.1594	0.0842	0.2979	0.45
0.0764	0.181	0.0322	0.3379	0.4397
0.095	0.1723	0.0314	0.3615	0.4261
0.1085	0.1504	0.051	0.3712	0.4218
0.1319	0.1408	0.0602	0.3778	0.4151
0.1414	0.1163	0.1312	0.3447	0.4003
0.2048	0.1071	0.2158	0.2857	0.3853
0.2942	0.0634	0.3585	0.2091	0.3641
0.3395	0.0062	0.4635	0.1303	0.395
0.2613	-0.0036	0.4185	0.1612	0.4187
0.2402	0.054	0.2502	0.2919	0.4003
0.2272	0.1095	0.1499	0.3497	0.3875
0.2143	0.1063	0.1665	0.3377	0.3855
0.2437	0.0988	0.1948	0.324	0.3781
0.2697	0.0557	0.2865	0.2673	0.3864
0.244	0.0773	0.2487	0.3054	0.3643
0.2485	0.0681	0.2587	0.305	0.3638
0.4	0.047	0.3036	0.2656	0.3787
0.6944	0.0312	0.3274	0.2536	0.3828
0.6424	0.0971	0.1672	0.3727	0.3555
0.6023	0.0685	0.2315	0.2973	0.3962
0.5184	0.1249	0.1414	0.3378	0.3902
0.4252	0.1241	0.1449	0.334	0.391
0.2775	0.1286	0.1559	0.3124	0.3975
0.2691	0.1405	0.1689	0.2684	0.4156
0.2645	0.1113	0.2279	0.2068	0.4477
0.2303	0.0894	0.2625	0.1636	0.4779
0.1761	0.0874	0.2425	0.1619	0.5017
0.1573	0.1132	0.1777	0.1995	0.5026
0.1408	0.1581	0.0964	0.2339	0.5052
0.1339	0.1213	0.1894	0.1363	0.5466
0.1246	0.1412	0.1508	0.183	0.5153
0.1217	0.126	0.1495	0.2112	0.5049
0.1275	0.1346	0.1194	0.2495	0.4891
0.1334	0.1474	0.1	0.2575	0.4879
0.1291	0.121	0.1497	0.2278	0.4952
0.126	0.098	0.1964	0.1843	0.5155
0.1176	0.0515	0.2879	0.1259	0.5293
0.1016	0.0258	0.3252	0.1115	0.5315
0.1013	0.0197	0.3355	0.0971	0.5407
0.103	0.0654	0.2255	0.2179	0.4826
0.1096	0.1029	0.1558	0.2639	0.4688
0.1078	0.13	0.1127	0.2853	0.4658
0.121	0.0755	0.2302	0.2072	0.4819
0.1176	0.0884	0.1962	0.2372	0.4761
0.1241	0.0806	0.2106	0.2391	0.4662
0.0865	0.0539	0.2713	0.1747	0.4974
0.0768	0.1043	0.2468	0.1401	0.5063
0.0763	0.0668	0.3091	0.09	0.5299
0.0764	0.0617	0.3315	0.0648	0.5347
0.0796	0.0581	0.3265	0.072	0.5387
0.0677	0.0748	0.2949	0.0927	0.5329
0.0686	0.1531	0.102	0.2904	0.4516
0.0881	0.0944	0.2024	0.2668	0.4313
0.0832	0.1459	0.1659	0.2477	0.4384
0.1044	0.0934	0.2471	0.2115	0.4449
0.1175	0.0818	0.268	0.1986	0.4469
0.1325	0.1358	0.1636	0.3048	0.389
0.141	0.0875	0.2853	0.2089	0.4118
0.1273	0.1694	0.1268	0.3568	0.3402
0.1129	0.1546	0.1621	0.3057	0.3712
0.1136	0.1323	0.2118	0.2422	0.4078
0.1189	0.139	0.192	0.2588	0.4049
0.1289	0.152	0.1761	0.2611	0.4061
0.1957	0.1157	0.2119	0.2945	0.3713
0.2099	0.0928	0.2209	0.3231	0.3568
0.2148	0.0773	0.2188	0.3677	0.3293
0.2279	0.0227	0.314	0.2912	0.367
0.236	0.0635	0.2235	0.3943	0.3127
0.2025	0.1178	0.126	0.459	0.2926
0.1912	0.1323	0.1028	0.4703	0.2908
0.1145	0.1445	0.1174	0.3832	0.3522
0.0525	0.2423	-0.1029	0.5341	0.3209
0.0402	0.2108	0.0163	0.3108	0.4576
0.0319	0.2228	-0.0201	0.3307	0.4612
0.0373	0.2561	-0.0305	0.2981	0.476
0.0406	0.1648	0.1577	0.1708	0.5025
0.0407	0.2502	0.017	0.2987	0.4277
0.0385	0.2507	0.0017	0.3342	0.4061
0.0591	0.169	0.0915	0.3729	0.3607
0.0959	0.178	0.0865	0.4104	0.3213
0.1182	0.1373	0.1853	0.3349	0.3402
0.0997	0.1373	0.1906	0.328	0.3408
0.0701	0.1637	0.102	0.411	0.3192
0.0616	0.0995	0.2139	0.3481	0.3311
0.0563	0.0636	0.2803	0.2808	0.3678
0.0525	0.0804	0.2798	0.2559	0.3748
0.0437	0.1425	0.1613	0.3521	0.3349
0.0724	0.1246	0.2067	0.2827	0.3781
0.0911	0.1992	0.0896	0.3382	0.3665
0.086	0.2164	0.0897	0.3176	0.3708
0.1092	0.201	0.1524	0.2786	0.3624
0.1138	0.0764	0.3751	0.1262	0.415
0.1082	0.0939	0.3247	0.1533	0.4183
0.1194	0.0915	0.343	0.115	0.4419
0.1087	0.0987	0.3317	0.1203	0.441
0.0927	0.1725	0.1761	0.2278	0.4154
0.0797	0.1703	0.218	0.1629	0.4427
0.0717	0.2678	0.0663	0.2596	0.4007
0.0896	0.2466	0.1514	0.1723	0.4231
0.0972	0.2471	0.1603	0.1491	0.4377
0.1062	0.2114	0.2261	0.0764	0.4813
0.0998	0.2516	0.1432	0.13	0.4691
0.0951	0.2288	0.1556	0.1348	0.4749
0.1097	0.1555	0.2793	0.0611	0.497
0.106	0.2204	0.1758	0.1193	0.4789
0.0953	0.2627	0.0955	0.1948	0.4414
0.1182	0.2867	0.0615	0.2451	0.4023
0.1614	0.2056	0.1839	0.2306	0.3756
0.2031	0.1886	0.1815	0.2437	0.3813
0.2176	0.1527	0.2313	0.207	0.4037
0.1813	0.1457	0.2421	0.2022	0.4046
0.2215	0.1218	0.2763	0.1796	0.4172
0.1924	0.0749	0.3135	0.1908	0.4163
0.198	0.0768	0.2947	0.2025	0.4223
0.2591	0.0626	0.3285	0.1803	0.4262
0.2739	0.0531	0.4029	0.0912	0.4501
0.2803	0.0252	0.4282	0.0917	0.4496
0.1257	0.0413	0.4216	0.0637	0.4687
0.122	0.2164	0.1216	0.2038	0.4527
0.1232	0.1882	0.1786	0.1524	0.4755
0.1098	0.2328	0.0941	0.221	0.4467
0.1088	0.1628	0.2372	0.0898	0.5055
0.1101	0.2094	0.1384	0.1855	0.4613
0.1113	0.1837	0.1765	0.1701	0.4639
0.1257	0.0953	0.3168	0.1038	0.476
0.1204	0.1615	0.1712	0.1754	0.4872
0.1289	0.1702	0.1519	0.1899	0.4842
0.1309	0.1686	0.1549	0.1784	0.4952
0.1315	0.1469	0.2102	0.1315	0.5047
0.1172	0.1485	0.1909	0.1576	0.4958
0.1114	0.0225	0.4508	-0.0071	0.5287
0.1113	0.0907	0.2408	0.184	0.4799
0.1332	0.063	0.2588	0.194	0.4789
0.155	0.0532	0.2306	0.2223	0.4849
0.1551	0.0619	0.2261	0.2461	0.4576
0.1689	0.1069	0.1125	0.3502	0.4238
0.216	0.0504	0.2113	0.2975	0.4346
0.2239	0.1135	0.0956	0.4135	0.3719
0.2066	0.0834	0.172	0.3555	0.3844
0.2276	0.0692	0.2116	0.3218	0.3934
0.2394	0.0494	0.2708	0.2692	0.4079
0.2482	0.0114	0.3394	0.2213	0.4247
0.2186	-0.0093	0.3633	0.2088	0.4331
0.2133	0.0258	0.268	0.2881	0.4119
0.1922	0.0216	0.2663	0.2619	0.4452
0.1316	0.087	0.1956	0.2285	0.4866
0.1196	0.1078	0.1587	0.22	0.5072
0.1224	0.0498	0.2995	0.1111	0.5353
0.1196	0.0234	0.3355	0.1242	0.5118
0.1049	-0.0004	0.3814	0.1315	0.4825
0.1175	0.0585	0.2536	0.2698	0.4121
0.1593	0.0428	0.2479	0.3233	0.3802
0.2703	0.0356	0.2744	0.3263	0.3587
0.3316	0.031	0.2644	0.3744	0.3256
0.3521	0.03	0.2409	0.42	0.3043
0.0689	0.0313	0.267	0.2038	0.4916
0.0761	0.066	0.1723	0.2886	0.4671
0.0841	0.1384	0.0286	0.4206	0.4058
0.1018	0.0977	0.1336	0.3608	0.4014
0.1063	0.0237	0.3152	0.2187	0.4377
0.1198	0.048	0.283	0.2381	0.427
0.1225	0.0497	0.2808	0.2386	0.4269
0.1288	0.0242	0.3499	0.1802	0.4416
0.1274	0.1017	0.1786	0.2983	0.4131
0.1436	0.1548	0.0921	0.3434	0.4027
0.1894	0.0631	0.2202	0.312	0.3999
0.2363	0.0629	0.2226	0.3115	0.3984
0.2625	0.0561	0.2543	0.274	0.4097
0.4033	0.0301	0.3252	0.1864	0.4529
0.3599	0.1056	0.1465	0.3067	0.4334
0.4024	0.0594	0.2274	0.2282	0.4779
0.5178	0.0273	0.3058	0.1693	0.4921
0.5588	0.0889	0.1753	0.2582	0.4722
0.4766	0.0968	0.1705	0.2368	0.4917
0.5151	0.115	0.1454	0.2427	0.4932
0.5298	0.1502	0.1044	0.266	0.4735
0.4984	0.1046	0.2274	0.1644	0.497
0.4257	0.142	0.1647	0.21	0.4769
0.3883	0.0872	0.2786	0.103	0.5255
0.3557	0.0647	0.3227	0.062	0.5447
0.3589	0.0621	0.3285	0.0519	0.5503
0.3396	0.0509	0.3556	0.031	0.5557
0.3023	0.0887	0.3029	0.0617	0.5402
0.2739	0.1073	0.2842	0.0613	0.5402
0.2618	0.1144	0.2859	0.047	0.545
0.2573	0.076	0.3989	-0.0634	0.5805
0.2585	0.1162	0.3036	0.0097	0.5624
0.2564	0.1703	0.1716	0.1152	0.5342
0.2381	0.1733	0.1412	0.1541	0.5248
0.2273	0.1453	0.1852	0.1318	0.5299
0.2307	0.0837	0.2569	0.1158	0.5353
0.2548	0.0999	0.231	0.1338	0.526
0.2363	0.1177	0.2145	0.1249	0.5349
0.242	0.1042	0.2704	0.0612	0.5577
0.215	0.047	0.4078	-0.0609	0.5975
0.2118	0.0079	0.4684	-0.0879	0.6024
0.2199	0.0541	0.3467	0.0138	0.5777
0.2735	0.0754	0.2884	0.0525	0.5752
0.3021	0.1465	0.1426	0.1487	0.5548
0.3024	0.0992	0.2501	0.0688	0.5739
0.3228	0.0777	0.2751	0.066	0.574
0.325	0.0514	0.3344	0.0378	0.5694
0.3024	0.0973	0.2212	0.1548	0.518
0.2849	0.1217	0.182	0.1736	0.5145
0.281	0.0898	0.2548	0.1171	0.532
0.2502	0.0806	0.2734	0.1004	0.5394
0.2115	0.0879	0.2564	0.1187	0.5305
0.2208	0.1235	0.1874	0.1615	0.5197
0.2226	0.1378	0.1965	0.1289	0.5292
0.2443	0.1521	0.1823	0.1371	0.5189
0.272	0.1444	0.2062	0.1153	0.5246
0.2908	0.1032	0.2825	0.0377	0.5667
0.2624	0.1313	0.2195	0.0848	0.5563
0.2341	0.1055	0.2737	0.0397	0.5733
0.2373	0.1257	0.2237	0.0954	0.5471
0.2419	0.1056	0.2529	0.0595	0.5733
0.2571	0.1075	0.2166	0.1058	0.5628
0.2372	0.0946	0.2369	0.0909	0.5699
0.2301	0.0826	0.2752	0.0573	0.5778
0.2119	0.1182	0.2293	0.0851	0.5597
0.1993	0.0949	0.2896	0.0218	0.5867
0.2094	0.0908	0.2741	0.0222	0.6059
0.2277	0.0098	0.4551	-0.1102	0.6377
0.2275	0.0435	0.4044	-0.0521	0.5965
0.2419	0.0442	0.4467	-0.0819	0.582
0.2484	-0.0315	0.5854	-0.1628	0.5998
0.2853	0.099	0.2487	0.1131	0.5316
0.3399	0.044	0.3373	0.0728	0.5405
0.5235	0.1259	0.1569	0.2657	0.4466
0.927	0.1005	0.1902	0.2967	0.4071
0.9241	0.1019	0.1853	0.3016	0.406
0.5347	0.0271	0.3144	0.2116	0.441
0.3995	0.0968	0.1492	0.3293	0.4205
0.2947	0.0799	0.176	0.3152	0.4245
0.1514	0.1052	0.0975	0.3471	0.4435
0.1425	0.0089	0.3141	0.1723	0.4998
0.148	0.0887	0.1666	0.2754	0.4643
0.1342	0.0363	0.2581	0.224	0.4762
0.1168	0.0578	0.194	0.2824	0.4589
0.0892	0.0384	0.2237	0.2672	0.463
0.0845	0.0448	0.2114	0.2681	0.4673
0.0753	0.1827	0.0179	0.3344	0.4604
0.0646	0.1684	0.0734	0.2807	0.4731
0.0679	0.0825	0.2532	0.1617	0.4996
0.0724	0.0218	0.3471	0.1605	0.4665
0.0702	0.008	0.3909	0.1251	0.4708
0.064	0.0849	0.2206	0.2853	0.4012
0.0501	-0.0226	0.419	0.1327	0.4625
0.0441	0.0018	0.3289	0.181	0.4808
0.0502	0.0317	0.2928	0.183	0.4866
0.0515	0.0516	0.2393	0.2109	0.4911
0.0661	0.0046	0.3623	0.1131	0.514
0.0788	0.0699	0.272	0.1398	0.5127
0.0826	0.0436	0.2971	0.175	0.4767
0.095	0.1558	0.0638	0.3313	0.4405
0.1055	0.136	0.0901	0.3189	0.4485
0.1407	0.1032	0.1742	0.2522	0.4671
0.164	0.0487	0.2568	0.21	0.4804
0.1785	0.1288	0.0918	0.3822	0.3921
0.25	0.0938	0.2294	0.2867	0.3847
0.3954	0.1451	0.178	0.3711	0.3021
0.4228	0.1577	0.1379	0.4061	0.2908
0.3601	0.0147	0.3891	0.1933	0.3998
0.4138	0.0834	0.1897	0.3478	0.3751
0.3342	0.1235	0.1163	0.3755	0.3808
0.2302	0.1187	0.1372	0.3596	0.3797
0.2927	0.1249	0.1583	0.3362	0.3762
0.4374	0.1285	0.1695	0.3408	0.3579
0.4827	0.1308	0.1798	0.3672	0.3179
0.2879	0.0558	0.2836	0.2857	0.3706
0.2574	0.0335	0.3308	0.2474	0.3827
0.4344	0.0434	0.2982	0.2781	0.3749
0.5583	0.1081	0.142	0.3997	0.3448
0.5419	0.0735	0.2008	0.3397	0.3814
0.5269	0.0778	0.197	0.3355	0.3839
0.4356	0.0818	0.1894	0.3266	0.3955
0.3335	0.1406	0.1013	0.3623	0.3902
0.3156	0.1025	0.1905	0.2869	0.4144
0.2894	0.1352	0.154	0.2761	0.4305
0.2469	0.09	0.2536	0.1756	0.4753
0.1848	0.1212	0.1723	0.2277	0.4718
0.1608	0.1258	0.171	0.2046	0.492
0.1403	0.1868	0.0429	0.2817	0.4807
0.1362	0.1443	0.1376	0.1973	0.5123
0.1154	0.1719	0.0887	0.239	0.4904
0.1122	0.1497	0.1056	0.2452	0.4913
0.1123	0.1498	0.0926	0.2647	0.4862
0.122	0.1561	0.0832	0.2684	0.4858
0.1207	0.1329	0.1273	0.2462	0.4871
0.1209	0.0792	0.2416	0.1497	0.5245
0.1138	0.069	0.2582	0.1413	0.5264
0.1107	0.0521	0.2924	0.1104	0.5401
0.0984	0.0475	0.3112	0.121	0.5169
0.1164	0.054	0.2452	0.2134	0.4805
0.1197	0.0817	0.1775	0.2663	0.4669
0.1031	0.0976	0.1593	0.2687	0.4676
0.1081	0.079	0.2086	0.2323	0.4754
0.1146	0.0991	0.1732	0.2569	0.4685
0.1176	0.0698	0.2412	0.2024	0.4829
0.0842	0.0608	0.2744	0.1692	0.491
0.0693	0.0619	0.366	0.0408	0.5264
0.074	0.0326	0.4155	0.0107	0.5359
0.0729	0.0588	0.3385	0.0604	0.5351
0.0824	0.0542	0.3388	0.055	0.5476
0.0733	0.1593	0.1656	0.1464	0.5256
0.0734	0.1341	0.1573	0.2208	0.4861
0.089	0.1633	0.1144	0.2836	0.4374
0.0941	0.1442	0.1789	0.2446	0.4318
0.0928	0.11	0.2352	0.2315	0.418
0.118	0.0827	0.2515	0.2491	0.4111
0.1566	0.1143	0.1907	0.2993	0.3901
0.1465	0.0681	0.2977	0.2213	0.4086
0.1187	0.1397	0.1805	0.31	0.3646
0.1056	0.0911	0.262	0.2672	0.3725
0.1151	0.156	0.1583	0.309	0.3704
0.1238	0.1587	0.126	0.3489	0.3612
0.1714	0.1527	0.1248	0.3627	0.3563
0.2455	0.0532	0.2835	0.3131	0.345
0.3104	0.0546	0.2632	0.3445	0.3343
0.2732	0.0571	0.2276	0.4008	0.3091
0.273	0.062	0.2133	0.414	0.3061
0.2309	0.0879	0.1795	0.4333	0.2917
0.1948	0.0977	0.1481	0.464	0.2853
0.2098	0.0948	0.1482	0.4664	0.2871
0.1953	0.1364	0.0968	0.4751	0.2874
0.0907	0.1395	0.1294	0.3739	0.3546
0.0339	0.1388	0.1107	0.3333	0.4104
0.0341	0.1451	0.1766	0.1728	0.5001
0.0321	0.1854	0.1228	0.1594	0.5311
0.0412	0.2382	0.0039	0.3053	0.4473
0.0532	0.2671	-0.0216	0.33	0.4175
0.0555	0.2322	0.0304	0.3548	0.3744
0.103	0.1612	0.1334	0.3453	0.3531
0.158	0.0795	0.28	0.2927	0.3437
0.1496	0.0696	0.301	0.2788	0.3477
0.1044	0.143	0.1867	0.3306	0.3384
0.0619	0.12	0.2409	0.2845	0.353
0.0649	0.1715	0.0752	0.4868	0.2589
0.0774	0.1857	0.0498	0.5048	0.2522
0.0737	0.1511	0.1601	0.3992	0.2821
0.0542	0.1252	0.2303	0.3154	0.3218
0.0537	0.2078	0.0518	0.4082	0.323
0.0685	0.2099	0.0795	0.3362	0.3672
0.1038	0.167	0.2109	0.2474	0.3691
0.1345	0.1604	0.2088	0.2788	0.3455
0.1079	0.1621	0.2001	0.2882	0.3427
0.1121	0.0731	0.3502	0.1319	0.438
0.1079	0.0738	0.3555	0.1224	0.4393
0.1146	0.1174	0.2879	0.1581	0.4285
0.0973	0.1974	0.1247	0.2769	0.3923
0.0877	0.1862	0.1804	0.2175	0.4097
0.0799	0.2371	0.1168	0.2373	0.4046
0.0796	0.2328	0.1523	0.1946	0.4161
0.0929	0.3053	0.0431	0.2525	0.3932
0.1098	0.2703	0.0997	0.1841	0.44
0.1019	0.2907	0.047	0.2055	0.4499
0.1047	0.2166	0.1778	0.1114	0.4879
0.1139	0.178	0.2532	0.0636	0.4991
0.102	0.208	0.2057	0.0963	0.4849
0.0973	0.2281	0.1777	0.1291	0.4586
0.1051	0.2405	0.1775	0.1544	0.4239
0.1396	0.1809	0.244	0.1806	0.3899
0.1667	0.1504	0.2561	0.1771	0.4125
0.1627	0.1243	0.2829	0.1635	0.4244
0.1878	0.0983	0.3307	0.1218	0.4448
0.2271	0.0854	0.3465	0.118	0.4459
0.1959	0.0822	0.3051	0.1702	0.4381
0.18	0.097	0.2529	0.2105	0.4366
0.2283	0.1595	0.1441	0.2733	0.4206
0.2982	0.1747	0.1325	0.318	0.3719
0.3058	0.1024	0.2689	0.233	0.3895
0.1448	0.0756	0.3519	0.1228	0.4456
0.1189	0.194	0.1483	0.1999	0.453
0.113	0.1797	0.1618	0.1878	0.465
0.1196	0.2014	0.1254	0.223	0.4437
0.1264	0.1786	0.1816	0.1789	0.4549
[truncated: 61,273 more rows]

## Sheet: Skin III 25 um
Int	C1	C2	C3	C4
0.6777	0.0624	0.2737	0.1962	0.4619
0.8677	0.0726	0.2412	0.2267	0.4545
1	0.0859	0.201	0.2559	0.4525
1	0.0538	0.2665	0.1938	0.4804
0.6545	0.0723	0.2209	0.2473	0.4531
0.4733	0.0299	0.2974	0.1569	0.509
0.463	0.0437	0.2795	0.1563	0.5146
0.4574	0.0534	0.2642	0.169	0.5076
0.3912	0.0451	0.2754	0.1697	0.504
0.2293	0.046	0.2653	0.1743	0.5085
0.1819	0.0698	0.206	0.2214	0.4966
0.182	0.0869	0.1648	0.2531	0.4884
0.1996	0.071	0.2229	0.2145	0.4859
0.2242	0.056	0.2607	0.1974	0.4779
0.2463	0.0354	0.3049	0.1541	0.498
0.2856	0.0679	0.2328	0.2214	0.4713
0.3688	0.0409	0.316	0.1395	0.4992
0.4657	0.0798	0.2202	0.2205	0.4735
0.636	0.1212	0.1105	0.3053	0.4567
0.5858	0.1057	0.1347	0.2789	0.4741
0.5481	0.0432	0.2761	0.1477	0.5276
0.5063	0.0621	0.2505	0.1643	0.5155
0.4348	0.0715	0.2476	0.1553	0.5182
0.3544	0.0924	0.2059	0.18	0.514
0.3373	0.0314	0.3289	0.0576	0.573
0.2937	0.0536	0.2908	0.068	0.5782
0.25	0.0968	0.2083	0.1141	0.5713
0.242	0.0665	0.2705	0.0682	0.5858
0.219	0.0703	0.2575	0.074	0.5908
0.1942	0.0872	0.205	0.1105	0.5882
0.1768	0.095	0.2102	0.0837	0.601
0.1982	0.0055	0.3905	-0.0906	0.6856
0.2224	0.0502	0.2657	-0.018	0.6903
0.2351	0.1167	0.1139	0.0868	0.6716
0.2113	0.1371	0.0822	0.101	0.669
0.2128	0.0871	0.187	0.031	0.6843
0.2064	0.0879	0.1793	0.0447	0.6803
0.2003	0.0856	0.1831	0.0429	0.6811
0.1866	0.0549	0.2731	-0.0466	0.7089
0.184	0.037	0.3094	-0.0793	0.7235
0.1823	0.0348	0.3206	-0.0914	0.727
0.1714	0.0849	0.2313	-0.035	0.7116
0.17	0.0948	0.2159	-0.0281	0.7103
0.1979	0.1755	0.0287	0.1386	0.6481
0.2024	0.076	0.1921	0.0272	0.6975
0.2058	0.1049	0.1265	0.077	0.6827
0.1483	0.0502	0.2837	-0.0617	0.7167
0.1462	0.0281	0.3686	-0.1348	0.7294
0.1849	0.0362	0.3547	-0.1284	0.729
0.2207	0.1375	0.1781	-0.0316	0.7081
0.2043	0.1878	0.0773	0.049	0.6789
0.1998	0.2013	0.0547	0.0732	0.664
0.1906	0.1566	0.1333	0.042	0.658
0.166	0.1435	0.1761	0.0147	0.6562
0.1618	0.1531	0.1701	0.0259	0.6424
0.1689	0.0932	0.3046	-0.0844	0.6795
0.2019	0.137	0.2218	-0.0339	0.6678
0.209	0.0553	0.3532	-0.1024	0.6853
0.1999	0.0618	0.3379	-0.0929	0.6843
0.195	0.0672	0.3253	-0.081	0.6801
0.1795	0.0697	0.32	-0.0761	0.6781
0.1638	0.1116	0.2314	-0.0259	0.674
0.2118	0.1152	0.1891	0.006	0.6785
0.2553	0.061	0.2878	-0.086	0.7273
0.2108	0.0822	0.2363	-0.048	0.717
0.1527	0.0435	0.3111	-0.0942	0.7286
0.1622	-0.0153	0.4157	-0.163	0.7542
0.1877	0.0678	0.2763	-0.0209	0.6677
0.2261	0.1002	0.2471	0.0297	0.6133
0.2476	0.0903	0.324	0.015	0.5613
0.2672	0.0881	0.3343	0.0485	0.5206
0.34	0.1172	0.2452	0.1438	0.4869
0.4643	0.1571	0.1335	0.245	0.4575
0.4641	0.1183	0.1821	0.2347	0.4588
0.5583	0.1088	0.1838	0.254	0.4475
0.6389	0.0755	0.2354	0.2416	0.4415
0.6923	0.0659	0.2383	0.254	0.4371
0.7248	0.0428	0.2663	0.2582	0.4277
0.7585	0.0381	0.2778	0.2511	0.4291
0.7385	0.0418	0.2554	0.2918	0.4063
0.4722	0.0815	0.1607	0.368	0.3845
0.4454	0.0437	0.2172	0.3186	0.4143
0.5042	0.0358	0.2384	0.3174	0.4032
0.5501	0.0119	0.2928	0.2784	0.4117
0.4358	0.0492	0.2501	0.3039	0.3908
0.2905	0.0364	0.2696	0.2879	0.4016
0.2049	0.0538	0.2121	0.3214	0.4064
0.1675	0.0538	0.2121	0.3206	0.4075
0.1234	0.1084	0.1414	0.3388	0.4054
0.0959	0.109	0.1773	0.2887	0.4198
0.099	0.0778	0.2584	0.1944	0.4645
0.0789	-0.0175	0.4155	0.115	0.4798
0.073	0.0023	0.3825	0.1325	0.4768
0.0624	-0.0262	0.4118	0.0946	0.5153
0.0617	0.0233	0.315	0.1396	0.522
0.0573	0.1331	0.0769	0.3123	0.4754
0.07	0.1472	0.0574	0.3238	0.4663
0.0739	0.0828	0.1249	0.3599	0.4247
0.0862	0.0025	0.3256	0.2039	0.4636
0.0872	0.0518	0.2516	0.2493	0.4441
0.1077	0.0947	0.1906	0.2836	0.4266
0.116	0.0676	0.2455	0.2341	0.4486
0.1196	-0.0245	0.4107	0.1298	0.4769
0.1347	-0.0348	0.429	0.1111	0.4875
0.1371	0.0278	0.3606	0.1163	0.4899
0.1786	0.1069	0.2045	0.2502	0.4327
0.328	0.1156	0.1875	0.2659	0.425
0.4248	0.0943	0.2183	0.2542	0.4269
0.5094	0.0809	0.2339	0.2462	0.4333
0.6632	0.0872	0.2185	0.2581	0.4302
0.6403	0.1173	0.1698	0.2817	0.4256
0.5127	0.0896	0.2315	0.2147	0.4587
0.3317	0.1497	0.1098	0.2949	0.4394
0.2705	0.1329	0.1551	0.2571	0.4494
0.2374	0.1673	0.1087	0.2709	0.4473
0.1978	0.1351	0.2051	0.1073	0.5489
0.1673	0.0989	0.2562	0.0428	0.5976
0.1444	0.1025	0.2453	0.0398	0.6052
0.1283	0.1192	0.1955	0.0724	0.6045
0.132	0.0733	0.2803	0.0087	0.6289
0.1338	0.0838	0.2756	0.0104	0.6227
0.1134	0.046	0.3605	-0.08	0.6663
0.0847	0.0743	0.3026	-0.0479	0.664
0.086	0.0838	0.2462	0.0109	0.6501
0.0977	0.1111	0.1527	0.0808	0.6481
0.1112	0.0555	0.2681	-0.0385	0.7074
0.1131	0.0704	0.2555	-0.0426	0.7095
0.0905	0.1153	0.2258	-0.0192	0.6732
0.0788	0.1274	0.1969	0.0188	0.6515
0.0795	0.1704	0.095	0.1045	0.625
0.0759	0.1358	0.1476	0.0645	0.6461
0.0794	0.1674	0.0729	0.1499	0.6025
0.0781	0.1873	0.0025	0.2023	0.5983
0.0829	0.0962	0.1426	0.1556	0.595
0.0845	0.1448	0.0331	0.2572	0.5562
0.0861	0.0781	0.2115	0.1425	0.5634
0.086	0.0753	0.2068	0.1071	0.6056
0.0856	0.0837	0.182	0.1513	0.5747
0.0802	0.111	0.1268	0.2012	0.5526
0.068	0.0717	0.2221	0.1118	0.5831
0.0633	0.1147	0.1602	0.1161	0.6021
0.0674	-0.003	0.4225	-0.1005	0.6769
0.0618	0.0357	0.366	-0.0819	0.677
0.0507	0.1309	0.1289	0.0937	0.6391
0.0693	0.1346	0.1407	0.0828	0.6341
0.0667	0.1592	0.1061	0.1205	0.6057
0.0653	0.1093	0.2392	0.0361	0.6095
0.0533	0.0354	0.3864	-0.0689	0.6406
0.0551	0.0452	0.3558	-0.0562	0.6476
0.0652	0.0538	0.3685	-0.0881	0.6547
0.0544	0.0704	0.3284	-0.0573	0.6467
0.0536	0.1022	0.2565	0.0083	0.6221
0.0551	0.1926	0.0588	0.1571	0.5832
0.0626	0.143	0.1938	0.0712	0.5866
0.0674	0.1628	0.1986	0.0861	0.5453
0.0757	0.2411	0.0105	0.2532	0.4852
0.0727	0.2102	0.1021	0.1923	0.4878
0.0701	0.1916	0.089	0.2707	0.4408
0.0735	0.1162	0.307	0.0833	0.4848
0.0646	0.0522	0.4177	-0.0017	0.5226
0.0537	0.095	0.2968	0.0501	0.5469
0.07	0.1316	0.2254	0.0969	0.5352
0.0704	0.1106	0.3078	0.0149	0.5584
0.0641	0.0413	0.4463	-0.1342	0.6391
0.0612	0.0545	0.3984	-0.0879	0.6263
0.0628	0.1658	0.1949	0.0648	0.5661
0.0683	0.1584	0.2422	0.0428	0.549
0.0684	0.1411	0.3151	-0.0242	0.5637
0.077	0.1678	0.2553	0.0659	0.5063
0.106	0.1435	0.2497	0.0805	0.5208
0.122	0.0513	0.4474	-0.0839	0.5778
0.106	0.084	0.3719	-0.0203	0.5569
0.0663	0.1822	0.1215	0.2114	0.4812
0.0576	0.216	0.0289	0.3199	0.4321
0.0541	0.1396	0.1613	0.2498	0.4419
0.0484	0.128	0.1937	0.2229	0.4473
0.0587	0.0223	0.3316	0.1669	0.4686
0.0554	0.1345	0.1399	0.2619	0.4553
0.0429	0.1185	0.161	0.241	0.4729
0.0373	0.194	0.0946	0.199	0.5046
0.0318	0.2472	-0.0016	0.2694	0.4754
0.0319	0.2404	0.0014	0.2757	0.4738
0.0277	0.1019	0.2711	0.1108	0.5084
0.0847	0.0958	0.2799	0.1155	0.5023
0.1488	0.1133	0.2169	0.2112	0.4506
0.1336	0.1635	0.1349	0.28	0.4145
0.1175	0.1294	0.2559	0.168	0.4355
0.1206	0.179	0.2014	0.1718	0.4387
0.0845	0.1529	0.2547	0.1132	0.4685
0.0753	0.2588	0.0588	0.191	0.482
0.0658	0.2558	0.0703	0.1266	0.5401
0.0623	0.2338	0.0846	0.1331	0.5421
0.0599	0.1458	0.1999	0.0725	0.5748
0.0643	0.1362	0.2025	0.0743	0.5811
0.0677	0.2526	0.0099	0.1688	0.5591
0.071	0.2033	0.1767	0.0687	0.5454
0.0681	0.2172	0.1668	0.0379	0.5693
0.0829	0.161	0.3043	-0.0696	0.5968
0.0916	0.1938	0.2461	-0.037	0.5896
0.0741	0.2611	0.1431	0.0705	0.5162
0.0752	0.3442	-0.0349	0.2243	0.4561
0.0747	0.3129	-0.0024	0.2135	0.4644
0.0848	0.2552	0.0652	0.1977	0.4719
0.0916	0.1997	0.1511	0.1594	0.4788
0.0776	0.1196	0.3197	0.0167	0.5352
0.0905	0.1609	0.2452	0.0608	0.5267
0.1012	0.1764	0.2073	0.0904	0.5191
0.1007	0.2226	0.1047	0.1755	0.4894
0.1106	0.1422	0.2808	0.0484	0.5191
0.0999	0.1887	0.2366	0.0566	0.5078
0.0814	0.1133	0.4003	-0.1144	0.5936
0.0913	0.1845	0.2272	0.0269	0.5515
0.0972	0.1895	0.2043	0.0511	0.5448
0.0869	0.1891	0.1887	0.0894	0.5215
0.0839	0.267	0.049	0.1925	0.4805
0.0817	0.2952	0.0098	0.2068	0.4793
0.0863	0.1775	0.2381	-0.0016	0.5791
0.0943	0.165	0.2285	0.0278	0.5697
0.097	0.2005	0.1305	0.1043	0.5562
0.0971	0.1801	0.1398	0.1073	0.5622
0.0926	0.2057	0.0727	0.1631	0.5486
0.0936	0.1999	0.0845	0.1525	0.5533
0.0848	0.1036	0.2378	0.0624	0.5878
0.0828	0.0502	0.3429	-0.0116	0.6128
0.0873	0.0926	0.2362	0.0739	0.5914
0.0918	0.1098	0.2111	0.0824	0.5914
0.0988	0.0996	0.2488	0.0431	0.5996
0.0904	0.0925	0.2647	0.0294	0.6047
0.0982	0.0816	0.2689	0.0388	0.6008
0.0954	0.0802	0.2334	0.0897	0.5865
0.1022	0.0774	0.2475	0.0995	0.5644
0.114	0.042	0.3578	-0.0102	0.603
0.1121	0.0362	0.38	-0.0306	0.6092
0.1144	0.0926	0.2632	0.0498	0.5915
0.0928	0.1214	0.1473	0.1659	0.5585
0.0909	0.0323	0.2954	0.0862	0.5766
0.1031	0.0266	0.31	0.0742	0.5795
0.11	0.0437	0.2836	0.086	0.5774
0.1058	0.095	0.2058	0.1172	0.5739
0.0974	0.1207	0.1754	0.1212	0.5737
0.0788	0.1099	0.1692	0.1458	0.5666
0.0979	0.0504	0.2478	0.1255	0.5679
0.0968	-0.0215	0.3909	-0.0026	0.6253
0.089	-0.0768	0.4825	-0.0567	0.6436
0.0772	-0.0807	0.5096	-0.0792	0.6406
0.0778	-0.0539	0.4486	-0.0351	0.6286
0.0917	-0.0128	0.3805	-0.0024	0.6241
0.0919	-0.0084	0.3696	0.0077	0.6209
0.0933	-0.0141	0.3711	0.0145	0.6193
0.105	0.024	0.3036	0.0916	0.5725
0.0938	-0.0154	0.4027	0.016	0.5895
0.0947	0.0572	0.2762	0.1245	0.5355
0.1056	0.0899	0.2545	0.113	0.5352
0.1174	0.1063	0.2061	0.1572	0.5252
0.4246	0.0836	0.237	0.2158	0.4574
0.5138	0.0756	0.239	0.2252	0.4549
1	0.092	0.1916	0.2744	0.4384
0.9736	0.0664	0.2273	0.2482	0.4537
0.6055	0.0764	0.1923	0.2725	0.4532
0.382	0.0345	0.2859	0.1654	0.5072
0.3507	0.0254	0.3027	0.1506	0.5148
0.3541	0.0901	0.1831	0.2542	0.4668
0.2456	0.0237	0.303	0.165	0.5021
0.1508	0.0366	0.288	0.1571	0.5127
0.1719	0.0417	0.26	0.198	0.4935
0.2374	0.1391	0.0586	0.3875	0.4068
0.2787	0.0928	0.1603	0.3048	0.4357
0.2431	0.0797	0.1969	0.2672	0.4497
0.2525	0.053	0.2496	0.2198	0.4716
0.3404	0.0642	0.2387	0.2181	0.4723
0.4187	0.0769	0.1831	0.2521	0.4821
0.5731	0.0958	0.1579	0.2606	0.4794
0.7261	0.079	0.1955	0.2213	0.4982
0.5548	0.039	0.2815	0.1464	0.5276
0.4439	0.0139	0.3509	0.0761	0.5521
0.4233	0.0351	0.3311	0.0822	0.5437
0.363	0.0807	0.2527	0.1248	0.5343
0.3263	0.0777	0.2535	0.1349	0.5248
0.2947	0.0489	0.3092	0.0569	0.5758
0.2523	0.0827	0.2502	0.0797	0.5783
0.2542	0.1413	0.1328	0.1538	0.563
0.2615	0.1022	0.1925	0.1189	0.5766
0.2395	0.1212	0.1533	0.1361	0.58
0.2206	0.1278	0.1307	0.1541	0.5786
0.2183	0.1189	0.1279	0.1317	0.6135
0.2436	0.0718	0.2322	-0.0071	0.6917
0.2258	0.0453	0.2733	-0.0679	0.7372
0.2105	0.0998	0.1653	0.0218	0.7017
0.1879	0.1278	0.12	0.0439	0.6977
0.1739	0.1218	0.1395	0.0444	0.684
0.1841	0.0882	0.1903	0.0206	0.6937
0.1968	0.0732	0.2211	-0.0007	0.6979
0.1733	-0.0088	0.3876	-0.1285	0.7397
0.1837	-0.0327	0.4209	-0.1361	0.7373
0.183	-0.0036	0.3837	-0.1266	0.7369
0.1615	0.0831	0.2328	-0.0345	0.7114
0.1672	0.1023	0.1808	0.0292	0.6796
0.1928	0.1044	0.1467	0.0847	0.6566
0.1897	0.0806	0.1827	0.0356	0.6938
0.1757	0.054	0.2476	-0.0148	0.7067
0.1389	-0.03	0.4665	-0.1961	0.7509
0.1346	-0.0525	0.5054	-0.1912	0.7288
0.1683	0.0438	0.3227	-0.0748	0.6992
0.1828	0.1192	0.1622	0.0304	0.6787
0.1845	0.1524	0.0983	0.0827	0.6569
0.2104	0.1501	0.1315	0.0498	0.6609
0.2172	0.1365	0.1816	0.005	0.6676
0.2008	0.1433	0.1804	0.0084	0.6572
0.1651	0.1051	0.2626	-0.0636	0.6855
0.1652	0.0367	0.386	-0.1468	0.7133
0.2088	0.0494	0.353	-0.1179	0.707
0.2209	0.0792	0.3037	-0.0704	0.6795
0.2287	0.0755	0.3126	-0.0773	0.6813
0.2349	0.0358	0.3865	-0.1218	0.6912
0.2383	0.0279	0.4032	-0.1359	0.6968
0.1969	0.0233	0.4139	-0.1442	0.6996
0.1827	0.1198	0.1747	0.0308	0.6648
0.2005	0.1082	0.1889	0.0073	0.6853
0.2142	0.1163	0.1385	0.0404	0.6962
0.2006	0.1073	0.1713	-0.0049	0.7175
0.1874	0.0666	0.2681	-0.0784	0.7367
0.1819	0.0511	0.2959	-0.068	0.7109
0.2062	0.0685	0.2715	-0.0254	0.6733
0.2328	0.0179	0.4647	-0.1374	0.646
0.2549	0.1062	0.3064	0.061	0.5184
0.2731	0.0979	0.2817	0.1235	0.488
0.3955	0.1499	0.1512	0.2513	0.441
0.4376	0.1118	0.1942	0.2273	0.4602
0.4673	0.1272	0.1554	0.2666	0.4452
0.539	0.1195	0.1716	0.256	0.4476
0.6356	0.0829	0.212	0.2657	0.435
0.6808	0.0801	0.2105	0.2827	0.4226
0.7937	0.0646	0.2295	0.2937	0.4083
0.8798	0.0624	0.21	0.3247	0.3985
0.4841	0.0923	0.1488	0.3809	0.3733
0.3889	0.046	0.2207	0.3321	0.3955
0.3864	0.0229	0.277	0.2879	0.4066
0.4496	0.0133	0.3011	0.2642	0.4148
0.4086	0.0178	0.2947	0.2702	0.4104
0.3165	0.052	0.2295	0.3199	0.3928
0.2321	0.0699	0.1894	0.357	0.3784
0.1994	0.0582	0.2124	0.3536	0.3697
0.1546	0.1221	0.1285	0.361	0.3828
0.1129	0.1223	0.1539	0.3161	0.402
0.099	0.0453	0.3099	0.1698	0.4685
0.0868	0.0899	0.1987	0.2524	0.4505
0.0823	0.0062	0.3945	0.1101	0.4833
0.0752	0.0877	0.1965	0.2583	0.4521
0.0684	0.0996	0.1527	0.2643	0.4835
0.0675	0.112	0.0993	0.319	0.4678
0.0712	0.1098	0.1207	0.299	0.4641
0.0809	-0.044	0.4128	0.1414	0.484
0.1002	0.1111	0.1012	0.4211	0.3594
0.1058	0.0513	0.2589	0.2899	0.3954
0.1138	0.0755	0.2473	0.263	0.4101
0.1127	0.098	0.1913	0.2891	0.4177
0.0983	0.0567	0.2696	0.2307	0.4382
0.0924	0.0795	0.2094	0.2594	0.4476
0.105	0.1022	0.1879	0.265	0.4402
0.1604	0.0845	0.2497	0.2205	0.4399
0.2879	0.1192	0.1804	0.2921	0.4023
0.4185	0.1062	0.1995	0.294	0.3946
0.4991	0.0637	0.2733	0.2585	0.3994
0.6499	0.0786	0.2504	0.2684	0.3978
0.6346	0.1181	0.1506	0.3287	0.3958
0.4903	0.1012	0.1828	0.2994	0.4103
0.37	0.0972	0.2087	0.2448	0.4448
0.3069	0.0992	0.2377	0.2017	0.4585
0.2521	0.0973	0.2552	0.1794	0.4635
0.2468	0.1249	0.2082	0.1771	0.4853
0.2031	0.2512	-0.0231	0.3101	0.4558
0.1565	0.1376	0.1808	0.0891	0.5852
0.1157	0.1064	0.2441	0.0319	0.6106
0.1265	0.0508	0.322	-0.0031	0.6212
0.1284	0.0736	0.2907	0.0074	0.62
0.1089	0.1291	0.1814	0.0911	0.5899
0.0813	0.1509	0.1332	0.1258	0.5815
0.0869	0.0717	0.2832	-0.0121	0.6491
0.0983	0.0511	0.2991	-0.0329	0.6768
0.1033	0.1171	0.1396	0.0897	0.6454
0.1157	0.086	0.1917	0.0624	0.6505
0.0889	0.115	0.1816	0.0597	0.6359
0.0708	0.0913	0.2738	-0.0568	0.6858
0.0763	0.1354	0.177	0.0251	0.6559
0.0775	0.1182	0.208	0.006	0.6604
0.0684	0.1597	0.1246	0.0955	0.613
0.0707	0.0986	0.2237	0.0279	0.644
0.0697	0.051	0.2673	0.0706	0.6032
0.0781	0.1242	0.127	0.2115	0.5314
0.0825	0.0984	0.1634	0.1988	0.5336
0.0867	0.0759	0.1856	0.1808	0.5518
0.0785	0.0671	0.1844	0.1681	0.5738
0.0677	0.0838	0.1735	0.1644	0.5727
0.0629	-0.0059	0.3905	-0.0264	0.6337
0.056	0.0302	0.362	-0.0366	0.643
0.0609	-0.0592	0.5364	-0.1753	0.695
0.0728	-0.0055	0.4645	-0.1575	0.6961
0.0663	0.0385	0.374	-0.1015	0.6849
0.0608	-0.0046	0.494	-0.199	0.7082
0.0658	0.0287	0.4432	-0.1588	0.6834
0.0552	0.1134	0.2667	-0.0077	0.6219
0.0478	0.1715	0.1489	0.0986	0.5748
0.0497	0.104	0.2566	-0.005	0.6363
0.0606	0.0345	0.4213	-0.1244	0.6585
0.0639	0.0389	0.4061	-0.109	0.6553
0.0604	0.0582	0.3543	-0.0518	0.6327
0.0565	0.2022	0.0635	0.2163	0.5115
0.0646	0.2457	-0.0139	0.2768	0.4852
0.0672	0.1665	0.2052	0.0954	0.523
0.0722	0.1852	0.1465	0.1472	0.5114
0.0754	0.2677	-0.0369	0.3169	0.4454
0.0671	0.2362	-0.0117	0.3291	0.4399
0.0669	0.1611	0.169	0.1763	0.4863
0.0706	0.0713	0.3665	0.0294	0.5197
0.0721	0.0227	0.4413	-0.0424	0.5679
0.0712	0.1075	0.2847	0.0506	0.5471
0.0614	0.1106	0.3078	0.0149	0.5584
0.0559	0.1025	0.3262	-0.0076	0.5715
0.0519	0.1192	0.2859	0.0334	0.5547
0.0569	0.1648	0.1653	0.1358	0.5294
0.071	0.1452	0.2243	0.0969	0.5266
0.0702	0.2057	0.1568	0.1473	0.4864
0.0688	0.1611	0.2134	0.1345	0.488
0.0964	0.1631	0.2003	0.1276	0.5054
0.1068	0.1143	0.2949	0.0604	0.5244
0.0876	0.1562	0.2207	0.109	0.5096
0.0558	0.1331	0.2448	0.1119	0.5066
0.0556	0.1374	0.2046	0.1615	0.492
0.0558	0.1531	0.1805	0.1981	0.4579
0.0508	0.1063	0.2989	0.1088	0.4772
0.0486	0.0562	0.3686	0.0616	0.5081
0.0501	0.1203	0.2361	0.1356	0.5035
0.0389	0.1385	0.1721	0.1731	0.5105
0.0352	0.1779	0.1056	0.2064	0.5045
0.0355	0.1651	0.1402	0.1692	0.5171
0.0239	0.1827	0.1185	0.1983	0.4925
0.0163	0.0986	0.289	0.0977	0.5061
0.0612	0.0754	0.3441	0.065	0.5101
0.1443	0.1477	0.1698	0.2334	0.4419
0.1227	0.1855	0.1203	0.2762	0.4116
0.1169	0.1657	0.1854	0.2271	0.4144
0.0997	0.1868	0.1819	0.2003	0.422
0.0699	0.1002	0.3572	0.0422	0.4922
0.0647	0.2243	0.121	0.1423	0.5037
0.0671	0.2191	0.1262	0.097	0.5512
0.0525	0.1407	0.2603	-0.0243	0.6211
0.0499	0.1766	0.1558	0.0498	0.6136
0.051	0.1596	0.1819	0.0385	0.6155
0.0616	0.1958	0.1308	0.0575	0.6057
0.0684	0.1111	0.3499	-0.0988	0.6319
0.0649	0.2431	0.0943	0.118	0.5369
0.0849	0.2543	0.0872	0.1161	0.533
0.0767	0.2988	0.043	0.1163	0.5319
0.0699	0.2864	0.1093	0.081	0.5137
0.0715	0.3448	-0.0409	0.2436	0.4403
0.074	0.3566	-0.0901	0.2826	0.4409
0.0792	0.283	0.0344	0.2003	0.4731
0.0948	0.1189	0.3561	-0.0357	0.5516
0.0791	0.1245	0.3964	-0.0948	0.5681
0.081	0.1147	0.4039	-0.1029	0.5801
0.0857	0.2088	0.1644	0.1004	0.5205
0.0967	0.2029	0.1656	0.1119	0.513
0.0999	0.2095	0.1649	0.1108	0.5059
0.0904	0.2225	0.1846	0.0795	0.5037
0.0789	0.1657	0.3304	-0.0565	0.5534
0.0933	0.1604	0.3095	-0.0247	0.5461
0.0941	0.1061	0.3879	-0.0633	0.5612
0.0914	0.1597	0.2622	0.042	0.5279
0.0843	0.2342	0.1335	0.1256	0.4993
0.0817	0.2805	0.0471	0.1776	0.4878
0.0805	0.2316	0.1358	0.0903	0.5354
0.0869	0.1791	0.2351	0.0002	0.5785
0.085	0.1524	0.2553	0.0091	0.5742
0.0941	0.1158	0.3056	-0.007	0.5768
0.0906	0.2252	0.0302	0.206	0.5284
0.0818	0.2087	0.0348	0.2084	0.5384
0.0827	0.1435	0.1729	0.0946	0.5819
0.086	0.0455	0.3606	-0.0396	0.6284
0.087	0.0568	0.3199	0.0117	0.608
0.081	0.1681	0.0958	0.1961	0.5353
0.0877	0.1526	0.149	0.1407	0.5489
0.0887	0.089	0.2773	0.0246	0.6008
0.0885	0.0821	0.2734	0.0395	0.5956
0.0942	0.072	0.2398	0.1037	0.5756
0.0936	0.1093	0.1657	0.1847	0.5312
0.108	0.0734	0.2475	0.1245	0.5464
0.1184	0.0239	0.3524	0.0522	0.5643
0.1133	0.0891	0.2024	0.1294	0.5719
0.0952	-0.0276	0.3855	0.0445	0.5867
0.0906	-0.0066	0.3304	0.0904	0.5754
0.1005	-0.0358	0.4084	0.029	0.5881
0.1021	0.0479	0.2686	0.1117	0.5626
0.1003	0.1038	0.186	0.1469	0.5541
0.1008	0.1161	0.1898	0.108	0.5762
0.0846	0.0928	0.2144	0.1035	0.579
0.0859	0.057	0.2473	0.1112	0.5761
0.092	-0.005	0.3308	0.0959	0.5685
0.0932	0.0352	0.2455	0.1698	0.5391
0.089	0.0701	0.1991	0.1775	0.5435
0.0928	0.0253	0.2746	0.0976	0.596
0.1123	0.0775	0.2069	0.1095	0.5999
0.1109	0.1107	0.1533	0.1511	0.5786
0.1181	-0.0306	0.4326	-0.0236	0.6156
0.1043	-0.0434	0.4569	-0.0275	0.6089
0.1003	-0.024	0.4208	0.0043	0.593
0.1042	0.0299	0.3427	0.0443	0.5775
0.1143	0.1019	0.1968	0.1759	0.5191
0.1201	0.1082	0.1783	0.2175	0.4893
0.3254	0.0581	0.2781	0.1916	0.4649
0.3964	0.0727	0.2364	0.2334	0.4527
0.5713	0.0949	0.1793	0.2869	0.4348
0.8352	0.1068	0.1499	0.3217	0.4171
0.6767	0.0571	0.2473	0.2388	0.4525
0.342	0.0526	0.2678	0.2159	0.4574
0.3002	0.1078	0.1514	0.3272	0.4074
0.2703	0.0869	0.1965	0.2888	0.422
0.1915	0.0339	0.299	0.1923	0.4692
0.1706	0.071	0.2159	0.2194	0.4875
0.223	0.0364	0.2545	0.2156	0.4857
0.3385	0.1229	0.0741	0.399	0.395
0.3849	0.0949	0.1371	0.3557	0.4049
0.2932	0.068	0.2182	0.2611	0.4465
0.317	0.0588	0.2264	0.2441	0.4661
0.4127	0.0524	0.231	0.2132	0.4985
0.5859	0.0595	0.2151	0.2232	0.4971
0.7167	0.0685	0.2123	0.2112	0.502
0.6817	0.0482	0.2702	0.1582	0.517
0.5121	0.0468	0.2987	0.1111	0.5377
0.3877	0.0095	0.3789	0.0378	0.5675
0.3554	0.0198	0.3714	0.0492	0.5525
0.314	0.0112	0.4071	-0.0082	0.5834
0.2856	0.0086	0.4062	-0.0219	0.5982
0.2547	0.0936	0.228	0.0868	0.5824
0.2363	0.0936	0.228	0.0868	0.5824
0.2323	0.1421	0.1292	0.1528	0.5661
0.228	0.0976	0.2014	0.0922	0.5996
0.2326	0.0627	0.2633	0.0339	0.6319
0.2332	0.0706	0.2215	0.0534	0.6466
0.228	0.1038	0.1318	0.1107	0.6456
0.2717	0.0494	0.2549	-0.0055	0.6904
0.2846	0.0734	0.2209	-0.0168	0.7104
0.1981	0.0957	0.1727	0.0269	0.6933
0.1751	0.1407	0.108	0.065	0.6762
0.1669	0.1355	0.1271	0.0659	0.662
0.1747	0.106	0.1916	0.0007	0.6928
0.1904	0.0604	0.247	-0.0241	0.7083
0.2007	-0.0048	0.374	-0.1148	0.7368
0.1836	0.0107	0.3426	-0.0842	0.7216
0.1776	0.0532	0.2795	-0.0566	0.7145
0.1681	0.1271	0.1403	0.0463	0.6786
0.1818	0.1247	0.1411	0.0516	0.6747
0.1864	0.1609	0.0725	0.1098	0.6492
0.1947	0.1287	0.1197	0.0752	0.6684
0.1624	0.0762	0.2516	-0.0319	0.6984
0.1565	0.0319	0.3511	-0.1042	0.7166
0.1549	-0.0368	0.4706	-0.1564	0.7132
0.1703	0.0071	0.3639	-0.0679	0.6877
0.2083	0.0933	0.1833	0.0553	0.6574
0.217	0.1465	0.1125	0.0801	0.6515
0.2374	0.0716	0.2965	-0.0652	0.687
0.2222	0.0786	0.2959	-0.0748	0.6898
0.215	0.1213	0.2461	-0.0479	0.6713
0.2105	0.1424	0.196	-0.0101	0.6614
0.1956	0.113	0.2041	0.0376	0.6356
0.2378	0.1007	0.2236	-0.0139	0.6811
0.2329	0.1489	0.1343	0.0611	0.6455
0.2279	0.1462	0.1661	0.0542	0.6253
0.237	0.0734	0.3224	-0.0538	0.6502
0.2317	0.0354	0.3889	-0.1181	0.6869
0.226	0.0221	0.4157	-0.145	0.6998
0.1762	0.1185	0.1882	0.0285	0.6558
0.1378	0.142	0.1284	0.0623	0.6572
0.1758	0.1533	0.0757	0.0989	0.6635
0.2149	0.1051	0.1632	0.0358	0.6869
0.215	0.0729	0.2312	-0.0095	0.6969
0.1948	0.084	0.2378	-0.0119	0.6794
0.1869	0.0862	0.2481	-0.0191	0.6723
0.2242	0.0978	0.2624	-0.0096	0.6371
0.2699	0.1296	0.2211	0.1064	0.5335
0.2703	0.0993	0.2618	0.1493	0.4815
0.3109	0.0944	0.2562	0.188	0.4552
0.4151	0.1218	0.1787	0.2552	0.4395
0.4698	0.1259	0.1599	0.2621	0.4462
0.4866	0.1418	0.1211	0.2914	0.4391
0.5375	0.0875	0.2143	0.2435	0.4499
0.6001	0.0772	0.2257	0.2552	0.4377
0.7135	0.097	0.1825	0.312	0.4055
0.9008	0.0979	0.1482	0.3652	0.3847
0.6329	0.0827	0.1716	0.3548	0.3865
0.3485	0.0727	0.1788	0.3512	0.392
0.358	0.0624	0.2039	0.3317	0.3971
0.3515	0.028	0.275	0.279	0.4115
0.3384	0.0505	0.2416	0.2911	0.4108
0.2858	0.0741	0.197	0.3288	0.3953
0.2694	0.1232	0.0946	0.4225	0.3552
0.2344	0.031	0.2772	0.3131	0.374
0.1819	0.0105	0.3215	0.2736	0.3896
0.154	0.1225	0.1554	0.3487	0.3698
0.1136	0.0734	0.257	0.2462	0.4202
0.0965	0.0697	0.2357	0.2311	0.4557
0.0936	0.0091	0.3934	0.101	0.4916
0.0756	0.0222	0.3368	0.1195	0.5161
0.0589	0.0901	0.1906	0.2234	0.4915
0.0712	0.0847	0.1745	0.2628	0.4746
0.0818	0.0821	0.1967	0.2627	0.4563
0.0947	-0.0069	0.3308	0.2171	0.4543
0.116	0.0099	0.3454	0.2333	0.408
0.1307	0.0511	0.2671	0.2811	0.3967
0.1497	0.0741	0.2448	0.2731	0.4036
0.1663	0.1067	0.1613	0.3395	0.3887
0.1601	0.1034	0.1728	0.3279	0.3911
0.1366	0.0901	0.1918	0.3114	0.402
0.1234	0.1266	0.1329	0.3209	0.4148
0.1398	0.1151	0.1643	0.2939	0.4212
0.214	0.1133	0.1746	0.3023	0.4047
0.3996	0.0559	0.2936	0.2417	0.4035
0.5002	0.0458	0.296	0.2669	0.3855
0.5485	0.0714	0.2685	0.2645	0.3904
0.6547	0.0872	0.2354	0.2824	0.3898
0.6591	0.0856	0.2172	0.2802	0.4109
0.4938	0.0463	0.2953	0.2082	0.4452
0.373	0.0785	0.2541	0.2101	0.4535
0.3128	0.0955	0.2544	0.1846	0.4611
0.2886	0.1342	0.1979	0.2229	0.4411
0.2322	0.1483	0.2004	0.197	0.4471
0.1831	0.2006	0.1445	0.1511	0.4959
0.1472	0.1816	0.1199	0.1371	0.5536
0.1394	0.1683	0.1233	0.1385	0.5617
0.1266	0.1566	0.1247	0.1515	0.5577
0.1178	0.1453	0.1471	0.1193	0.579
0.0977	0.1705	0.064	0.1988	0.5601
0.0855	0.0513	0.2911	0.0082	0.6431
0.0987	0.0077	0.3481	-0.0524	0.6886
0.1104	0.0854	0.1898	0.066	0.6497
0.104	0.1184	0.1182	0.1401	0.6131
0.0907	0.1281	0.1087	0.1449	0.6064
0.0762	0.0996	0.1805	0.0919	0.6172
0.0818	0.1661	0.0965	0.0926	0.6366
0.0831	0.1562	0.106	0.0918	0.6373
0.0755	0.1158	0.2168	0.0113	0.6484
0.0737	0.1285	0.1893	0.0384	0.6369
0.0743	0.0257	0.3227	0.0296	0.6115
0.0775	0.0908	0.1903	0.1713	0.5392
0.0734	0.0712	0.2153	0.1461	0.5607
0.076	0.0754	0.1954	0.1591	0.5647
0.0772	0.0958	0.1394	0.1889	0.57
0.0678	0.1169	0.1204	0.1845	0.5737
0.0626	0.0451	0.2727	0.0369	0.6418
0.0622	0.0703	0.2332	0.0551	0.6385
0.0599	0.0348	0.3097	-0.0009	0.6499
0.0703	0.0538	0.3011	-0.0179	0.6537
0.0671	0.1038	0.2151	0.0404	0.6352
0.0602	0.0614	0.3374	-0.0603	0.6579
0.0586	0.1013	0.3027	-0.0396	0.6304
0.0421	0.177	0.1916	-0.0113	0.6379
0.0383	0.1023	0.3258	-0.0511	0.6146
0.0488	0.0056	0.4679	-0.1467	0.6622
0.0556	0.0429	0.4112	-0.0781	0.6146
0.0683	0.1119	0.2548	0.0465	0.5797
0.0626	0.1256	0.2216	0.08	0.5663
0.0638	0.2062	0.0684	0.2286	0.4906
0.0622	0.1756	0.1526	0.1613	0.5057
0.0611	0.1445	0.2587	0.066	0.5236
0.0658	0.2328	0.0589	0.2348	0.4655
0.0682	0.2403	0.0273	0.2689	0.4581
0.0709	0.1608	0.1414	0.1903	0.5019
0.0635	0.1648	0.1272	0.2046	0.4989
0.0581	0.174	0.1485	0.1842	0.4862
0.0595	0.0959	0.3452	0.0133	0.5352
0.0602	0.0736	0.3877	-0.0259	0.5554
0.0599	0.097	0.3469	-0.019	0.5673
0.0605	0.0867	0.3615	-0.0324	0.5784
0.0562	0.0278	0.4848	-0.1061	0.5888
0.0704	0.0238	0.4665	-0.0691	0.5767
0.0618	0.1288	0.2634	0.1235	0.4781
0.0734	0.128	0.2706	0.1235	0.4722
0.0802	0.1425	0.2243	0.1591	0.4708
0.1081	0.1857	0.1239	0.2389	0.447
0.1037	0.1939	0.104	0.2542	0.443
0.0844	0.1495	0.1761	0.2252	0.4431
0.0572	0.1469	0.1617	0.2544	0.4309
0.0509	0.1706	0.1179	0.2559	0.4495
0.0557	0.1553	0.1645	0.2156	0.4567
0.0548	0.1396	0.2334	0.1527	0.4691
0.0599	0.1492	0.2062	0.1663	0.4744
0.062	0.007	0.45	0.0055	0.5336
0.0511	0.0532	0.3179	0.0942	0.528
0.0419	0.0706	0.2706	0.1336	0.5175
0.0314	0.1116	0.2143	0.1459	0.5217
0.0234	0.1285	0.1867	0.1843	0.4937
0.0343	0.0858	0.3164	0.0836	0.5057
0.0381	0.1379	0.2271	0.1773	0.4496
0.0932	0.15	0.2024	0.2001	0.4393
0.1212	0.1442	0.2229	0.1948	0.4321
0.1147	0.1457	0.2076	0.2365	0.4035
0.1062	0.1253	0.2549	0.2016	0.4108
0.09	0.1006	0.3506	0.0538	0.489
0.074	0.2172	0.1309	0.1402	0.5054
0.0594	0.2487	0.0509	0.1712	0.5252
0.0547	0.3214	-0.142	0.3196	0.4964
0.0466	0.1685	0.1103	0.1401	0.5744
0.0578	0.1409	0.169	0.0865	0.5966
0.0571	0.2278	0.053	0.1415	0.5676
0.0524	0.2373	0.0955	0.1255	0.5354
0.0638	0.3254	-0.0752	0.2735	0.4688
0.0796	0.3466	-0.105	0.2809	0.4706
0.0693	0.3614	-0.0915	0.2395	0.4816
0.0696	0.3328	0.018	0.1393	0.4999
0.0692	0.3673	-0.0559	0.2271	0.4505
0.084	0.3669	-0.0555	0.2198	0.4588
0.0836	0.2838	0.087	0.1263	0.4936
0.0884	0.2037	0.2581	-0.0068	0.5406
0.08	0.2536	0.1754	0.0605	0.5072
0.0799	0.2518	0.154	0.0884	0.501
0.0874	0.1959	0.2536	0.0008	0.5481
0.095	0.2234	0.1418	0.1105	0.5187
0.0898	0.2474	0.1023	0.1339	0.5087
0.0885	0.2006	0.2238	0.04	0.5286
0.0854	0.2004	0.2404	0.0173	0.5349
0.085	0.1457	0.3312	-0.0296	0.5436
0.0942	0.1442	0.3283	-0.0268	0.5461
0.0847	0.1593	0.2941	-0.0085	0.5495
0.096	0.2346	0.1302	0.1298	0.4984
0.0822	0.2946	0.0158	0.2102	0.4722
0.0711	0.2951	0.0076	0.2106	0.4789
0.077	0.203	0.1939	0.0412	0.5544
0.0821	0.1174	0.3546	-0.0761	0.5968
0.0832	0.0567	0.4539	-0.1296	0.6103
0.082	0.251	0.0044	0.1973	0.5368
0.0781	0.2284	0.0043	0.222	0.536
0.0715	0.1342	0.1918	0.0776	0.5895
0.0682	0.015	0.4325	-0.0833	0.6317
0.0801	0.0712	0.3068	0.0323	0.5869
0.0856	0.1193	0.205	0.1251	0.5471
0.0886	0.1606	0.1124	0.1838	0.5378
0.0878	0.0919	0.2634	0.0393	0.5966
0.093	0.0753	0.2819	0.0401	0.593
0.0898	0.0469	0.298	0.0703	0.5766
0.0947	0.05	0.2906	0.0917	0.5596
0.1188	0.0168	0.3707	0.03	0.5755
0.1052	0.0178	0.3618	0.048	0.565
0.105	0.0599	0.248	0.1268	0.5556
0.1031	0.0418	0.2665	0.1271	0.5539
0.0955	0.0351	0.2691	0.1178	0.5672
0.0935	0.0367	0.2848	0.0943	0.5745
0.0967	-0.0217	0.4539	-0.042	0.6023
0.098	0.0744	0.2732	0.0781	0.5672
0.0968	0.1044	0.2328	0.0822	0.573
0.0804	0.108	0.2019	0.1007	0.5828
0.0852	0.0629	0.2678	0.0751	0.5872
0.0912	-0.0201	0.3793	0.067	0.5655
0.0943	0.0224	0.2837	0.1499	0.5357
0.0957	0.0632	0.2038	0.1777	0.5473
0.1001	0.1038	0.1151	0.2416	0.5325
0.1262	0.1192	0.0808	0.2664	0.5262
0.1292	0.0218	0.3226	0.0944	0.5561
0.1331	-0.0143	0.4032	0.0361	0.5707
0.1108	-0.0144	0.4036	0.0357	0.5708
0.1122	0.0505	0.2615	0.1551	0.5272
0.1245	0.0791	0.1978	0.2151	0.503
0.1369	-0.0203	0.3945	0.1108	0.511
0.1316	0.0322	0.283	0.2329	0.4455
0.3399	0.0408	0.3068	0.1694	0.4775
0.4449	0.0628	0.258	0.2149	0.4596
0.4879	0.0948	0.1846	0.2903	0.4248
0.5886	0.0946	0.1819	0.2959	0.4228
0.4777	0.0351	0.3346	0.181	0.445
0.3745	0.0816	0.2475	0.2553	0.4105
0.3284	0.0714	0.2659	0.2421	0.4154
0.2447	0.0726	0.2406	0.2693	0.4118
0.2181	0.0492	0.2862	0.2286	0.4309
0.2534	0.0797	0.1994	0.2904	0.4245
0.2912	0.1032	0.1181	0.3479	0.4237
0.3476	0.0574	0.2243	0.2782	0.4331
0.4254	0.0883	0.1505	0.3556	0.3988
0.3944	0.0265	0.2867	0.237	0.443
0.5333	0.0339	0.273	0.216	0.4725
0.7798	0.0609	0.2177	0.2193	0.4974
0.8843	0.0713	0.2024	0.2212	0.4999
0.7185	0.0835	0.1915	0.2144	0.5052
0.5976	0.0746	0.251	0.1409	0.5281
0.4797	0.0811	0.2449	0.14	0.5289
0.3944	0.0344	0.3451	0.0486	0.5662
0.3078	0.0496	0.3074	0.1076	0.5287
0.2754	0.0725	0.2889	0.0565	0.5755
0.2566	0.1147	0.1829	0.1316	0.5611
0.2307	0.0936	0.2281	0.0868	0.5824
0.2133	0.0857	0.247	0.0722	0.5861
0.1871	0.1446	0.1117	0.1643	0.5703
0.178	0.0693	0.2633	0.0275	0.6316
0.2208	0.1136	0.1517	0.0878	0.6403
0.2406	0.1223	0.1214	0.1062	0.6447
0.2291	0.1404	0.0752	0.1359	0.6411
0.2696	0.1364	0.0727	0.1622	0.6188
0.245	0.1548	0.0613	0.1381	0.6351
0.1938	0.1221	0.1264	0.084	0.6564
0.1741	0.1257	0.125	0.0813	0.658
0.1849	0.125	0.1663	0.0344	0.6662
0.1893	0.0835	0.2494	-0.0419	0.7019
0.2014	0.0779	0.2242	-0.0308	0.7196
0.1961	0.0307	0.3054	-0.0827	0.7372
0.1935	0.1032	0.1946	-0.0139	0.7082
0.1896	0.1202	0.1518	0.04	0.6794
0.1959	0.1635	0.063	0.1154	0.6504
0.2035	0.1443	0.0986	0.0892	0.6601
0.1962	0.1525	0.0896	0.0943	0.6561
0.189	0.1094	0.1879	0.0203	0.6745
0.1706	0.0473	0.3448	-0.1061	0.706
0.1824	0.0484	0.3299	-0.0893	0.7058
0.1909	0.0548	0.2782	0.0111	0.647
0.2193	0.11	0.1517	0.1078	0.6213
0.2114	0.1542	0.0551	0.1751	0.6046
0.221	0.1017	0.1877	0.0692	0.632
0.2166	0.0591	0.3255	-0.0868	0.6925
0.2032	0.0926	0.2762	-0.0669	0.6896
0.2054	0.0879	0.3056	-0.0999	0.6993
0.2317	0.1499	0.1699	0.0162	0.6559
0.2439	0.0965	0.257	-0.0313	0.6689
0.2205	0.103	0.2475	-0.0336	0.6744
0.1843	0.0983	0.2711	-0.0526	0.6758
0.1796	0.1683	0.1294	0.0752	0.6191
0.1939	0.08	0.3058	-0.038	0.645
0.1933	0.1042	0.2289	0.012	0.6466
0.2062	0.1114	0.201	0.0294	0.6499
0.1988	0.1352	0.1449	0.0644	0.647
0.1353	0.1328	0.1637	0.0414	0.6539
0.1612	0.135	0.1502	0.0424	0.6665
0.1935	0.1451	0.0894	0.0917	0.6648
0.2042	0.0826	0.2106	0.0048	0.6934
0.1627	0.0978	0.2053	0.0253	0.6631
0.1568	0.0699	0.2641	-0.0126	0.6664
0.2144	0.0951	0.2601	-0.0019	0.6354
0.2737	0.1385	0.1992	0.1246	0.5298
0.2774	0.1217	0.203	0.1911	0.4751
0.3058	0.0893	0.2657	0.1816	0.4571
0.3479	0.0848	0.2547	0.22	0.4332
0.4356	0.0986	0.2375	0.2077	0.4513
0.4774	0.1292	0.1525	0.258	0.4535
0.4801	0.117	0.1892	0.2263	0.4616
0.569	0.0786	0.2359	0.2231	0.457
0.6812	0.0511	0.2837	0.2184	0.4423
0.8681	0.0486	0.2516	0.267	0.4293
0.82	0.0534	0.2391	0.2855	0.4176
0.3981	0.0607	0.1922	0.3503	0.3917
0.3879	0.0445	0.2356	0.3143	0.4011
0.3204	0.0435	0.2341	0.3178	0.4001
0.2771	0.0355	0.2598	0.2754	0.4254
0.2547	0.059	0.2209	0.3054	0.4106
0.2529	0.0841	0.1577	0.3843	0.3698
0.2482	0.0203	0.2969	0.2996	0.3785
0.2543	0.017	0.2985	0.3232	0.3559
0.2672	0.003	0.3163	0.3913	0.2829
0.2233	0.0499	0.2144	0.5049	0.221
0.1538	0.0992	0.1539	0.436	0.3027
0.0953	0.0278	0.2981	0.2039	0.4624
0.0727	0.0714	0.2289	0.2256	0.468
0.0701	0.1219	0.1075	0.3258	0.439
0.0671	0.1094	0.1266	0.3177	0.4402
0.0833	0.0557	0.2671	0.2033	0.4706
0.0982	0.0556	0.2651	0.2176	0.4584
0.1144	-0.0538	0.501	0.0677	0.4807
0.1402	0.0334	0.3125	0.228	0.4201
0.1681	0.13	0.1574	0.3106	0.3976
0.1877	0.1237	0.1579	0.3123	0.4041
0.2008	0.1331	0.1466	0.3215	0.3953
0.1917	0.1029	0.1714	0.3326	0.3882
0.1839	0.0948	0.1771	0.3181	0.4043
0.1639	0.0948	0.1771	0.3181	0.4043
0.1792	0.0176	0.3227	0.2362	0.4166
0.3441	0.0156	0.3367	0.2545	0.3871
0.6415	0.0613	0.2564	0.316	0.3609
0.7376	0.0621	0.2813	0.2697	0.3831
0.8713	0.0916	0.2232	0.3017	0.3795
1	0.0964	0.1987	0.3145	0.3867
0.8081	0.0853	0.2066	0.2962	0.4075
0.5429	0.0631	0.2486	0.2456	0.4383
0.3801	0.1148	0.1749	0.2748	0.4305
0.3944	0.1091	0.2343	0.209	0.4435
0.2716	0.0965	0.287	0.162	0.4468
0.1919	0.1448	0.2173	0.1875	0.4421
0.1529	0.0984	0.3117	0.0739	0.509
0.126	0.1676	0.1157	0.2075	0.5006
0.1172	0.1386	0.1489	0.1567	0.548
0.1109	0.1282	0.1784	0.1125	0.5748
0.1049	0.1441	0.1049	0.1806	0.5634
0.1039	-0.0022	0.4055	-0.1255	0.718
0.1121	-0.0094	0.3719	-0.0772	0.7076
0.1049	0.0658	0.1894	0.1131	0.6233
0.0855	0.0894	0.1347	0.1676	0.6005
0.0884	0.0657	0.2077	0.1054	0.6135
0.0841	0.1003	0.1685	0.1183	0.6015
0.0803	0.1376	0.1328	0.0833	0.637
0.0884	0.1295	0.1491	0.0685	0.6438
0.0793	0.0798	0.2641	-0.013	0.6648
0.0805	0.0975	0.2406	0.0139	0.6432
0.078	0.046	0.3355	0.0113	0.5977
0.0746	0.0133	0.3349	0.0603	0.5829
0.0728	0.052	0.248	0.1196	0.5733
0.0744	0.0957	0.1879	0.1078	0.6036
0.0675	0.0985	0.1856	0.1062	0.6033
0.0671	0.1397	0.0648	0.225	0.5646
0.0666	0.0948	0.1535	0.1455	0.6011
0.0762	0.0961	0.1627	0.1313	0.6056
0.0757	0.0781	0.2176	0.0646	0.635
0.0683	0.0618	0.2813	0.0053	0.642
0.0618	0.1045	0.2241	0.031	0.6323
0.0526	0.1814	0.091	0.1463	0.5729
0.0436	0.1631	0.1519	0.093	0.5849
0.0426	0.2397	0.061	0.0785	0.6174
0.0406	0.0789	0.2725	0.059	0.5855
0.0427	0.0653	0.3612	-0.0397	0.6074
0.0514	0.0811	0.329	-0.0106	0.5945
0.0635	0.14	0.2049	0.0814	0.5668
0.0606	0.1254	0.2206	0.0813	0.5665
0.0576	0.2098	0.0567	0.2354	0.4915
0.0578	0.2122	0.0578	0.238	0.4854
0.0625	0.1805	0.1515	0.1552	0.5071
0.0616	0.1912	0.1309	0.1755	0.4969
0.0615	0.1549	0.1959	0.1241	0.5206
0.0627	0.1165	0.2481	0.1082	0.5231
0.0631	0.1397	0.1927	0.1589	0.5055
0.0591	0.1631	0.1726	0.1603	0.4968
0.0557	0.1552	0.2147	0.1111	0.5072
0.0525	0.1865	0.1371	0.1422	0.5224
0.0515	0.1251	0.2442	0.0721	0.5498
0.0651	0.0393	0.451	-0.087	0.591
0.0628	0.1521	0.2303	0.1469	0.4647
0.076	0.1443	0.2389	0.1565	0.4557
0.07	0.1782	0.1563	0.2356	0.4279
0.0686	0.1131	0.2455	0.2083	0.4291
0.1156	0.1439	0.1651	0.269	0.4171
0.1621	0.115	0.2266	0.209	0.4443
0.1135	0.1697	0.1121	0.3093	0.403
0.0721	0.1726	0.116	0.2992	0.4052
0.049	0.1088	0.2288	0.207	0.4495
0.0573	0.1307	0.1824	0.224	0.455
0.056	0.128	0.1885	0.2196	0.4562
0.0683	0.1392	0.2105	0.1852	0.4584
0.0602	0.165	0.1702	0.1955	0.4649
0.0731	0.1794	0.1533	0.2306	0.4296
0.0706	0.2088	0.059	0.2904	0.4372
0.0619	0.1413	0.1358	0.2842	0.4369
0.0526	0.085	0.2385	0.2159	0.4586
0.05	0.076	0.2691	0.1852	0.465
0.068	0.1819	0.0587	0.3909	0.3593
0.0619	0.0842	0.2783	0.2288	0.3978
0.064	0.0038	0.4523	0.0829	0.4522
0.1206	0.1011	0.28	0.1882	0.4255
0.162	0.1501	0.1659	0.2893	0.3908
0.1314	0.1768	0.1111	0.3238	0.3803
0.0937	0.0705	0.3821	0.0541	0.487
0.0743	0.1553	0.2377	0.1039	0.4979
0.0605	0.2501	0.0511	0.2157	0.4795
0.0591	0.2776	-0.0577	0.2741	0.5016
0.0514	0.1243	0.1982	0.0833	0.588
0.0601	0.1037	0.2398	0.045	0.6052
0.0548	0.1288	0.2272	0.0439	0.5878
0.0471	0.1549	0.2662	-0.0304	0.6028
0.0583	0.268	0.0422	0.1639	0.519
0.0649	0.3532	-0.1229	0.2963	0.467
0.0673	0.3041	0.0496	0.138	0.4994
0.0671	0.3137	0.0786	0.1089	0.4897
0.0671	0.3315	0.0386	0.1497	0.4711
0.0679	0.3172	0.0778	0.0992	0.4981
0.0792	0.2611	0.1861	0.0076	0.538
0.0761	0.2041	0.2648	-0.0309	0.5581
0.0746	0.238	0.1959	0.0586	0.5038
0.0773	0.2236	0.2381	0.0197	0.512
0.0828	0.241	0.1824	0.0689	0.5037
0.0961	0.2192	0.1729	0.0777	0.5228
0.0869	0.2511	0.0948	0.1407	0.5057
0.0898	0.2559	0.0884	0.1456	0.5016
0.0959	0.1784	0.2341	0.0577	0.5219
0.0966	0.1452	0.3159	-0.0052	0.537
0.0936	0.1698	0.276	0.0096	0.539
0.0863	0.1606	0.2914	-0.0067	0.5491
0.097	0.1962	0.203	0.0632	0.5313
0.0851	0.3072	-0.0297	0.2545	0.461
0.0668	0.2715	0.0345	0.1894	0.4972
0.0804	0.1919	0.1998	0.0616	0.5386
0.0723	0.1188	0.3513	-0.0634	0.5862
0.0752	0.075	0.4192	-0.0937	0.5916
0.0777	0.0981	0.3781	-0.0927	0.6126
0.0867	0.1992	0.1243	0.1042	0.5678
0.0754	0.125	0.2434	0.039	0.5879
0.0731	0.0638	0.3615	-0.053	0.6232
0.0891	0.0841	0.283	0.0452	0.5851
0.0988	0.106	0.2117	0.0978	0.5798
0.092	0.1223	0.1889	0.1099	0.5726
0.0803	0.0796	0.2794	0.0225	0.6104
0.0852	0.0461	0.3363	-0.0077	0.6169
0.0801	0.0058	0.3843	0.0011	0.6012
0.0905	-0.007	0.4052	0.0039	0.5907
0.0889	0.022	0.3514	0.0309	0.5881
0.0904	0.0603	0.2541	0.1018	0.5745
0.1054	-0.0156	0.3905	0.0037	0.6116
0.0994	-0.0181	0.3932	0.0105	0.6054
0.0994	-0.0305	0.4293	-0.0208	0.6138
0.0989	-0.0032	0.3635	0.0308	0.6014
0.1057	-0.0235	0.4431	-0.0243	0.5974
0.108	0.0403	0.3047	0.079	0.5683
0.1008	0.0706	0.2863	0.0649	0.57
0.0835	0.1069	0.1829	0.1537	0.549
0.0904	0.0857	0.2056	0.1598	0.5408
0.0998	0.1121	0.1298	0.258	0.4911
0.0993	0.0506	0.2624	0.126	0.5531
0.0892	0.0704	0.2061	0.1634	0.551
0.1123	0.066	0.2079	0.1676	0.5499
0.1199	0.1285	0.0526	0.3054	0.5054
0.1161	0.0532	0.2507	0.1714	0.5188
0.1201	0.0336	0.3069	0.1239	0.531
0.0996	0.056	0.2656	0.1553	0.5185
0.1092	0.0546	0.2392	0.1934	0.5076
0.1294	0.0922	0.1595	0.2705	0.472
0.1583	0.0533	0.2493	0.2522	0.4409
0.1879	0.068	0.2184	0.3039	0.4051
0.3056	0.0561	0.2531	0.22	0.4649
0.3388	0.0488	0.2778	0.2077	0.4608
0.3674	0.0691	0.2322	0.2451	0.4482
0.3419	0.0442	0.3132	0.1946	0.4434
0.3862	0.0871	0.227	0.2841	0.3968
0.4143	0.0882	0.2312	0.2837	0.3916
0.3544	0.1025	0.2065	0.3106	0.3754
0.2642	0.0776	0.2462	0.279	0.3931
0.2546	0.0478	0.2874	0.2349	0.4247
0.2865	0.0276	0.3301	0.189	0.4485
0.2972	0.0461	0.2563	0.2466	0.4467
0.3516	0.0529	0.248	0.2651	0.4283
0.4336	0.062	0.2266	0.287	0.4185
0.5565	0.0689	0.2104	0.2998	0.4158
0.7395	0.0471	0.2406	0.2352	0.4718
0.8669	0.0484	0.2487	0.1948	0.5036
0.7729	0.0609	0.2497	0.1708	0.513
0.6002	0.0566	0.2711	0.1389	0.5272
0.5048	0.0687	0.2599	0.1299	0.5358
0.4205	0.063	0.2863	0.1017	0.5432
0.331	0.0348	0.3501	0.0341	0.5758
0.2819	0.0442	0.3361	0.0398	0.5747
0.2589	0.1033	0.1905	0.1266	0.572
0.2568	0.0971	0.214	0.1008	0.5785
0.2261	0.1082	0.1902	0.1145	0.5773
0.203	0.0939	0.2271	0.0878	0.5822
0.192	0.1579	0.0902	0.1748	0.5684
0.1794	0.0632	0.2598	0.0422	0.6283
0.1974	0.0962	0.1928	0.0706	0.6344
0.2129	0.0913	0.1685	0.0966	0.6359
0.2072	0.1413	0.0831	0.1525	0.6147
0.2147	0.0907	0.1949	0.0757	0.6291
0.2023	0.102	0.1917	0.0585	0.6372
0.1938	0.1082	0.1655	0.0495	0.6644
0.1811	0.1302	0.1126	0.0898	0.6571
0.2033	0.1116	0.1903	0.0134	0.6781
0.1877	0.0919	0.2336	-0.0298	0.698
0.1965	0.1167	0.1743	-0.005	0.7068
0.209	0.1014	0.195	-0.0323	0.7281
0.1956	0.0716	0.2666	-0.0905	0.7452
0.1924	0.1373	0.1171	0.0713	0.6655
0.2087	0.1366	0.1011	0.1052	0.6486
0.2439	0.149	0.0691	0.1278	0.6449
0.2045	0.1637	0.0578	0.1383	0.6305
0.1974	0.0639	0.3008	-0.0582	0.6845
0.1958	0.0578	0.3207	-0.0694	0.6827
0.2261	0.0195	0.3728	-0.0678	0.6673
0.214	0.0244	0.3594	-0.0559	0.6649
0.2253	0.0759	0.2278	0.0451	0.6428
0.2374	0.0803	0.2086	0.0396	0.6615
0.2079	0.0904	0.2242	0.0223	0.6533
0.1856	0.0871	0.2661	-0.0303	0.6682
0.1879	0.0244	0.3979	-0.1553	0.725
0.2227	0.1156	0.2185	-0.0403	0.6982
0.2415	0.1201	0.1881	0.0136	0.6701
0.2621	0.1552	0.149	0.0267	0.6602
0.1795	0.1394	0.1854	0.0056	0.6614
0.1471	0.1749	0.1255	0.0714	0.6209
0.1536	0.1665	0.1373	0.0685	0.6201
0.1671	0.1698	0.0895	0.1282	0.6022
0.1821	0.139	0.1357	0.0787	0.6369
0.2026	0.1501	0.092	0.1118	0.6353
0.1976	0.0957	0.1726	0.0553	0.6651
0.1522	0.0292	0.3316	-0.066	0.6967
0.168	0.1186	0.1291	0.0755	0.6674
0.1987	0.0346	0.2854	-0.0241	0.6933
0.1804	0.0231	0.3176	-0.0463	0.6953
0.1573	0.0599	0.2564	0.013	0.6592
0.1604	0.0873	0.2244	0.0259	0.6514
0.204	0.0763	0.3054	-0.0367	0.6444
0.2372	0.2184	0.021	0.2533	0.4974
0.2602	0.1055	0.2444	0.1246	0.521
0.3002	0.1517	0.1216	0.2988	0.4211
0.3443	0.0922	0.2341	0.2379	0.4291
0.387	0.0952	0.2168	0.2501	0.432
0.4245	0.0913	0.2174	0.2067	0.4784
0.4432	0.1112	0.1866	0.2205	0.4759
0.5027	0.071	0.242	0.21	0.471
0.6481	0.0382	0.3002	0.1929	0.4629
0.7967	0.0725	0.1943	0.3033	0.4256
0.9201	0.0752	0.1803	0.3288	0.4108
0.5277	0.0545	0.2088	0.32	0.4127
0.3972	0.053	0.2097	0.3292	0.403
0.3466	0.0615	0.1884	0.3529	0.392
0.2537	0.0798	0.1432	0.3824	0.3901
0.2282	0.0793	0.1545	0.3803	0.3818
0.2304	0.0893	0.1336	0.41	0.363
0.2481	-0.0217	0.3699	0.2533	0.393
0.2449	-0.0022	0.3623	0.2934	0.3431
0.2626	-0.01	0.357	0.3907	0.2563
0.2389	-0.0589	0.4868	0.2969	0.2683
0.2012	-0.0255	0.411	0.3537	0.2546
0.1318	0.0142	0.3006	0.3573	0.3198
0.0792	0.0151	0.3084	0.2266	0.4423
0.0809	0.0304	0.2853	0.2281	0.4507
0.0835	0.0302	0.2863	0.2278	0.4503
0.1052	0.0208	0.3078	0.2114	0.4552
0.1121	0.0765	0.2121	0.2603	0.4478
0.1228	0.0731	0.246	0.2232	0.4522
0.1571	0.0529	0.2881	0.1957	0.4593
0.1671	0.115	0.1857	0.2927	0.4011
0.1997	0.1049	0.2058	0.2797	0.4042
0.2203	0.0633	0.2771	0.2416	0.4122
0.2032	0.0779	0.2356	0.2877	0.395
0.1835	0.0555	0.2555	0.2926	0.3921
0.1817	0.0791	0.1969	0.3138	0.4048
0.183	-0.0252	0.3758	0.2173	0.4243
0.2242	0.0772	0.1735	0.3896	0.3524
0.4881	0.0442	0.264	0.3232	0.3639
0.9072	0.0975	0.1958	0.3419	0.3614
1	0.1225	0.1463	0.3684	0.3588
1	0.1102	0.1683	0.3447	0.3729
1	0.0994	0.1715	0.3363	0.3882
0.9719	0.0861	0.1999	0.3044	0.4052
0.5794	0.1173	0.1488	0.3203	0.4093
0.481	0.0855	0.254	0.2166	0.4394
0.3899	0.0818	0.2984	0.1642	0.4494
0.2611	0.0903	0.2972	0.1567	0.447
0.1919	0.1478	0.2083	0.1964	0.4399
0.1392	0.1196	0.264	0.1184	0.4918
0.1226	0.2012	0.0643	0.2301	0.4966
0.1164	0.0838	0.2811	0.055	0.5743
0.1152	0.0556	0.3174	0.0153	0.6074
0.1081	0.0963	0.2031	0.0283	0.6652
0.112	0.0661	0.2643	-0.0385	0.7011
0.0925	0.1349	0.1121	0.1167	0.6282
0.069	0.0381	0.2627	0.0613	0.631
0.0717	0.0617	0.2254	0.0942	0.6108
0.077	0.0789	0.199	0.1159	0.5964
0.0801	0.0769	0.1911	0.1111	0.6116
0.0828	0.0517	0.2489	0.0442	0.6465
0.0781	0.1058	0.1558	0.0943	0.6359
0.0737	0.1372	0.1118	0.1368	0.6036
0.0677	0.0897	0.2446	0.0998	0.5579
0.0761	0.0122	0.348	0.0455	0.5888
0.0698	0.052	0.248	0.1196	0.5733
0.0657	0.0875	0.1938	0.1118	0.6022
0.0756	0.1755	0.0162	0.2479	0.5523
0.0759	0.1743	-0.028	0.3066	0.5437
0.075	0.1006	0.1129	0.197	0.5848
0.0804	0.1227	0.0754	0.2139	0.585
0.0731	0.096	0.1382	0.1562	0.6053
0.0746	0.0534	0.2539	0.0569	0.6288
0.0641	0.0953	0.188	0.0901	0.6208
0.0493	0.1323	0.1397	0.153	0.5644
0.0453	0.1777	0.096	0.1566	0.5613
0.0457	0.0791	0.269	0.0526	0.5902
0.0458	0.1181	0.1895	0.128	0.5589
0.0471	0.1749	0.1063	0.1799	0.5342
0.0546	0.1832	0.1088	0.1881	0.5151
0.0566	0.1463	0.1699	0.1217	0.5565
0.0549	0.1185	0.2335	0.0744	0.5689
0.0487	0.108	0.2602	0.0533	0.5737
0.0446	0.1536	0.1975	0.1357	0.5088
0.0592	0.1206	0.277	0.0621	0.5358
0.0627	0.1817	0.1451	0.1758	0.4929
0.0656	0.1492	0.2047	0.1202	0.5213
0.0577	0.1089	0.276	0.0802	0.5298
0.0604	0.0933	0.3151	0.048	0.5368
0.0614	0.2119	0.1321	0.1442	0.5029
0.0579	0.2661	-0.0154	0.2847	0.4522
0.0473	0.2663	-0.0291	0.2891	0.4611
0.0437	0.2372	0.015	0.2703	0.4644
0.0579	0.1932	0.1006	0.2171	0.4777
0.0617	0.1683	0.1998	0.1643	0.4606
0.0666	0.1369	0.2636	0.132	0.4608
0.0672	0.1906	0.1271	0.2798	0.3974
0.0879	0.1598	0.1499	0.2936	0.3922
0.1363	0.168	0.1071	0.3237	0.3981
0.2408	0.1157	0.2038	0.2612	0.4135
0.1631	0.15	0.1332	0.3271	0.3831
0.0866	0.2012	0.0458	0.3732	0.3733
0.0753	0.1814	0.0669	0.3418	0.4026
0.0814	0.1567	0.1116	0.2952	0.4277
0.0837	0.1905	0.0196	0.3611	0.4196
0.0789	0.1921	0.0057	0.3893	0.403
0.0807	0.2063	0.0347	0.3455	0.4068
0.079	0.1707	0.109	0.3051	0.409
0.0746	0.1618	0.1833	0.2175	0.4349
0.0946	0.0957	0.258	0.2122	0.4345
0.1251	0.0197	0.3303	0.2209	0.4253
0.104	0.0929	0.1683	0.3882	0.345
0.0951	0.0471	0.2945	0.2787	0.3707
0.0882	0.0405	0.3369	0.2313	0.3852
0.0714	0.0536	0.3126	0.2417	0.386
0.1303	0.0643	0.2981	0.2419	0.3905
0.2001	0.0886	0.2613	0.2437	0.4019
0.1478	0.1439	0.1884	0.2723	0.3909
0.0948	0.177	0.1691	0.2495	0.3976
0.0721	0.1505	0.2652	0.1003	0.4801
0.0681	0.1455	0.269	0.0889	0.4932
0.0702	0.2156	0.0667	0.2062	0.5048
0.0626	0.1705	0.1087	0.1671	0.5472
0.0611	0.158	0.1351	0.1319	0.5686
0.0491	0.1636	0.1584	0.0908	0.5775
0.0435	0.2515	0.0548	0.1397	0.5471
0.0617	0.3138	-0.0383	0.2366	0.4814
0.069	0.2874	0.0488	0.1563	0.5036
0.0672	0.2779	0.1114	0.08	0.5202
0.0619	0.2339	0.2195	-0.0048	0.5418
0.0595	0.3158	0.0608	0.1241	0.4903
0.0713	0.2144	0.2864	-0.0936	0.587
0.0814	0.2932	0.1025	0.0769	0.5211
0.0716	0.2605	0.1398	0.0736	0.521
0.0762	0.2551	0.1482	0.0908	0.5011
0.0846	0.2258	0.2254	0.0314	0.5131
0.0871	0.2286	0.2152	0.0421	0.5108
0.1101	0.2111	0.2325	0.0524	0.4997
0.0957	0.2735	0.0514	0.1904	0.4794
0.0981	0.2023	0.172	0.1136	0.5032
0.1022	0.2053	0.1578	0.1286	0.5011
0.0993	0.1636	0.2819	0.0183	0.5298
0.0844	0.2171	0.1699	0.092	0.5142
0.0958	0.1494	0.3176	-0.0263	0.5542
0.0938	0.1912	0.1947	0.0866	0.5229
0.0717	0.2825	0.0027	0.2463	0.4624
0.0674	0.2419	0.0793	0.1706	0.5003
0.0752	0.1909	0.2024	0.0611	0.5377
0.0676	0.1224	0.3244	-0.0208	0.5681
0.0739	0.0769	0.4272	-0.1291	0.6202
0.073	0.1532	0.2342	0.0188	0.5881
0.0911	0.1531	0.2178	0.02	0.6052
0.0903	0.1978	0.1031	0.1291	0.5669
0.0901	0.1658	0.1174	0.1556	0.5574
0.0912	0.1422	0.1434	0.1523	0.5573
0.088	0.1698	0.0664	0.2047	0.5526
0.0871	0.1553	0.0895	0.1748	0.5726
0.075	0.12	0.174	0.0837	0.6146
0.0796	0.0502	0.2942	0.0176	0.6272
0.0809	0.0744	0.2606	0.0776	0.58
0.0846	0.0474	0.2944	0.077	0.5729
0.0767	0.0705	0.2451	0.1112	0.5644
0.0904	0.074	0.2328	0.1181	0.566
0.0969	0.0416	0.2856	0.0859	0.5782
0.1022	0.1092	0.165	0.1658	0.5533
0.1006	0.0917	0.2095	0.1298	0.5631
0.1035	0.1006	0.2028	0.1155	0.5757
0.1002	0.1059	0.1956	0.1227	0.5693
0.107	0.0826	0.2219	0.1319	0.5561
0.1109	0.0538	0.3043	0.068	0.5658
0.0927	0.0527	0.2988	0.0746	0.5673
0.0934	0.0637	0.2397	0.1445	0.5435
0.0894	0.0586	0.2447	0.1384	0.5502
0.0876	0.1002	0.1986	0.1301	0.5616
0.0969	0.1057	0.19	0.1339	0.5609
[truncated: 62,705 more rows]

## Sheet: Skin III 30 um
Int	C1	C2	C3	C4
[truncated: 64,090 more rows]

[truncated: 5 more sheets: Skin III 45 um, Skin V 15 um, Skin V 20 um, Skin V 30 um, Skin V 40 um]
