# Supplementary material for: Label-free human skin imaging with enhanced molecular contrast via time-resolved fluorescence and advanced phasor analysis
Source: Commun Biol. 2025 Dec 30;9:149. doi: 10.1038/s42003-025-09427-4 (PMC12868790; doi:10.1038/s42003-025-09427-4)
Supplement: Supplementary file 5 — Supplementary Data 2 [file 42003_2025_9427_MOESM5_ESM.xlsx]

## Sheet: Data Identifier
Data Identifier
Name	Lifetime/ representation	Species
Int	The intensity in binned pixel
C1	0.0 ns	Melanin
C2	0.4 ns	free NADH
C3	1.1 ns	keratin
C4	3.4 ns	bound NADH

## Sheet: Time = 0 hr
Int	C1	C2	C3	C4
0.4034	0.0158	0.423	-0.0229	0.5763
0.4289	0.0402	0.351	0.0265	0.5736
0.4597	0.0953	0.254	0.076	0.5658
0.4624	0.067	0.3147	0.0378	0.5722
0.4424	0.0452	0.3549	0.0025	0.5901
0.4698	0.0602	0.3158	0.0305	0.5856
0.4753	0.0581	0.3201	0.0213	0.5922
0.4358	0.0426	0.3463	-0.0062	0.6088
0.4542	0.042	0.3333	0.0121	0.6032
0.4817	0.0412	0.3199	0.0116	0.6172
0.4533	0.0307	0.3329	-0.0033	0.6317
0.4422	-0.0566	0.5486	-0.1733	0.6748
0.442	0.0152	0.4083	-0.0243	0.5937
0.422	0.0461	0.3683	0.0272	0.5516
0.4207	0.0136	0.4659	-0.0437	0.5575
0.4188	0.0641	0.364	0.0532	0.5128
0.3941	0.0679	0.3538	0.0818	0.4903
0.4906	0.1193	0.2559	0.1844	0.4343
0.462	0.1086	0.2845	0.1602	0.4401
0.4633	0.0604	0.3892	0.0593	0.4844
0.5013	0.0576	0.4071	0.0392	0.4904
0.3988	0.0856	0.3555	0.0828	0.4715
0.3975	0.1079	0.2914	0.1382	0.4568
0.4248	0.1137	0.2706	0.1316	0.4779
0.4188	0.0218	0.4612	-0.0513	0.5594
0.3876	0.0194	0.4693	-0.0595	0.5611
0.3752	0.0311	0.4625	-0.0402	0.538
0.3425	0.105	0.3224	0.0894	0.4733
0.3151	-0.001	0.5162	-0.1608	0.635
0.33	0.1005	0.2961	-0.0171	0.6109
0.3688	0.1301	0.2139	0.0489	0.5984
0.3729	0.1121	0.2277	0.0576	0.5954
0.4141	0.0529	0.3127	0.0251	0.5996
0.4552	0.0499	0.3312	0.0094	0.5982
0.6084	0.0524	0.3224	0.0185	0.5963
0.5153	-0.0057	0.4599	-0.0837	0.6227
0.4321	0.0165	0.4148	-0.043	0.6047
0.4005	0.0526	0.3685	-0.0318	0.6033
0.4733	0.0602	0.3516	-0.007	0.586
0.519	0.052	0.3585	-0.0043	0.5852
0.4786	0.0936	0.2549	0.0819	0.5618
0.4253	0.1057	0.2473	0.0594	0.5815
0.3952	0.0754	0.3231	-0.0009	0.5967
0.4412	0.0163	0.4242	-0.0558	0.6071
0.4888	0.0462	0.3469	0.0295	0.5697
0.4703	0.0789	0.2612	0.1003	0.552
0.5296	-0.0057	0.4208	-0.0317	0.6098
0.5785	-0.0075	0.4162	-0.0357	0.6193
0.5394	0.01	0.4063	-0.063	0.64
0.5099	0.023	0.3868	-0.0592	0.6431
0.5267	0.0188	0.3925	-0.0662	0.6486
0.5609	0.0583	0.2826	0.0137	0.6381
0.6567	0.0102	0.3818	-0.0653	0.6651
0.6218	0.0217	0.3614	-0.0316	0.6413
0.6136	0.0729	0.2676	0.0435	0.6075
0.5415	0.0813	0.2568	0.0461	0.6072
0.4713	0.1398	0.1203	0.1412	0.5875
0.4366	0.0687	0.2559	0.0295	0.6348
0.4856	0.0054	0.3622	-0.0643	0.6887
0.4249	0.0156	0.3338	-0.0394	0.6829
0.4496	0.0082	0.3593	-0.0609	0.6869
0.5221	-0.0214	0.4421	-0.1279	0.6998
0.4617	-0.0265	0.4534	-0.1384	0.7038
0.4011	0.0063	0.3791	-0.0723	0.6788
0.4832	0.0088	0.3653	-0.0488	0.6665
0.5762	0.0494	0.3046	-0.0205	0.6596
0.4483	0.0375	0.3481	-0.0637	0.6703
0.3906	0.0202	0.402	-0.1104	0.6802
0.4607	0.0684	0.3003	0.0125	0.6091
0.4442	0.0224	0.3318	-0.0248	0.6624
0.4936	0.0542	0.2728	0.0324	0.6324
0.5036	0.023	0.3721	-0.0381	0.6348
0.4133	0.0401	0.3492	-0.031	0.6341
0.3717	-0.0006	0.3893	-0.0533	0.6551
0.3954	0.051	0.2797	-0.0005	0.6602
0.4378	0.0495	0.2707	0.0153	0.6569
0.5125	0.0332	0.3154	-0.0222	0.667
0.4245	-0.0054	0.4089	-0.0946	0.685
0.4036	0.0234	0.3247	-0.0104	0.654
0.4719	0.0369	0.2868	0.0143	0.6536
0.5077	0.0761	0.203	0.0891	0.6235
0.421	0.0608	0.2562	0.0156	0.6555
0.3303	0.058	0.2544	0.0176	0.66
0.3755	0.0962	0.1911	0.0457	0.6586
0.5508	0.0547	0.2853	-0.0267	0.68
0.4014	0.0247	0.3308	-0.0454	0.6825
0.398	-0.008	0.3813	-0.0679	0.6865
0.3846	0.057	0.2261	0.0643	0.6455
0.376	0.0196	0.3011	0.0034	0.6682
0.3302	0.062	0.2356	0.0326	0.663
0.336	0.051	0.2953	-0.0698	0.7177
0.3641	0.0384	0.3287	-0.098	0.7244
0.3909	-0.0192	0.4094	-0.0963	0.6983
0.4271	-0.0179	0.4182	-0.0973	0.6892
0.4187	0.028	0.3204	-0.0256	0.67
0.3803	-0.0057	0.4035	-0.0882	0.6845
0.3485	0.0052	0.3643	-0.0281	0.6516
0.4205	0.0183	0.339	-0.0056	0.6409
0.4226	0.0555	0.2664	0.0292	0.6371
0.3542	0.0628	0.2499	0.0427	0.6326
0.3664	0.0489	0.3092	-0.0173	0.6504
0.4185	0.0378	0.3179	-0.0073	0.6427
0.448	0.0546	0.2711	0.0337	0.6331
0.4612	0.0361	0.2952	0.0244	0.6379
0.4761	0.0636	0.2412	0.0579	0.6291
0.4479	0.0698	0.2237	0.0735	0.6255
0.3859	0.0776	0.2335	0.0422	0.6391
0.3889	-0.0027	0.4304	-0.1054	0.672
0.3715	-0.0373	0.4735	-0.1099	0.668
0.3669	-0.0144	0.4102	-0.0494	0.6453
0.3932	0.0521	0.3188	-0.0105	0.6344
0.3918	-0.003	0.4651	-0.1057	0.638
0.4459	0.0397	0.4229	-0.0961	0.6268
0.3942	0.1704	0.2051	0.0758	0.5407
0.3036	0.2157	0.2249	0.0513	0.4986
0.3551	0.2166	0.3056	-0.0189	0.4867
0.4312	0.2128	0.2679	0.0326	0.4781
0.3445	0.2145	0.0955	0.1416	0.5416
0.3357	0.0853	0.3048	-0.0077	0.6102
0.3471	0.0741	0.3282	-0.0309	0.6207
0.3429	0.1111	0.2423	0.0312	0.6071
0.3449	0.0793	0.3194	-0.0284	0.6225
0.3656	0.08	0.2881	0.0128	0.6107
0.4899	0.0317	0.3509	-0.0186	0.6266
0.4672	0.0364	0.3413	-0.0126	0.6254
0.4029	0.1164	0.2015	0.0843	0.5888
0.4258	0.0599	0.3221	0.0263	0.5834
0.4081	0.0319	0.4052	-0.0325	0.5882
0.3879	0.025	0.4588	-0.0658	0.5748
0.4505	0.0906	0.3429	0.0493	0.5098
0.5364	0.0831	0.3532	0.054	0.502
0.6215	0.0804	0.3599	0.0607	0.4914
0.7837	0.104	0.3107	0.1355	0.4421
0.8823	0.0811	0.3481	0.111	0.4526
0.4809	0.0981	0.2847	0.1055	0.5022
0.4473	0.0628	0.3505	0.0466	0.5319
0.7172	0.0309	0.4262	-0.0106	0.547
0.7514	-0.033	0.5316	-0.0592	0.5538
0.5537	0.071	0.3251	0.0721	0.5256
0.5058	0.0355	0.3806	0.0526	0.523
0.4116	0.1287	0.2308	0.1419	0.4926
0.3917	0.094	0.307	0.0952	0.4978
0.4043	0.0932	0.2847	0.1055	0.5115
0.4259	0.0783	0.3079	0.0952	0.5134
0.4453	0.1047	0.2387	0.1665	0.4834
0.4369	0.1061	0.2405	0.1621	0.484
0.4459	0.1016	0.2563	0.1454	0.4877
0.3806	0.0746	0.2811	0.0978	0.5384
0.3354	0.052	0.3304	0.0498	0.5587
0.2909	0.0402	0.3641	-0.0098	0.597
0.2483	0.0894	0.2451	0.0779	0.578
0.2451	0.0644	0.2893	0.0328	0.6037
0.2811	0.0178	0.3924	-0.0843	0.6653
0.335	0.0003	0.4697	-0.2474	0.7712
0.2953	-0.0385	0.4961	-0.2241	0.7574
0.2972	0.012	0.3379	-0.0842	0.7245
0.3526	0.0774	0.2031	0.038	0.6716
0.3025	0.0195	0.2675	0.0348	0.6708
0.3338	-0.065	0.4423	-0.0648	0.6802
0.4224	-0.0079	0.3561	-0.0297	0.6727
0.4112	-0.0073	0.3689	-0.0619	0.6923
0.2707	0.0341	0.2939	-0.0258	0.6883
0.235	0.0657	0.2371	0.0474	0.64
0.2603	-0.0243	0.4114	-0.0508	0.6541
0.2961	-0.0815	0.5141	-0.1211	0.6781
0.322	-0.048	0.4684	-0.0952	0.6652
0.3494	-0.0414	0.4621	-0.1035	0.6728
0.3813	-0.0001	0.377	-0.0447	0.6603
0.2922	-0.0068	0.3865	-0.0788	0.6913
0.2303	0.0044	0.3687	-0.0713	0.6888
0.2693	0.0309	0.3118	0.0336	0.6112
0.2936	-0.0209	0.4208	-0.0365	0.6252
0.2503	0.0176	0.383	-0.052	0.6422
0.2553	-0.0193	0.443	-0.0784	0.6505
0.262	0.0274	0.3808	-0.0325	0.6164
0.2391	0.0383	0.3585	0.0022	0.5927
0.2413	0.0114	0.4117	-0.052	0.6207
0.2732	0.0543	0.2919	0.0538	0.5888
0.2915	0.0771	0.248	0.0865	0.5778
0.2506	0.1063	0.1888	0.1358	0.5596
0.265	0.0539	0.3279	0.032	0.5773
0.27	0.0602	0.3263	0.0415	0.5636
0.2745	0.0018	0.4442	-0.0565	0.6027
0.2557	0.0262	0.3862	0.0024	0.5776
0.2661	-0.05	0.5344	-0.154	0.6621
0.2551	0.1219	0.2198	0.0605	0.5922
0.2274	0.1306	0.1796	0.0837	0.5996
0.2329	0.1237	0.1747	0.0948	0.5999
0.2664	0.0825	0.2472	0.0327	0.6299
0.2629	0.058	0.2817	-0.013	0.6647
0.2806	0.1375	0.103	0.1341	0.618
0.2765	0.1274	0.1542	0.0793	0.6339
0.2817	0.0412	0.3418	-0.054	0.6664
0.2862	0.0258	0.3838	-0.0823	0.6658
0.2806	0.0277	0.3759	-0.0639	0.6525
0.2816	-0.0564	0.511	-0.1391	0.676
0.2411	-0.0174	0.4047	-0.0472	0.654
0.2338	0.0263	0.3093	0.0174	0.6399
0.2408	0.0116	0.3663	-0.0399	0.6552
0.2825	0.0276	0.3489	-0.0408	0.6545
0.3073	0.037	0.3381	-0.0472	0.6628
0.3176	0.1001	0.1884	0.0656	0.6388
0.2828	0.1095	0.1613	0.0841	0.6375
0.2462	0.087	0.2038	0.0581	0.6433
0.2627	0.1201	0.1775	0.0401	0.6524
0.2693	0.0671	0.3101	-0.0658	0.679
0.2435	0.0243	0.38	-0.1174	0.7055
0.2177	-0.0163	0.4593	-0.1644	0.7132
0.2499	0.0394	0.3416	-0.0512	0.6611
0.2373	0.0746	0.2882	-0.0278	0.6563
0.2337	0.047	0.282	0.0228	0.6405
0.2218	0.1672	0.0581	0.1478	0.6191
0.2155	0.1603	0.0705	0.1443	0.6158
0.235	0.0984	0.2362	0.005	0.6521
0.2562	0.0645	0.3156	-0.0556	0.6666
0.261	0.0547	0.3219	-0.0608	0.6745
0.2879	0.0252	0.3355	-0.0367	0.6673
0.2624	0.06	0.2396	0.0465	0.6478
0.252	0.0399	0.2949	-0.0076	0.6654
0.2528	0.0929	0.2284	0.0066	0.664
0.2455	0.1317	0.1743	0.0247	0.6611
0.272	0.1126	0.2184	0.0086	0.6511
0.2623	-0.0189	0.4498	-0.1348	0.6956
0.2523	-0.0263	0.4506	-0.1243	0.6932
0.2373	0.0224	0.375	-0.0903	0.6872
0.2403	0.0483	0.3372	-0.0509	0.6613
0.233	0.064	0.3402	-0.0779	0.6677
0.2352	0.035	0.4008	-0.1168	0.6754
0.2028	0.032	0.4203	-0.1415	0.6798
0.2372	0.0335	0.3704	-0.0578	0.6458
0.2164	0.0937	0.2328	0.057	0.6067
0.1588	0.0672	0.3144	-0.0085	0.6153
0.1689	-0.0512	0.5863	-0.1964	0.6531
0.171	0.0472	0.397	-0.0098	0.5572
0.1765	0.1239	0.2402	0.1339	0.4928
0.1826	0.0329	0.4384	-0.0282	0.5509
0.1556	0.0818	0.3506	0.0436	0.5165
0.1455	0.173	0.2124	0.1913	0.4146
0.1736	0.0932	0.4601	0.0212	0.4188
0.1288	0.0395	0.4519	0.0115	0.4885
0.3992	0.0595	0.3291	0.0672	0.5365
0.4196	0.0607	0.3317	0.0645	0.534
0.4081	-0.0273	0.5544	-0.1435	0.6092
0.4154	-0.0215	0.5394	-0.1252	0.5998
0.4195	-0.0312	0.5501	-0.1218	0.5952
0.4415	-0.0197	0.5158	-0.0951	0.5916
0.4822	0.0421	0.3706	0.0092	0.5713
0.4656	0.0372	0.3801	0.0007	0.5752
0.4571	0.0473	0.3558	0.0194	0.5704
0.4779	0.0734	0.3003	0.0732	0.5455
0.4972	0.0396	0.3527	0.0498	0.5497
0.4775	0.0769	0.2758	0.1194	0.5195
0.4692	0.0483	0.3573	0.0489	0.5378
0.4595	0.0261	0.4386	-0.0133	0.5435
0.4195	0.0343	0.4272	-0.0043	0.5366
0.3967	0.0837	0.3167	0.1095	0.4829
0.3662	0.0919	0.3113	0.1355	0.455
0.4509	0.1092	0.2779	0.1687	0.4382
0.4508	0.1088	0.2792	0.1677	0.4384
0.4361	0.0548	0.3933	0.062	0.4836
0.4304	0.0042	0.5053	-0.0529	0.5382
0.4246	0.0064	0.4957	-0.0708	0.5646
0.3778	-0.0515	0.6003	-0.1612	0.608
0.3407	-0.0169	0.5304	-0.1166	0.5977
0.3898	-0.0173	0.5319	-0.1182	0.598
0.387	0.0396	0.4167	-0.0142	0.5518
0.3894	0.0801	0.3737	0.0322	0.5065
0.3687	0.0715	0.4189	0.006	0.4959
0.3122	0.1204	0.3255	0.0395	0.5059
0.3072	0.0952	0.3342	-0.0287	0.5916
0.3576	0.152	0.1784	0.0883	0.573
0.3841	0.0831	0.2691	0.0503	0.5895
0.4405	0.0407	0.3421	0.0025	0.6055
0.505	0.0399	0.347	-0.0037	0.6066
0.5295	0	0.4315	-0.0554	0.6144
0.3916	0.0066	0.4463	-0.0819	0.6213
0.4024	0.0564	0.3575	-0.0218	0.6011
0.3838	0.0604	0.3683	-0.0524	0.6163
0.4435	0.0915	0.2965	0.0114	0.594
0.4933	0.0249	0.4098	-0.0536	0.6104
0.4114	0.0528	0.334	0.0114	0.595
0.3956	0.1068	0.2426	0.0634	0.5814
0.368	0.1095	0.2347	0.0705	0.5798
0.4213	0.0829	0.2887	0.0227	0.6002
0.4305	0.0927	0.2351	0.0757	0.5895
0.4989	0.0598	0.2838	0.0487	0.5998
0.5509	0.0859	0.2452	0.0646	0.5974
0.521	0.0435	0.3287	-0.018	0.6404
0.5745	0.0368	0.3377	-0.0111	0.631
0.5654	0.035	0.3413	-0.0144	0.6325
0.4898	0.0342	0.3535	-0.0348	0.6408
0.5142	0.0367	0.3327	-0.0311	0.6544
0.5788	0.0336	0.3683	-0.0798	0.6716
0.5902	0.0033	0.4221	-0.0973	0.6655
0.4687	0.0218	0.3846	-0.0613	0.6478
0.4161	0.0889	0.2433	0.0354	0.6238
0.3938	0.1045	0.1894	0.0795	0.6162
0.4048	0.0934	0.2139	0.0566	0.6253
0.4694	0.0349	0.3094	-0.012	0.6599
0.3967	0.0038	0.3934	-0.0838	0.677
0.4132	0.0064	0.3892	-0.081	0.6771
0.529	-0.017	0.4428	-0.1351	0.7024
0.5805	-0.0269	0.4531	-0.1379	0.7042
0.5374	0.0127	0.3635	-0.056	0.6719
0.5292	0.018	0.3387	-0.025	0.661
0.6134	0.0912	0.1777	0.0918	0.6305
0.4761	0.0565	0.2989	-0.0242	0.6611
0.3965	0.0608	0.3029	-0.0359	0.6631
0.4427	0.0519	0.3346	-0.0436	0.6485
0.4601	0.0898	0.2559	0.0758	0.5696
0.5184	0.0415	0.2935	0.0424	0.6149
0.517	0.0137	0.3451	0.0105	0.6211
0.4054	0.0703	0.2719	0.0292	0.619
0.3309	0.0513	0.3007	0.0028	0.6358
0.3423	0.0886	0.2069	0.0696	0.6245
0.428	0.0436	0.2837	0.0303	0.6342
0.4922	0.0236	0.3227	-0.0066	0.6545
0.4824	-0.014	0.4099	-0.075	0.6729
0.4009	0.0402	0.2875	0.0168	0.6476
0.5465	0.0327	0.2986	0.0054	0.6549
0.6246	0.0625	0.2386	0.0594	0.6307
0.5317	-0.0029	0.3986	-0.08	0.6776
0.3672	0.0743	0.2314	0.0514	0.6346
0.3606	0.0853	0.2273	0.0147	0.6667
0.4005	0.0661	0.2667	-0.02	0.6815
0.368	0.0187	0.3603	-0.0824	0.6937
0.3611	-0.0102	0.3927	-0.0846	0.6936
0.365	-0.0024	0.3719	-0.058	0.6828
0.4663	-0.0057	0.3592	-0.0362	0.6759
0.443	0.0419	0.26	0.057	0.6335
0.3807	-0.0062	0.3793	-0.1018	0.7238
0.3712	0.033	0.3195	-0.076	0.7193
0.3887	0.0314	0.2881	0.0072	0.6662
0.4181	-0.01	0.3997	-0.08	0.6829
0.4099	0.0314	0.316	-0.0223	0.6672
0.3608	0.0137	0.364	-0.0625	0.6776
0.3549	0.0016	0.3962	-0.0906	0.6834
0.4064	0.0608	0.2532	0.0507	0.6274
0.3869	0.0663	0.2563	0.0376	0.6303
0.3438	0.0611	0.2567	0.0447	0.6282
0.3246	0.0897	0.2109	0.0718	0.618
0.3611	0.0669	0.2484	0.0535	0.6221
0.3783	0.0381	0.296	0.0335	0.6247
0.3937	-0.0139	0.3851	-0.0141	0.6348
0.4657	0.0068	0.3358	0.0234	0.625
0.4274	0.0751	0.2256	0.0755	0.6152
0.3652	0.0604	0.293	0.0048	0.6351
0.3637	-0.0058	0.439	-0.0966	0.6559
0.3859	-0.0445	0.4988	-0.1301	0.6692
0.3481	0.062	0.23	0.0911	0.605
0.35	0.0925	0.1971	0.0801	0.6195
0.3869	0.0415	0.3596	-0.0259	0.617
0.4214	0.0484	0.3898	-0.0485	0.6026
0.365	0.1893	0.1659	0.0948	0.5416
0.3012	0.2453	0.0956	0.1315	0.5185
0.2994	0.2515	0.1965	0.0666	0.4774
0.3666	0.2129	0.2562	0.0399	0.4822
0.3544	0.1789	0.1609	0.135	0.5155
0.3335	0.1504	0.1573	0.1486	0.5348
0.3405	0.1136	0.2146	0.1048	0.5567
0.4104	0.0471	0.3591	-0.0376	0.6218
0.3712	0.0746	0.3274	-0.0099	0.5987
0.3335	0.1003	0.2708	0.0354	0.5831
0.3462	0.1154	0.2332	0.0654	0.5756
0.3905	0.1094	0.2348	0.0588	0.5865
0.4215	0.1122	0.2436	0.0741	0.5635
0.4221	0.0735	0.3267	0.016	0.5779
0.4105	0.0513	0.3915	-0.0354	0.5852
0.4083	0.0759	0.3649	0.0027	0.5492
0.4309	0.1033	0.3178	0.0671	0.5032
0.5041	0.1193	0.2629	0.1548	0.4536
0.5787	0.1239	0.2596	0.1788	0.4316
0.6537	0.0949	0.3195	0.1379	0.4408
0.6552	0.0804	0.3482	0.1121	0.4525
0.4733	0.0526	0.365	0.0618	0.5108
0.4422	-0.035	0.5277	-0.0659	0.5639
0.6306	0.0009	0.461	0	0.529
0.5952	0.01	0.4398	0.0204	0.5214
0.4871	0.0504	0.3373	0.095	0.508
0.4915	0.0416	0.3695	0.0635	0.5164
0.5242	0.0889	0.2955	0.0982	0.5109
0.4574	0.0586	0.3469	0.0822	0.5039
0.3767	0.0039	0.4474	-0.0125	0.5554
0.3642	0.0358	0.3693	0.0486	0.5398
0.3421	0.0889	0.2647	0.1384	0.5011
0.3233	0.131	0.1762	0.1834	0.5022
0.3378	0.0577	0.3105	0.0699	0.5545
0.3281	0.075	0.2742	0.0869	0.5573
0.2968	0.0883	0.2302	0.0943	0.5792
0.2332	0.0922	0.2351	0.087	0.575
0.2111	0.1188	0.1974	0.1003	0.5728
0.2573	0.1174	0.1875	0.0958	0.5887
0.2712	-0.0332	0.4952	-0.1858	0.7147
0.2807	0.0296	0.4211	-0.1968	0.7398
0.317	-0.1077	0.6154	-0.2571	0.7422
0.3154	-0.0536	0.4736	-0.1408	0.7121
0.3698	-0.1049	0.5686	-0.1655	0.6956
0.4008	0.0209	0.3029	0.0725	0.5975
0.4313	-0.0353	0.3925	-0.0127	0.6482
0.3656	-0.0104	0.3491	-0.0154	0.6693
0.3164	0.0294	0.2855	0.0145	0.6638
0.2411	0.0358	0.2738	0.0065	0.6757
0.273	0.017	0.3087	0.0312	0.6333
0.387	0.0434	0.2604	0.0774	0.6087
0.335	-0.0191	0.3782	-0.0236	0.6553
0.3211	-0.0394	0.421	-0.0413	0.6519
0.3281	-0.0238	0.4006	-0.0357	0.6513
0.3318	0.0076	0.3581	-0.0229	0.6494
0.323	0.0133	0.3623	-0.0506	0.6662
0.256	0.0495	0.2818	0.0102	0.6489
0.2881	0.0241	0.3252	0.0255	0.6138
0.3179	0.0231	0.3011	0.0611	0.6047
0.2957	-0.0074	0.3768	-0.0189	0.6409
0.3208	-0.0108	0.3914	-0.0302	0.6415
0.2714	0.0386	0.3456	-0.0034	0.6123
0.237	0.0719	0.283	0.059	0.5769
0.2366	0.033	0.365	-0.023	0.6164
0.2669	0.0556	0.3107	0.0279	0.596
0.3093	0.063	0.2918	0.0472	0.5886
0.2952	0.0392	0.3639	0.0019	0.5876
0.2686	0.0407	0.3657	0.0048	0.5808
0.2761	0.026	0.4092	-0.0219	0.5795
0.2671	0.0119	0.4288	-0.0287	0.5804
0.2439	0.007	0.4209	-0.0278	0.5934
0.2444	-0.0014	0.4189	-0.0419	0.6166
0.2593	0.066	0.2916	0.0548	0.5805
0.2518	0.118	0.1858	0.1053	0.5852
0.2573	-0.0113	0.3985	-0.0135	0.617
0.2596	0.0681	0.2827	0.0078	0.6341
0.291	0.1346	0.1464	0.0952	0.6145
0.2641	0.1375	0.1362	0.1055	0.6124
0.2553	0.0683	0.3127	-0.0234	0.6372
0.2543	0.0724	0.2878	0.015	0.6205
0.2637	0.0196	0.3497	0.005	0.6188
0.289	0.0301	0.3169	0.0539	0.5914
0.2549	-0.0023	0.3954	-0.0165	0.6141
0.2105	-0.0152	0.4082	-0.0305	0.6307
0.2131	-0.03	0.4532	-0.0997	0.6689
0.2417	-0.0214	0.4475	-0.1142	0.6792
0.2691	-0.0098	0.429	-0.1127	0.6844
0.2732	0.0616	0.2929	-0.0026	0.6388
0.2716	0.117	0.1677	0.0904	0.617
0.2311	0.1131	0.1631	0.0784	0.6367
0.235	0.0447	0.3156	-0.0356	0.6612
0.2418	-0.0189	0.4689	-0.1535	0.6917
0.2731	-0.0309	0.5023	-0.1538	0.6737
0.2583	0.0729	0.2928	-0.0294	0.6565
0.2623	0.1005	0.2019	0.0529	0.6345
0.2616	0.1058	0.1837	0.0714	0.6307
0.255	0.0901	0.2324	0.0356	0.634
0.2276	0.1	0.1983	0.0633	0.6316
0.2134	0.2028	-0.0024	0.1876	0.6033
0.2151	0.2068	-0.0121	0.1951	0.6014
0.2119	0.1159	0.1928	0.0509	0.6327
0.2415	0.0571	0.3155	-0.0331	0.6525
0.2706	0.0696	0.276	-0.0034	0.6498
0.2647	0.0041	0.374	-0.0437	0.6568
0.262	0.0477	0.2912	0.0045	0.6494
0.2382	0.0035	0.3893	-0.0782	0.679
0.2466	0.08	0.2348	0.0184	0.6596
0.2321	0.0737	0.2582	-0.0062	0.6645
0.2401	0.1228	0.1642	0.0732	0.6294
0.2473	0.0366	0.3537	-0.0827	0.6845
0.2357	0.0305	0.3392	-0.0395	0.6628
0.2313	0.0432	0.3153	-0.0245	0.6599
0.2394	0.0208	0.3784	-0.0666	0.6627
0.2326	0.0354	0.3756	-0.0844	0.668
0.2239	0.0225	0.4132	-0.1161	0.674
0.2058	0.0381	0.3925	-0.1126	0.6758
0.1888	0.0771	0.2825	-0.013	0.6451
0.1821	0.1235	0.1594	0.0894	0.6192
0.1663	0.1567	0.0939	0.1642	0.573
0.1696	-0.0274	0.5255	-0.1383	0.6345
0.1773	0.1484	0.1931	0.1704	0.4794
0.1726	0.1384	0.2105	0.1615	0.4818
0.1675	0.1581	0.2197	0.1212	0.4953
0.1567	0.2082	0.1173	0.232	0.4347
0.1733	0.1064	0.3905	0.0623	0.434
0.1419	0.1132	0.3607	0.0755	0.4435
0.1298	0.0297	0.5327	-0.0858	0.515
0.1382	0.0937	0.3653	0.0659	0.4649
0.408	0.0764	0.2955	0.0935	0.5274
0.4364	0.0676	0.3298	0.0677	0.5267
0.3998	0.0178	0.4635	-0.0332	0.5444
0.4417	-0.0136	0.5049	-0.0355	0.5357
0.458	0.0495	0.3743	0.0868	0.4801
0.5238	0.0712	0.3261	0.1252	0.469
0.5312	0.0868	0.297	0.1432	0.4656
0.4904	0.0304	0.4076	0.038	0.5169
0.4759	0.0911	0.3183	0.1076	0.4754
0.4189	0.0844	0.3407	0.0947	0.4733
0.475	0.0916	0.2991	0.1643	0.4383
0.4888	0.0877	0.2931	0.1752	0.4381
0.399	-0.0025	0.4926	-0.0412	0.5445
0.395	0.0353	0.4253	-0.0031	0.5363
0.3953	0.0298	0.4183	-0.0113	0.5558
0.3809	0.063	0.3451	0.0811	0.5051
0.3733	0.0488	0.3747	0.06	0.5093
0.3552	0.0527	0.3609	0.074	0.5064
0.3719	0.1077	0.2359	0.1665	0.4831
0.3752	0.0795	0.2852	0.1018	0.5263
0.4219	0.0642	0.3062	0.0746	0.5472
0.4787	0.0328	0.3935	-0.0293	0.5973
0.3947	0.0015	0.455	-0.0763	0.6128
0.3443	0.0107	0.4348	-0.0621	0.6089
0.3744	0.0581	0.3231	0.0225	0.5861
0.3948	0.0661	0.3279	0.0143	0.5829
0.3691	0.1451	0.1792	0.1238	0.5447
0.331	0.1069	0.34	0.0426	0.5081
0.2912	0.1361	0.2773	0.0659	0.5176
0.3173	0.0234	0.4772	-0.1113	0.604
0.3787	0.0289	0.4477	-0.0999	0.6152
0.378	0.0608	0.3424	-0.0058	0.5934
0.3927	-0.0244	0.5013	-0.1346	0.6496
0.4553	0.0252	0.388	-0.0621	0.6397
0.4602	0.0394	0.3627	-0.0525	0.6411
0.3333	0.0017	0.4577	-0.1226	0.6556
0.3296	-0.0099	0.4799	-0.1433	0.6662
0.3458	-0.0012	0.4664	-0.1278	0.6557
0.4619	0.0228	0.3948	-0.0641	0.639
0.56	-0.0228	0.4823	-0.1006	0.6315
0.4682	-0.0036	0.4261	-0.0497	0.62
0.3908	0.1031	0.2457	0.0605	0.5847
0.3726	0.1138	0.2049	0.0798	0.5946
0.4237	0.1092	0.1996	0.0855	0.5979
0.5346	0.0812	0.2534	0.0576	0.6005
0.5157	0.072	0.2653	0.0415	0.6136
0.5319	0.0305	0.3611	-0.0443	0.6463
0.5273	0.0659	0.3002	-0.0116	0.6396
0.5799	0.074	0.2842	0.0113	0.6236
0.4933	0.0519	0.3176	-0.0024	0.6264
0.4775	-0.0181	0.4647	-0.1307	0.6787
0.4403	0.0369	0.3361	-0.0404	0.6604
0.4294	0.0585	0.3009	-0.0299	0.6636
0.4667	0.0574	0.3104	-0.0403	0.6642
0.4045	0.0711	0.2894	-0.0329	0.6643
0.386	0.0874	0.2306	0.0265	0.6476
0.4128	0.0761	0.2391	0.0303	0.6481
0.4319	0.0395	0.3193	-0.0396	0.6745
0.4312	0.0332	0.3297	-0.0368	0.6676
0.3732	0.0614	0.2943	-0.0119	0.6492
0.4004	0.0355	0.3303	-0.0242	0.6508
0.4791	-0.0179	0.4367	-0.1255	0.6994
0.5456	-0.0219	0.4361	-0.1244	0.7015
0.5896	-0.0389	0.4577	-0.125	0.6969
0.5879	-0.0122	0.3931	-0.0729	0.6824
0.558	0.0817	0.1966	0.0734	0.6392
0.4216	0.0899	0.2267	0.0194	0.6568
0.3794	0.0826	0.2382	0.0183	0.6534
0.5027	0.0738	0.2703	-0.0005	0.6467
0.5116	0.0107	0.4126	-0.0736	0.642
0.5019	0.0175	0.3411	0.0168	0.6152
0.5441	0.0247	0.328	0.0182	0.6197
0.3989	0.0486	0.2999	0.0218	0.6206
0.3604	0.0301	0.3551	-0.0394	0.6464
0.3201	0.0513	0.3078	0.0063	0.6271
0.3271	0.1219	0.1534	0.1425	0.5746
0.4323	0.0932	0.1989	0.1006	0.6019
0.4787	0.0573	0.2751	0.0281	0.6344
0.425	0.1007	0.1779	0.0951	0.619
0.5081	0.0665	0.2301	0.0672	0.6275
0.6626	0.0973	0.1715	0.1252	0.5972
0.5342	0.0047	0.374	-0.0427	0.6584
0.4018	0.0397	0.3076	0.0074	0.6402
0.3925	0.0717	0.2213	0.0643	0.636
0.4127	0.0785	0.2281	0.0265	0.6617
0.3776	0.0004	0.3862	-0.0784	0.6861
0.3881	-0.0391	0.4531	-0.1163	0.6975
0.5412	-0.0275	0.4203	-0.0669	0.6674
0.583	-0.0077	0.3609	-0.0097	0.6496
0.504	0.0209	0.3002	0.0427	0.6288
0.4747	0.0087	0.353	-0.0623	0.6949
0.4673	0.0326	0.2909	-0.0109	0.6824
0.4829	0.022	0.3011	-0.0036	0.6749
0.4265	0.0099	0.3489	-0.032	0.6681
0.3726	0.0362	0.2999	-0.0028	0.6612
0.3491	0.058	0.2724	-0.0053	0.6692
0.3333	0.0127	0.3729	-0.0933	0.6985
0.3579	0.0839	0.2255	0.046	0.637
0.3786	0.0683	0.2493	0.0447	0.6288
0.3482	0.0346	0.2912	0.0459	0.6194
0.3648	0.039	0.2891	0.0459	0.6154
0.3888	0.0685	0.2388	0.0693	0.6152
0.3872	0.0525	0.2767	0.0391	0.6238
0.4091	-0.0171	0.3826	-0.0054	0.6328
0.4175	0.005	0.3446	0.0293	0.6118
0.4183	0.056	0.2711	0.0568	0.6072
0.4058	0.044	0.3237	-0.0014	0.6246
0.3449	0.0507	0.3088	0.009	0.6216
0.3518	0.0259	0.3425	-0.0005	0.6239
0.3165	0.0847	0.1935	0.1091	0.6019
0.2804	-0.0038	0.4212	-0.0979	0.6727
0.3415	0.0881	0.2478	0.0605	0.594
0.3986	0.0861	0.2963	0.0357	0.5746
0.374	0.1446	0.2076	0.0888	0.5531
0.2967	0.1843	0.1837	0.0625	0.5611
0.3016	0.2824	0.0081	0.1969	0.5024
0.3453	0.2001	0.2001	0.0516	0.5416
0.3297	0.2003	0.1409	0.1335	0.5194
0.3026	0.1302	0.2365	0.0701	0.5563
0.3248	0.1634	0.1402	0.1353	0.5514
0.3611	0.1095	0.2604	0.0316	0.5889
0.3307	0.0671	0.3633	-0.0415	0.6028
0.2974	0.1239	0.2543	0.0404	0.5716
0.2906	0.1486	0.1965	0.1031	0.5414
0.2975	0.1712	0.1473	0.1529	0.5176
0.2986	0.1272	0.2694	0.0707	0.5247
0.341	0.1161	0.2791	0.0738	0.5237
0.367	0.1132	0.2836	0.0721	0.5239
0.384	0.0883	0.349	0.0177	0.5363
0.434	0.0728	0.3758	0.0108	0.5318
0.4698	0.1334	0.2249	0.1863	0.4452
0.5119	0.1534	0.1597	0.2731	0.4062
0.5518	0.1628	0.1443	0.28	0.4057
0.5094	0.0723	0.3218	0.1124	0.4861
0.4771	0.0511	0.3638	0.066	0.5099
0.4837	-0.035	0.5277	-0.0659	0.5639
0.5216	-0.0446	0.5332	-0.0851	0.5865
0.4755	0.0404	0.3548	0.0734	0.521
0.4397	0.0911	0.272	0.1147	0.5134
0.4335	0.1187	0.2268	0.1401	0.5061
0.4571	0.0954	0.2644	0.1074	0.5263
0.4059	0.0724	0.3076	0.0747	0.5387
0.3251	0.0128	0.4118	0.005	0.5633
0.2933	0.0416	0.3427	0.058	0.5496
0.2883	0.0565	0.3225	0.0576	0.5561
0.2643	0.0345	0.3797	-0.0138	0.5934
0.3038	0.0551	0.3519	-0.0279	0.6148
0.3044	0.0622	0.3329	-0.0147	0.6132
0.2787	0.091	0.2272	0.0872	0.5836
0.2283	0.0719	0.2691	0.0629	0.586
0.2135	0.1119	0.1763	0.1311	0.5677
0.2881	0.1431	0.1241	0.1396	0.5821
0.2972	0.0468	0.3316	-0.0631	0.6748
0.3035	0.1307	0.1933	0.0478	0.6195
0.3952	-0.0086	0.3991	-0.0337	0.6342
0.4244	-0.0521	0.4835	-0.109	0.6699
0.4387	-0.0736	0.5023	-0.1029	0.668
0.3855	0.0067	0.3407	0.0406	0.6052
0.3203	-0.0345	0.3929	-0.0149	0.6492
0.2626	0.0737	0.2244	0.0437	0.6507
0.2359	0.0249	0.3325	-0.0428	0.68
0.2219	0.0184	0.3451	-0.0371	0.6657
0.2963	0.0487	0.2751	0.0468	0.6213
0.4298	0.0192	0.3177	0.0341	0.6201
0.3761	-0.0035	0.3565	0.0018	0.6366
0.3385	-0.0496	0.4451	-0.0758	0.6728
0.3448	-0.0497	0.4479	-0.0795	0.6737
0.3088	-0.0431	0.4856	-0.1642	0.7114
0.2495	-0.0408	0.4776	-0.1561	0.7097
0.2468	0.0383	0.2966	0.0187	0.6365
0.3199	-0.0342	0.4249	-0.047	0.6466
0.3669	-0.0513	0.4583	-0.0638	0.6484
0.3566	-0.0837	0.5256	-0.1246	0.6743
0.3529	-0.036	0.4517	-0.0843	0.6594
0.2686	-0.0038	0.4374	-0.0864	0.6446
0.2099	0.0724	0.2857	0.0511	0.5819
0.2362	0.0492	0.3351	-0.0044	0.6131
0.2784	0.0424	0.3468	0.0116	0.5924
0.3052	0.026	0.3802	-0.0187	0.6057
0.2769	0.0267	0.3866	-0.018	0.5979
0.2444	0.0215	0.4038	-0.0341	0.6022
0.243	-0.0092	0.4741	-0.0787	0.6085
0.2426	-0.0209	0.4904	-0.0829	0.6073
0.2398	-0.0463	0.5336	-0.1343	0.6405
0.2486	-0.0077	0.4361	-0.0568	0.6202
0.2347	0.0305	0.3555	-0.0005	0.6072
0.2327	0.0085	0.3536	0.0447	0.5851
0.2538	0.0015	0.3703	0.0236	0.5947
0.2648	-0.0103	0.3928	-0.0124	0.6199
0.2687	0.1289	0.1496	0.1112	0.6006
0.255	0.1017	0.2202	0.0568	0.6152
0.267	0.0722	0.3025	-0.006	0.6251
0.2567	0.0207	0.3708	-0.0252	0.6279
0.2353	0.0142	0.365	-0.0085	0.6219
0.2741	0.0038	0.3679	-0.0048	0.6246
0.266	-0.0124	0.4328	-0.065	0.6364
0.2583	0.0222	0.3375	0.0127	0.6208
0.2386	-0.0143	0.4154	-0.0658	0.6586
0.2714	0.023	0.3533	-0.0401	0.656
0.2778	0.061	0.2733	0.0295	0.6279
0.239	0.0799	0.2485	0.0361	0.6269
0.2292	0.0817	0.2319	0.0531	0.6252
0.2166	0.0673	0.3013	-0.0581	0.6815
0.2306	0.04	0.3924	-0.1289	0.6864
0.248	0.0546	0.3747	-0.115	0.6762
0.2426	0.1024	0.2681	-0.0065	0.6308
0.2453	0.1423	0.1412	0.0811	0.6296
0.2605	0.1303	0.142	0.0926	0.6279
0.2579	0.0933	0.2053	0.0578	0.6361
0.2263	0.1153	0.1761	0.0877	0.6138
0.2114	0.0855	0.2368	0.0318	0.64
0.2302	0.1373	0.1466	0.0804	0.6288
0.2201	0.1691	0.0526	0.1604	0.6087
0.2109	0.1243	0.1725	0.0713	0.625
0.2432	0.0917	0.2422	0.0114	0.6472
0.244	0.0766	0.2625	-0.0016	0.6564
0.2228	0.0145	0.3654	-0.0608	0.6739
0.221	0.0283	0.3307	-0.0339	0.6676
0.22	-0.0076	0.4123	-0.1001	0.6891
0.2362	0.0366	0.3389	-0.0614	0.6802
0.2369	0.0411	0.3363	-0.0659	0.68
0.219	0.0832	0.2531	0.0086	0.6457
0.2224	0.0925	0.2352	0.02	0.6435
0.2099	0.0026	0.3825	-0.0488	0.6562
0.2164	0.0058	0.3759	-0.0428	0.6535
0.2143	-0.0005	0.403	-0.0533	0.6428
0.2312	-0.0014	0.4201	-0.088	0.6615
0.2099	0.0675	0.3071	-0.0338	0.6511
0.1939	0.0353	0.379	-0.1164	0.6946
0.1749	0.0297	0.3786	-0.0997	0.6836
0.1815	0.0901	0.221	0.0429	0.6375
0.2073	0.0149	0.3929	-0.0752	0.6585
0.1901	0.045	0.3838	-0.0053	0.5705
0.1999	0.1431	0.2127	0.1524	0.4856
0.1921	0.106	0.2928	0.097	0.4981
0.1568	0.1182	0.284	0.0983	0.493
0.1609	0.0295	0.5447	-0.0782	0.4979
0.1345	0.0386	0.4889	-0.0476	0.5151
0.1266	0.0286	0.5268	-0.0876	0.5232
0.1267	0.1094	0.3275	0.0949	0.4574
0.4773	0.1115	0.2148	0.1661	0.5013
0.5098	0.1107	0.2195	0.1645	0.4991
0.5259	0.0774	0.3187	0.0904	0.5071
0.5466	0.0162	0.4444	0.0054	0.5267
0.5318	0.0586	0.3536	0.1029	0.4769
0.5451	0.0811	0.3059	0.1393	0.4663
0.5149	0.091	0.2822	0.1581	0.4625
0.4522	0.0318	0.4026	0.0431	0.5158
0.4708	0.107	0.2852	0.1312	0.4708
0.4207	0.1107	0.2914	0.1255	0.4673
0.504	0.0967	0.2813	0.1822	0.4346
0.5441	0.1572	0.1948	0.2097	0.4324
0.4003	0.0533	0.403	0.002	0.5365
0.355	0.0681	0.3404	0.0366	0.5474
0.3715	0.0462	0.3697	0.0261	0.5511
0.3658	0.0516	0.3362	0.0641	0.5403
0.3603	0.0047	0.4412	-0.0119	0.5595
0.3678	0.002	0.4098	0.0228	0.5603
0.3599	0.0574	0.3064	0.0805	0.5505
0.3685	0.098	0.2314	0.1108	0.5517
0.4098	0.075	0.2855	0.0505	0.5816
0.4266	0.0915	0.2445	0.0813	0.5746
0.4461	0.0274	0.354	0.0085	0.6032
0.4246	0.023	0.3851	-0.0136	0.5965
0.3822	0.0341	0.3573	0.0063	0.5929
0.3995	0.0481	0.3426	0.0123	0.5884
0.3555	0.0933	0.2817	0.0321	0.5869
0.3339	0.121	0.2549	0.056	0.5638
0.3186	0.1207	0.2609	0.0466	0.5669
0.3456	0.0486	0.39	-0.0363	0.5912
0.3756	-0.009	0.5361	-0.1699	0.6359
0.3345	-0.0044	0.5139	-0.1602	0.6433
0.3233	0.0403	0.4003	-0.0986	0.6536
0.4371	0.0421	0.3533	-0.0497	0.6473
0.4734	0.0649	0.3137	-0.0281	0.6427
0.4475	0.0378	0.3629	-0.0519	0.6426
0.4565	0.0409	0.345	-0.032	0.6369
0.5177	0.0434	0.3347	-0.0213	0.6353
0.5264	0.0295	0.3479	-0.0194	0.6338
0.6138	0.0008	0.4	-0.0487	0.6396
0.52	0.0358	0.3172	0.0295	0.6092
0.4219	0.058	0.3057	0.0159	0.6141
0.4444	0.0939	0.2328	0.0817	0.5849
0.4903	0.0879	0.2454	0.0687	0.5918
0.558	0.0712	0.2774	0.0391	0.6053
0.5091	0.0755	0.259	0.0452	0.6127
0.5018	0.0666	0.2841	0.0207	0.6195
0.5491	0.1037	0.2259	0.0437	0.6194
0.4164	0.0913	0.2621	0.0158	0.6231
0.3722	0.0556	0.32	-0.0166	0.6331
0.3865	0.0066	0.393	-0.0704	0.6639
0.4223	0.0364	0.3283	-0.0294	0.6572
0.4968	0.0126	0.3793	-0.096	0.6968
0.4631	0.058	0.3189	-0.0598	0.6741
0.4353	0.0622	0.3063	-0.0481	0.6715
0.4391	0.029	0.3517	-0.0649	0.677
0.4477	0.0344	0.3266	-0.0472	0.6798
0.4818	0.028	0.3445	-0.0628	0.6837
0.4586	0.039	0.3276	-0.0552	0.6823
0.4288	0.0507	0.3225	-0.0491	0.6699
0.4442	0.0191	0.3483	-0.0229	0.6486
0.4843	0.0516	0.292	0.0076	0.6421
0.4652	-0.0044	0.4106	-0.1043	0.6898
0.5092	0.0053	0.3911	-0.0866	0.682
0.511	-0.0096	0.4163	-0.1044	0.6897
0.4788	0.0642	0.2465	0.0305	0.6528
0.4248	0.0915	0.2195	0.0269	0.6558
0.3803	0.0686	0.2501	0.0225	0.6517
0.5484	0.0438	0.2998	-0.0049	0.6534
0.5503	0.0128	0.3915	-0.0461	0.6361
0.4169	0.1011	0.2454	0.087	0.5575
0.4771	0.0748	0.2127	0.0875	0.6155
0.4288	0.0404	0.3255	-0.0174	0.6437
0.3815	0.0264	0.3566	-0.0391	0.6498
0.344	0.0354	0.3472	-0.0231	0.6337
0.2827	0.0995	0.2074	0.1009	0.5854
0.3298	0.0924	0.2013	0.0986	0.602
0.4059	0.0734	0.2351	0.0789	0.6061
0.4139	0.1244	0.1172	0.1655	0.5858
0.4421	0.0813	0.2245	0.0799	0.6071
0.5762	0.0942	0.1783	0.1105	0.6101
0.5202	0.0546	0.2732	0.0354	0.6314
0.4254	0.0608	0.2559	0.048	0.6299
0.4628	0.061	0.2528	0.0519	0.6287
0.5129	0.0562	0.2291	0.0904	0.6165
0.4726	0.0733	0.2383	0.056	0.6263
0.3949	0.0053	0.383	-0.0636	0.6691
0.5252	-0.0066	0.3848	-0.0315	0.6452
0.6342	-0.0153	0.3778	-0.0128	0.6412
0.5793	-0.0261	0.3903	-0.0146	0.6407
0.5451	-0.0124	0.3575	0.0059	0.6413
0.5816	-0.0344	0.3856	-0.0301	0.6747
0.5818	0.0419	0.2411	0.0583	0.6543
0.4715	0.0493	0.2359	0.0594	0.6485
0.401	0.0181	0.304	-0.0059	0.6774
0.3595	0.0486	0.2655	-0.0015	0.681
0.3421	0.0429	0.2873	-0.0319	0.695
0.3124	0.0347	0.3182	-0.0478	0.6893
0.3217	0.0455	0.3032	-0.0242	0.6681
0.3815	0.0273	0.3165	0.0024	0.6455
0.4068	0.0331	0.2904	0.0484	0.6177
0.4316	0.0025	0.338	0.0279	0.6222
0.4364	0.049	0.2438	0.113	0.5844
0.4122	0.0209	0.3022	0.0764	0.5919
0.4007	0.0215	0.3043	0.0721	0.5924
0.3822	0.0074	0.3437	0.0291	0.6097
0.3537	0.0307	0.3381	-0.0009	0.6218
0.3627	0.0464	0.3002	0.0283	0.6142
0.3411	0.0272	0.3288	0.0282	0.6069
0.3447	0.0213	0.3484	0.0154	0.6063
0.3247	0.0231	0.3648	-0.0367	0.6412
0.3322	0.0596	0.2971	0.0177	0.6174
0.3859	0.1862	0.0782	0.1704	0.5558
0.3419	0.1079	0.2592	0.0179	0.6063
0.2548	0.0993	0.2829	-0.0105	0.6196
0.2492	0.1119	0.2575	0.0125	0.6094
0.2858	0.1041	0.3018	-0.0056	0.5925
0.3601	0.1334	0.2441	0.0623	0.5528
0.3331	0.0904	0.3234	-0.0157	0.5943
0.3013	0.0529	0.386	-0.0883	0.641
0.2968	0.0217	0.4573	-0.1411	0.6543
0.2935	0.0515	0.4086	-0.0875	0.62
0.2802	0.0888	0.3505	-0.0552	0.608
0.2738	0.1887	0.1495	0.1221	0.5312
0.2745	0.1876	0.1761	0.1063	0.5222
0.3245	0.1733	0.2163	0.0793	0.5243
0.3271	0.196	0.1778	0.1082	0.5113
0.2864	0.1421	0.271	0.0475	0.5324
0.3039	0.0555	0.4112	-0.0324	0.557
0.3679	0.0737	0.3328	0.0619	0.5247
0.4089	0.068	0.3242	0.0906	0.511
0.4583	0.0656	0.3153	0.119	0.4931
0.4491	0.0279	0.3906	0.0505	0.5243
0.4151	0.0608	0.3502	0.0582	0.5238
0.3919	0.0869	0.2991	0.0736	0.5334
0.3853	0.0574	0.3454	0.0207	0.5688
0.3815	0.0487	0.3389	0.0418	0.5618
0.3533	0.0746	0.2946	0.022	0.5994
0.3331	-0.0134	0.4571	-0.1064	0.6538
0.3003	0.0144	0.402	-0.0694	0.6465
0.3016	0.0453	0.3158	0.0041	0.6273
0.2963	0.0033	0.4005	-0.0797	0.6679
0.2787	-0.003	0.4154	-0.0915	0.6702
0.2728	-0.0231	0.4655	-0.1263	0.6755
0.2495	-0.0236	0.4758	-0.1164	0.6575
0.2388	0.0082	0.4211	-0.0668	0.6311
0.2493	0.0611	0.3323	-0.0135	0.6143
0.2837	0.0982	0.2371	0.0557	0.6014
0.2905	0.0383	0.3296	0.0041	0.6181
0.2648	0.0374	0.3311	0.0035	0.6182
0.2377	0.0655	0.2656	0.052	0.6052
0.2741	0.0649	0.2774	-0.0072	0.6568
0.2712	0.0518	0.3174	-0.0445	0.665
0.279	0.0494	0.3403	-0.0373	0.638
0.3414	-0.0188	0.4258	-0.0555	0.6374
0.3292	-0.029	0.4404	-0.071	0.6508
0.3014	-0.046	0.4623	-0.0876	0.6654
0.3165	-0.0434	0.4605	-0.0891	0.6658
0.3234	0.1115	0.1452	0.1149	0.6215
0.2726	0.0923	0.1798	0.0847	0.6372
0.2706	0.0165	0.3601	-0.0589	0.6776
0.284	-0.0177	0.4082	-0.071	0.6738
0.2869	-0.0126	0.3954	-0.0456	0.6528
0.3888	-0.0061	0.3645	-0.0118	0.6444
0.3425	-0.0257	0.3996	-0.049	0.6654
0.2998	-0.0926	0.5419	-0.187	0.7292
0.2974	-0.0897	0.5593	-0.2102	0.7316
0.2456	-0.0549	0.5154	-0.2067	0.7353
0.2335	-0.044	0.4965	-0.1815	0.7197
0.2679	0.0252	0.3538	-0.0521	0.6638
0.3309	-0.0194	0.4036	-0.0404	0.6469
0.3338	-0.0232	0.4018	-0.042	0.6546
0.3519	-0.0047	0.3749	-0.0321	0.6535
0.3289	-0.0421	0.4556	-0.0883	0.6669
0.2398	0.0149	0.3689	-0.018	0.6278
0.209	0.0708	0.2639	0.0851	0.5742
0.2355	0.0737	0.2779	0.0492	0.5937
0.277	0.0743	0.2683	0.0704	0.5811
0.3045	0.0439	0.3447	0.0052	0.601
0.2711	0.0526	0.327	0.0212	0.5939
0.2497	0.0313	0.3795	-0.0148	0.5973
0.2448	0.0221	0.4017	-0.0319	0.6017
0.2679	0.0555	0.311	0.0537	0.5713
0.2574	0.1115	0.2217	0.0949	0.565
0.2734	0.0767	0.2748	0.072	0.5691
0.2497	0.0472	0.3322	0.0182	0.595
0.2407	0.0013	0.3765	0.0229	0.5898
0.25	-0.0419	0.4797	-0.0644	0.6166
0.2752	-0.0317	0.4438	-0.0586	0.6388
0.2863	0.0951	0.1898	0.1075	0.5999
0.2783	0.0749	0.2578	0.0459	0.6148
0.2724	0.018	0.3853	-0.0421	0.6314
0.2673	0.015	0.3881	-0.0474	0.6367
0.2376	0.0596	0.2737	0.0425	0.6163
0.2591	0.0795	0.214	0.0967	0.6005
0.2708	0.066	0.2534	0.0797	0.5907
0.2981	0.0273	0.3244	0.0266	0.6127
0.3089	0.0153	0.3493	-0.0072	0.6337
0.3025	0.0075	0.373	-0.0402	0.6514
0.2728	0.0441	0.3076	0.0025	0.6367
0.2457	0.1179	0.1826	0.068	0.6231
0.233	0.0815	0.2322	0.053	0.6252
0.1978	0.0518	0.3488	-0.0827	0.6758
0.2181	0.0286	0.3702	-0.0371	0.6262
0.2285	0.116	0.2269	0.0308	0.62
0.2027	0.1153	0.2215	0.0243	0.6361
0.2273	0.1576	0.1093	0.1045	0.6242
0.2677	0.1159	0.1518	0.1055	0.62
0.2576	0.0973	0.1869	0.0778	0.6312
0.21	0.1361	0.1132	0.1422	0.6017
0.2048	0.0798	0.244	0.0252	0.6457
0.2131	0.0946	0.2284	0.0114	0.6579
0.2079	0.0717	0.2781	-0.009	0.6504
0.2263	0.0586	0.3095	-0.023	0.6466
0.2297	0.0414	0.3236	-0.0181	0.6468
0.2014	0.0247	0.3379	-0.0272	0.6571
0.2413	0.0216	0.3418	-0.024	0.653
0.2522	-0.0003	0.3882	-0.0637	0.6687
0.241	-0.0197	0.4368	-0.1223	0.6989
0.2371	0.0398	0.3011	-0.0207	0.6719
0.2799	0.0045	0.3899	-0.0918	0.6897
0.2391	0.0875	0.238	0.0262	0.6408
0.2055	0.0315	0.3125	0.0061	0.6429
0.2219	0.0267	0.3066	0.0224	0.6393
0.2009	-0.0029	0.3681	-0.0215	0.6475
0.2115	-0.0113	0.4025	-0.056	0.6547
0.2433	-0.0009	0.4089	-0.0799	0.6621
0.241	0.009	0.4221	-0.1405	0.7016
0.2072	0.0118	0.4154	-0.1342	0.6993
0.1787	-0.0194	0.47	-0.1617	0.703
0.1968	0.0242	0.3828	-0.0821	0.6667
0.2217	-0.0941	0.6526	-0.2734	0.7086
0.2238	0.0825	0.3366	0.0179	0.5568
0.2027	0.161	0.1924	0.1551	0.4843
0.1706	0.1452	0.2541	0.0988	0.4928
0.1653	0.0742	0.4542	-0.0198	0.4826
0.1315	0.0879	0.4054	0.0045	0.4977
0.134	0.2253	0.1452	0.1559	0.4698
0.124	0.3069	-0.0642	0.3247	0.4257
0.1242	0.2349	0.1107	0.1911	0.4589
0.4462	0.1143	0.2198	0.1577	0.4997
0.4685	0.1044	0.2401	0.1401	0.5067
0.537	0.0753	0.3046	0.0874	0.5249
0.4902	0.0393	0.3915	0.0206	0.5422
0.5188	0.0319	0.3955	0.023	0.5448
0.558	0.0626	0.2883	0.1154	0.5275
0.5223	0.0835	0.2631	0.113	0.5351
0.5299	0.0804	0.2737	0.1022	0.5373
0.5047	0.0933	0.2313	0.1031	0.5647
0.4239	0.0953	0.2242	0.1103	0.5632
0.4526	0.1082	0.1913	0.129	0.5625
0.4987	0.0063	0.4174	-0.0532	0.6228
0.4313	0.0397	0.3488	-0.0081	0.6112
0.4359	0.0302	0.3568	0.0036	0.6
0.4043	0.0494	0.325	0.0647	0.5521
0.354	0.0495	0.3247	0.065	0.5521
0.3863	0.0417	0.3411	0.056	0.5523
0.3779	0.0476	0.323	0.0516	0.5684
0.3749	0.0471	0.3241	0.0507	0.5686
0.3715	0.0585	0.3115	0.0386	0.5838
0.3739	0.0598	0.3165	0.0228	0.5937
0.4187	0.0685	0.2764	0.0657	0.5826
0.477	0.0469	0.3125	0.0534	0.5809
0.586	0.0886	0.2232	0.1596	0.5209
0.3995	0.021	0.3709	0.02	0.5782
0.3993	0.0421	0.3551	0.0115	0.5822
0.4258	0.0656	0.329	0.0062	0.5917
0.3909	0.087	0.3201	0.0141	0.5721
0.3457	0.0698	0.3462	-0.0059	0.5847
0.3332	0.0389	0.3964	-0.0312	0.5896
0.3464	-0.02	0.5079	-0.1314	0.6373
0.355	-0.0332	0.5672	-0.2125	0.6711
0.3223	0.0331	0.4084	-0.1177	0.672
0.3744	0.0746	0.3055	-0.0397	0.6539
0.4069	0.1039	0.2463	0.0137	0.6302
0.4468	0.0743	0.281	0.0148	0.6206
0.5663	0.0396	0.3396	-0.0277	0.6405
0.5619	0.0309	0.3521	-0.0325	0.6412
0.5511	0.0225	0.3567	-0.0246	0.6378
0.6013	0.046	0.3006	0.0227	0.6241
0.5578	0.0194	0.3408	0.0067	0.6261
0.4811	0.0501	0.2794	0.0612	0.6016
0.5256	0.0752	0.232	0.1088	0.575
0.5049	0.0724	0.2703	0.0608	0.5889
0.5301	0.0397	0.3487	-0.0145	0.6173
0.5668	0.054	0.3071	0.0029	0.6271
0.5189	0.0682	0.2777	0.0272	0.6178
0.4743	0.15	0.1514	0.0824	0.6096
0.3823	0.1178	0.2228	0.0318	0.6203
0.3543	0.0422	0.3483	-0.0424	0.6439
0.3427	0.0353	0.3178	-0.0087	0.6451
0.3803	-0.002	0.3869	-0.087	0.6915
0.466	0.0359	0.3194	-0.0512	0.6878
0.5005	0.0757	0.2476	0.0118	0.6547
0.5111	0.0432	0.3258	-0.0467	0.6708
0.4833	0.0183	0.3689	-0.069	0.6768
0.5305	0.0462	0.3002	-0.0228	0.6703
0.5377	0.0241	0.3566	-0.0687	0.6817
0.5233	0.0496	0.3062	-0.0364	0.674
0.491	0.0435	0.3316	-0.0514	0.67
0.429	0.0246	0.337	-0.0128	0.6441
0.4631	0.0332	0.3218	-0.0007	0.6378
0.4381	0.0415	0.3227	-0.0309	0.6584
0.4579	0.0493	0.3137	-0.0322	0.6609
0.4692	0.053	0.3055	-0.0258	0.6597
0.4506	0.0613	0.2674	0.016	0.65
0.3874	0.1052	0.1816	0.0609	0.6473
0.399	0.07	0.2336	0.0424	0.6481
0.518	0.0356	0.303	-0.0073	0.6618
0.5474	0.0539	0.2512	0.0723	0.6147
0.3559	0.0528	0.3099	0.0177	0.6146
0.3236	0.0846	0.3351	0.0444	0.5283
0.5047	-0.0073	0.4478	-0.0808	0.6362
0.5022	0.0652	0.274	0.0327	0.6204
0.4675	0.0065	0.4017	-0.0723	0.6581
0.398	0.0344	0.3465	-0.0218	0.6347
0.3485	0.0158	0.3827	-0.0551	0.6505
0.3513	0.0676	0.2577	0.0423	0.6266
0.4142	0.0761	0.2554	0.0322	0.6289
0.4331	0.108	0.1814	0.1014	0.6036
0.4075	0.1008	0.1878	0.1015	0.6013
0.5525	0.1176	0.1302	0.1548	0.5902
0.5527	0.0817	0.2057	0.0893	0.6168
0.3987	0.0793	0.2033	0.0816	0.6289
0.4479	0.0684	0.2236	0.0656	0.6353
0.5671	0.0283	0.2961	0.0259	0.6396
0.4921	0.0168	0.3352	0.0028	0.6361
0.4	0.0039	0.37	-0.0442	0.663
0.49	0.0024	0.359	-0.0111	0.641
0.6294	-0.0383	0.4244	-0.0547	0.6598
0.6657	-0.0648	0.4666	-0.0748	0.6633
0.5584	-0.1165	0.5622	-0.1673	0.7126
0.5102	-0.0361	0.3806	-0.0299	0.6777
0.5273	0.0002	0.3173	0.0066	0.6701
0.4547	0.0254	0.2823	0.018	0.668
0.4546	0.0139	0.3083	-0.0101	0.6814
0.4256	0.0363	0.2739	-0.0036	0.6871
0.3694	0.0254	0.3092	-0.0401	0.7
0.3245	0.017	0.3478	-0.0887	0.7178
0.3333	0.0163	0.3777	-0.1281	0.7298
0.3584	0.016	0.3553	-0.0738	0.6969
0.3548	0.0494	0.2731	0.0317	0.6366
0.3763	0.064	0.2465	0.0627	0.6189
0.4344	0.0649	0.2443	0.0643	0.6185
0.3956	0.0872	0.1868	0.1114	0.6067
0.455	0.1011	0.1589	0.1364	0.5954
0.4191	0.0475	0.2847	0.0376	0.6175
0.3887	0.0327	0.33	-0.0021	0.6279
0.3764	0.0471	0.2842	0.0317	0.6258
0.3694	0.0344	0.3005	0.0474	0.6106
0.3685	0.024	0.3291	0.0393	0.6012
0.4373	0.0214	0.344	0.0168	0.6095
0.4038	0.0317	0.3403	-0.0012	0.6212
0.3572	0.114	0.2244	0.0385	0.6143
0.3345	0.0777	0.2975	-0.0278	0.6442
0.3161	0.0678	0.3174	-0.0458	0.6522
0.3623	0.051	0.348	-0.0634	0.6561
0.3936	0.1188	0.2168	0.0585	0.597
0.3878	0.0894	0.2966	0.0046	0.6022
0.3786	0.1019	0.28	0.009	0.6016
0.2834	0.0809	0.3327	-0.0544	0.6345
0.2572	0.063	0.3717	-0.0835	0.6403
0.2743	0.02	0.4864	-0.1642	0.6517
0.2631	0.1158	0.305	-0.0131	0.5847
0.2647	0.1678	0.1826	0.08	0.5616
0.2617	0.1851	0.1636	0.0971	0.5459
0.2903	0.1565	0.2388	0.0498	0.5475
0.2815	0.1089	0.3519	-0.0509	0.5841
0.2661	0.0755	0.4129	-0.0909	0.5966
0.2916	0.1119	0.3024	0.007	0.5712
0.3023	0.044	0.3808	0.0095	0.5583
0.3198	0.0645	0.3172	0.0676	0.5434
0.328	0.0836	0.2786	0.1025	0.5279
0.3157	0.1076	0.2688	0.0501	0.5682
0.308	0.0853	0.3318	-0.019	0.5948
0.2833	0.0634	0.3622	-0.0627	0.631
0.2951	0.019	0.4497	-0.1471	0.6721
0.2896	0.0907	0.2655	-0.0096	0.6445
0.3011	0.0287	0.385	-0.1048	0.6816
0.2947	0.0338	0.3703	-0.0904	0.6773
0.2783	0.0205	0.375	-0.0728	0.6697
0.2993	0.0645	0.2645	0.0141	0.6481
0.2841	0.0346	0.3243	-0.0365	0.6696
0.2901	0.0255	0.3405	-0.0458	0.6713
0.282	-0.0068	0.4134	-0.0997	0.6842
0.28	0.0701	0.2379	0.0679	0.6137
0.3144	0.0194	0.3648	-0.0265	0.6341
0.3069	-0.0025	0.4202	-0.0713	0.6452
0.2878	-0.0137	0.4416	-0.0917	0.6549
0.2946	-0.0433	0.5044	-0.1491	0.6787
0.2613	-0.005	0.4174	-0.0752	0.6533
0.2701	0.0276	0.3286	0.0008	0.6361
0.2632	0.0566	0.278	0.005	0.6539
0.246	0.0419	0.3299	-0.0478	0.665
0.2454	0.0347	0.3701	-0.0642	0.65
0.287	-0.0307	0.4858	-0.1189	0.6552
0.2951	-0.0175	0.4205	-0.0501	0.6385
0.3016	0.0241	0.3279	0.0257	0.6137
0.2979	0.0241	0.3279	0.0257	0.6137
0.2898	0.0815	0.23	0.0405	0.6396
0.2542	-0.0074	0.4095	-0.0769	0.6682
0.2646	-0.0316	0.458	-0.1196	0.6865
0.3135	-0.0872	0.5383	-0.1688	0.711
0.2857	-0.0842	0.5383	-0.1791	0.716
0.3068	-0.0512	0.4694	-0.1266	0.7007
0.2867	0.0028	0.3777	-0.0786	0.6898
0.2336	-0.0383	0.4703	-0.1759	0.7365
0.2508	-0.0144	0.4552	-0.1907	0.7411
0.2468	-0.01	0.4506	-0.1869	0.7366
0.3039	0.004	0.4042	-0.1319	0.7159
0.3259	-0.0348	0.4583	-0.1385	0.7084
0.2602	-0.0414	0.4417	-0.0755	0.6669
0.2829	-0.0361	0.4504	-0.09	0.6686
0.2883	-0.0143	0.4306	-0.0959	0.6716
0.2502	-0.0122	0.4265	-0.0922	0.67
0.1934	-0.0015	0.4014	-0.0633	0.6574
0.1866	0.0294	0.3009	0.0704	0.5935
0.2452	0.0199	0.3735	-0.0201	0.6208
0.2658	0.0234	0.3615	-0.0078	0.6182
0.2501	0.0444	0.3347	0.0221	0.5929
0.2632	0.0668	0.2717	0.077	0.5793
0.2621	0.0572	0.2981	0.0658	0.5701
0.2742	0.0236	0.3841	-0.0468	0.6317
0.2774	0.0908	0.2568	0.0745	0.5702
0.2873	0.0789	0.3042	-0.0023	0.613
0.2558	0.0646	0.3357	-0.0042	0.5989
0.2315	0.0149	0.4316	-0.0829	0.6315
0.2853	0.0458	0.3212	0.0252	0.5994
0.2948	-0.0178	0.4381	-0.043	0.6143
0.2912	-0.0637	0.5136	-0.1066	0.6524
0.2683	0.1436	0.0742	0.225	0.5495
0.2665	0.1108	0.1507	0.1415	0.5901
0.2663	0.1073	0.1998	0.1275	0.5584
0.2713	0.0188	0.3749	-0.0341	0.634
0.2724	0.0252	0.3565	-0.0212	0.6328
0.2526	0.0861	0.1999	0.1064	0.5981
0.2647	0.1167	0.141	0.1633	0.5692
0.3079	0.1133	0.1496	0.1564	0.5709
0.3393	0.0635	0.255	0.0708	0.6037
0.316	0.0273	0.3362	-0.0066	0.6379
0.2623	0.0004	0.3933	-0.0513	0.6503
0.247	0.0558	0.2894	-0.007	0.6544
0.2344	0.024	0.3394	-0.0302	0.6587
0.2045	0.0859	0.2422	0.0147	0.6505
0.2114	0.0613	0.3019	0.006	0.6228
0.2004	0.1574	0.0998	0.1275	0.6103
0.1996	0.1	0.2448	0.0122	0.6405
0.2215	0.032	0.3602	-0.0585	0.6625
0.2408	0.0323	0.3306	-0.0192	0.6505
0.246	0.0905	0.2044	0.0636	0.6348
0.2068	0.0832	0.2176	0.052	0.6407
0.1995	0.0731	0.2481	0.0144	0.6587
0.2024	0.0745	0.2347	0.0171	0.667
0.2159	0.1005	0.1766	0.0743	0.6411
0.2431	0.0906	0.1797	0.0947	0.6265
0.2739	0.0579	0.2606	0.0452	0.6307
0.2354	0.0387	0.3042	-0.0012	0.6504
0.2499	0.0393	0.3062	0.0081	0.6386
0.2542	0.0169	0.3452	-0.0123	0.6422
0.2492	0.0205	0.3289	0.0055	0.638
0.2484	0.0524	0.2824	-0.0128	0.6708
0.2608	0.0481	0.2915	-0.0211	0.6744
0.2612	0.0238	0.3514	-0.0659	0.6846
0.2353	0.0285	0.3116	0.0114	0.6425
0.2148	0.0255	0.3125	0.0143	0.6414
0.2292	-0.0029	0.3681	-0.0215	0.6475
0.2189	0.0188	0.3441	-0.0191	0.6461
0.2274	0.0261	0.3444	-0.0244	0.6445
0.2492	-0.0004	0.4278	-0.1244	0.6881
0.2171	-0.0268	0.4858	-0.1729	0.7055
0.209	-0.0245	0.4858	-0.169	0.6996
0.2188	-0.0544	0.5525	-0.1933	0.6883
0.2172	-0.0627	0.5766	-0.1915	0.6714
0.2229	0.1062	0.2713	0.0868	0.5281
0.1909	0.1358	0.2674	0.0925	0.4965
0.1626	0.1754	0.2216	0.1512	0.4429
0.1686	-0.0537	0.6883	-0.175	0.5348
0.1414	0.0817	0.4065	-0.0074	0.5135
0.1424	0.0918	0.3749	0.0163	0.5116
0.1255	0.2472	0.0412	0.2232	0.4827
0.1126	0.2556	0.028	0.2343	0.4754
0.1088	0.1654	0.2719	0.0404	0.5142
0.4291	0.1116	0.2243	0.1694	0.4862
0.4855	0.0908	0.2647	0.1208	0.5162
0.5086	0.0721	0.2965	0.0916	0.5334
0.5392	0.0739	0.2892	0.0992	0.5322
0.5721	0.1266	0.1543	0.2068	0.5052
0.5753	0.0775	0.2573	0.1068	0.5523
0.5164	-0.0243	0.4328	-0.0735	0.6591
0.5054	-0.0173	0.4211	-0.0667	0.6583
0.5053	0.1414	0.1108	0.1802	0.5629
0.4981	0.1395	0.1175	0.1735	0.5643
0.5005	0.087	0.2362	0.0625	0.607
0.4606	0.0483	0.2992	0.0314	0.6131
0.4855	0.0646	0.2814	0.0362	0.6089
0.5305	0.0502	0.3142	0.0156	0.6116
0.4412	0.042	0.3222	0.0338	0.592
0.3912	0.1116	0.1958	0.1521	0.5307
0.4114	0.0656	0.3014	0.0737	0.5506
0.4055	0.0701	0.2865	0.0601	0.5742
0.4204	-0.003	0.4384	-0.0418	0.5983
0.477	-0.0083	0.4717	-0.0808	0.6093
0.4413	0.034	0.391	-0.0039	0.5708
0.421	0.0218	0.4135	-0.0316	0.5905
0.5164	0.097	0.2254	0.1749	0.4962
0.4995	0.0988	0.2225	0.1762	0.4959
0.4382	0.0955	0.2413	0.1546	0.4994
0.4431	0.0963	0.2528	0.1379	0.5045
0.4653	0.0783	0.3526	0.0571	0.5081
0.4355	0.107	0.2853	0.0705	0.5313
0.4214	0.1076	0.2638	0.0782	0.5445
0.3995	0.0919	0.2672	0.0531	0.5803
0.4311	0.0668	0.3017	0.026	0.5973
0.4452	0.0442	0.3503	-0.0421	0.6397
0.3711	0.0379	0.3832	-0.0905	0.6641
0.3859	0.0579	0.3317	-0.0529	0.6573
0.3723	0.0078	0.4275	-0.111	0.6699
0.3754	0.0384	0.3351	-0.0027	0.6212
0.4082	0.0284	0.3298	0.0192	0.6147
0.4542	0.0532	0.284	0.0394	0.6167
0.5167	0.0253	0.3477	-0.0159	0.636
0.5321	0.0312	0.3408	-0.0298	0.6521
0.4914	0.0048	0.3859	-0.0541	0.657
0.4576	0.0677	0.2699	0.034	0.6221
0.4837	0.072	0.2716	0.0595	0.5891
0.5419	0.0607	0.3063	0.0269	0.5963
0.5519	0.0294	0.3698	-0.0303	0.6217
0.5706	0.0573	0.2905	0.0322	0.6104
0.4894	0.0854	0.2212	0.0882	0.5978
0.3808	0.1771	0.0877	0.1317	0.5984
0.3962	0.1289	0.1877	0.053	0.6221
0.3745	0.0756	0.2846	-0.0217	0.6536
0.3569	0.0633	0.2696	0.0118	0.6474
0.3909	0.0314	0.3156	-0.0367	0.68
0.4894	0.03	0.3167	-0.0358	0.6801
0.5942	0.0392	0.3013	-0.0081	0.6586
0.5326	0.0201	0.3588	-0.0586	0.6727
0.5052	0.0671	0.2663	0.0143	0.6465
0.5492	0.0638	0.2636	0.0106	0.6561
0.5778	0.0551	0.2852	-0.0042	0.6574
0.5722	0.078	0.2281	0.0385	0.648
0.5543	0.0682	0.2724	0.0134	0.639
0.5004	0.0503	0.2989	0.0028	0.6408
0.4563	0.0082	0.4046	-0.0823	0.6623
0.4345	0.019	0.377	-0.0869	0.6833
0.3902	0.0783	0.2767	-0.0312	0.6692
0.4602	0.0863	0.2528	-0.0003	0.654
0.42	0.1127	0.1728	0.0645	0.6447
0.3788	0.1131	0.1712	0.0652	0.6451
0.3932	0.1023	0.1742	0.093	0.6234
0.5127	0.0586	0.2657	0.0308	0.6388
0.5648	0.0468	0.2689	0.0585	0.6185
0.3854	0.0471	0.2814	0.0554	0.6097
0.3173	0.1465	0.1494	0.1759	0.5228
0.4322	0.0538	0.317	0.0054	0.6161
0.4412	0.0341	0.3332	-0.0192	0.6434
0.4247	0.0295	0.3397	-0.0295	0.6529
0.4603	0.0545	0.2646	0.0473	0.6255
0.4654	0.0877	0.2068	0.0805	0.6182
0.4397	0.0369	0.3259	-0.0069	0.6389
0.4018	0.0632	0.2691	0.051	0.6115
0.3628	0.0411	0.3267	-0.0059	0.6298
0.4176	0.0352	0.3357	-0.0147	0.6359
0.5685	0.0789	0.2254	0.065	0.622
0.4605	0.0881	0.1792	0.105	0.622
0.4648	0.0788	0.1984	0.0895	0.6271
0.528	0.0226	0.3138	0.0211	0.6332
0.486	0.0226	0.3138	0.0211	0.6332
0.4216	-0.003	0.3723	-0.0587	0.6806
0.4437	0.0004	0.38	-0.0738	0.6856
0.581	-0.0258	0.4123	-0.0804	0.6857
0.5917	-0.0958	0.5322	-0.156	0.7107
0.5094	-0.084	0.4952	-0.1209	0.703
0.3628	-0.075	0.4757	-0.103	0.6959
0.4169	-0.0022	0.3259	-0.002	0.6719
0.4686	0.053	0.2224	0.0511	0.6662
0.5131	0.0318	0.2651	0.0231	0.6728
0.4509	0.0246	0.283	0.0128	0.6718
0.4542	0.0098	0.3163	-0.0015	0.6686
0.3741	0.0095	0.3527	-0.0782	0.7093
0.3581	0.024	0.3636	-0.1239	0.732
0.404	0.0228	0.3684	-0.1307	0.7317
0.3612	0.0066	0.3683	-0.0795	0.6964
0.3826	0.0387	0.2822	0.0174	0.6546
0.3965	0.0584	0.2432	0.061	0.6302
0.4074	0.0193	0.3242	-0.0126	0.6618
0.3865	0.035	0.3223	-0.0265	0.6635
0.3763	0.0541	0.2576	0.0528	0.6259
0.382	0.0518	0.2658	0.0445	0.6277
0.3617	0.0494	0.2696	0.0428	0.628
0.3519	0.0706	0.2283	0.0945	0.5996
0.4796	0.0359	0.2943	0.0559	0.607
0.545	0.0193	0.322	0.0416	0.6097
0.5215	0.0065	0.3792	-0.0186	0.6243
0.3576	0.0772	0.2961	-0.0203	0.6387
0.3285	0.068	0.3145	-0.0332	0.6408
0.3873	0.0555	0.3313	-0.0425	0.6468
0.4592	-0.0072	0.4485	-0.1179	0.6677
0.3967	-0.0299	0.4902	-0.1473	0.6777
0.3607	0.0445	0.3576	-0.0275	0.6169
0.4059	0.1104	0.2489	0.0101	0.6222
0.3601	0.1149	0.2334	0.0258	0.6189
0.2952	0.104	0.262	-0.0017	0.6274
0.2862	0.0416	0.4212	-0.1143	0.646
0.2891	0.1011	0.3254	-0.0596	0.6276
0.2747	0.1461	0.2316	0.0229	0.5932
0.2719	0.1793	0.1713	0.0785	0.5622
0.2465	0.1238	0.2862	-0.0085	0.59
0.2526	0.1266	0.2868	-0.0131	0.5916
0.2814	0.1381	0.2244	0.0608	0.5712
0.2936	0.1315	0.2347	0.0622	0.565
0.2804	0.1291	0.2264	0.0881	0.5493
0.2889	0.14	0.2087	0.1077	0.5366
0.2483	0.1358	0.2233	0.093	0.5397
0.2572	0.0702	0.3636	-0.0618	0.6201
0.2665	0.0921	0.3154	-0.0364	0.6203
0.2782	0.1156	0.2589	-0.023	0.6401
0.2819	0.0964	0.2856	-0.0451	0.6553
0.2832	0.0195	0.4011	-0.1561	0.7271
0.294	-0.0036	0.4422	-0.1794	0.7322
0.3076	0.1045	0.2008	0.0223	0.6613
0.2786	0.1283	0.1478	0.0752	0.6394
0.2823	0.1275	0.149	0.0746	0.6395
0.3475	0.0475	0.3176	-0.0563	0.6827
0.3247	0.0565	0.282	0.0017	0.6512
0.2998	-0.0409	0.4769	-0.1514	0.707
0.2776	0.0615	0.2506	0.0592	0.619
0.2964	-0.0001	0.3868	-0.0381	0.6437
0.3252	-0.0266	0.4424	-0.0867	0.6635
0.3023	-0.0421	0.4883	-0.1363	0.6825
0.2864	-0.0311	0.4798	-0.1416	0.6835
0.2998	0.0583	0.2969	-0.0037	0.6405
0.2665	0.0337	0.3108	-0.017	0.666
0.2395	0.0199	0.3426	-0.0553	0.6877
0.2732	0.02	0.342	-0.0399	0.6718
0.4082	0.059	0.2868	0.0061	0.6371
0.3468	-0.0087	0.4255	-0.0777	0.651
0.3099	-0.0179	0.4192	-0.0583	0.6474
0.2931	0.0879	0.243	0.0505	0.611
0.2498	0.0743	0.2491	0.0631	0.6056
0.219	0.1662	0.0738	0.1916	0.5596
0.2232	0.1136	0.1667	0.1414	0.5699
0.2552	-0.0272	0.4444	-0.0923	0.6682
0.298	-0.0797	0.5133	-0.1105	0.6708
0.2878	-0.088	0.5311	-0.1626	0.7123
0.2436	-0.0231	0.3811	-0.0503	0.6843
0.2209	0.0145	0.3439	-0.068	0.7006
0.2185	-0.0102	0.4052	-0.1397	0.7367
0.2907	-0.0206	0.4423	-0.166	0.7359
0.3357	-0.0082	0.4151	-0.1337	0.7206
0.3284	0.0268	0.3479	-0.0782	0.6973
0.3038	0.0117	0.3847	-0.1061	0.7041
0.2824	-0.0204	0.4411	-0.1374	0.7108
0.2811	0.0186	0.3374	-0.0172	0.6558
0.2388	-0.0274	0.4628	-0.1188	0.6782
0.2194	-0.0252	0.4591	-0.1157	0.6764
0.1994	0.0022	0.3948	-0.0649	0.6615
0.2122	0.0227	0.3098	0.0637	0.5974
0.2343	0.0114	0.3381	0.0272	0.6149
0.2396	0.0589	0.2877	0.042	0.6061
0.2298	0.0999	0.196	0.1318	0.5644
0.2905	0.0931	0.1989	0.1384	0.5628
0.3044	0.1392	0.0983	0.2248	0.5276
0.2836	0.0573	0.2821	0.0326	0.6197
0.2713	0.1081	0.2175	0.1064	0.5598
0.2589	0.098	0.2574	0.0545	0.5833
0.2464	0.1304	0.2148	0.1096	0.539
0.2459	0.0211	0.4256	-0.077	0.6244
0.2625	0.0608	0.3172	0.0098	0.6054
0.2817	0.014	0.3778	-0.0146	0.6143
0.2827	0.0048	0.3902	-0.0342	0.6345
0.2713	0.0885	0.2228	0.0998	0.5842
0.2443	0.0866	0.2292	0.0933	0.5856
0.2742	0.1183	0.1711	0.1511	0.5524
0.2753	0.0393	0.3118	0.0253	0.616
0.2674	0.1382	0.1094	0.2086	0.5357
0.2216	0.1948	-0.0182	0.3083	0.5044
0.2398	0.1372	0.1095	0.2057	0.5381
0.2969	0.1359	0.1173	0.1942	0.5434
0.2951	0.1134	0.1568	0.1565	0.5683
0.2736	0.0015	0.3974	-0.0573	0.6533
0.2542	-0.0197	0.4426	-0.1083	0.6789
0.2712	0.0305	0.3216	-0.0152	0.6547
0.2393	0.0365	0.322	-0.0252	0.6571
0.2155	0.0912	0.1866	0.0834	0.6315
0.2065	0.0953	0.1959	0.0829	0.6174
0.2134	0.0886	0.1912	0.1006	0.613
0.2109	0.0298	0.3455	-0.015	0.6347
0.2338	0.1037	0.2159	0.0724	0.6035
0.2383	0.032	0.3602	-0.0585	0.6625
0.2455	0.0351	0.3434	-0.0503	0.6677
0.2408	0.0071	0.3632	-0.0619	0.6854
0.2242	0.0454	0.2978	-0.0266	0.6788
0.2332	0.0211	0.3387	-0.0695	0.7035
0.2628	0.0917	0.1963	0.058	0.6467
0.2772	0.0381	0.2929	0.0145	0.6451
0.3022	0.0031	0.3464	0.0061	0.6381
0.264	0.0223	0.3237	0.0093	0.6379
0.2257	0.0091	0.3546	0.0056	0.6244
0.2297	0.0006	0.3838	-0.0377	0.6459
0.243	0.0557	0.246	0.0678	0.6215
0.2271	0.0499	0.2809	-0.0071	0.6689
0.2577	0.0335	0.3128	-0.0305	0.6769
0.25	-0.0018	0.3668	-0.0538	0.6813
0.2351	0.0212	0.3284	-0.007	0.6515
0.2522	0.1003	0.215	0.0323	0.6473
0.2387	0.1144	0.1796	0.0596	0.6394
0.2315	0.1065	0.1956	0.0451	0.6458
0.2509	0.1926	0.0013	0.2132	0.5862
0.225	0.0573	0.2986	-0.0386	0.678
0.1891	-0.0291	0.4867	-0.17	0.7055
0.2157	-0.028	0.5084	-0.1713	0.6852
0.2254	-0.0295	0.5199	-0.1616	0.6666
0.2183	-0.0003	0.4621	-0.093	0.6264
0.2047	0.0899	0.3187	0.0583	0.5273
0.1785	0.1154	0.2945	0.0874	0.4946
0.1725	0.0193	0.5024	-0.065	0.5381
0.1515	0.1507	0.2138	0.1525	0.4765
0.1341	0.1467	0.2199	0.1498	0.477
0.1217	0.226	0.108	0.1896	0.4744
0.1118	0.2633	0.0274	0.2444	0.4586
0.1112	0.2209	0.1659	0.131	0.4739
0.5027	0.1054	0.2435	0.1482	0.4946
0.5144	0.072	0.31	0.0853	0.5246
0.5289	0.081	0.2738	0.1092	0.528
0.5224	0.1261	0.1559	0.2051	0.5055
0.5364	0.0888	0.1955	0.1633	0.5436
0.5841	-0.0416	0.4635	-0.0886	0.6594
0.5384	-0.0214	0.407	-0.0444	0.6518
0.4933	-0.0065	0.3811	-0.0337	0.6531
0.5068	0.0136	0.3473	-0.0146	0.6487
0.496	0.047	0.2836	0.0432	0.6204
0.4731	0.0978	0.2083	0.0837	0.6025
0.4252	0.0457	0.3046	0.0265	0.6153
0.4843	0.0733	0.2627	0.0443	0.6122
0.5676	0.0765	0.2655	0.0447	0.6052
0.4426	0.0416	0.3516	-0.0193	0.6179
0.3966	0.1406	0.1716	0.1434	0.5365
0.3972	0.0701	0.3103	0.0579	0.5542
0.3984	0.0636	0.3199	0.0467	0.5622
0.4263	0.0144	0.4199	-0.0123	0.5706
0.4732	0.0398	0.3774	0.0181	0.5563
0.512	0.0006	0.4606	-0.0205	0.5517
0.4685	0.0238	0.4168	0.0162	0.5352
0.5155	0.0747	0.3199	0.1183	0.4807
0.5206	0.0308	0.4196	0.0272	0.5153
0.5078	0.0581	0.3711	0.0718	0.4922
0.5007	0.1094	0.2853	0.1641	0.4353
0.5118	0.095	0.3117	0.1409	0.4471
0.4701	0.0768	0.365	0.05	0.504
0.4684	0.0636	0.3425	0.0364	0.5518
0.4908	0.0454	0.3489	-0.0026	0.6006
0.4941	0.0614	0.3032	0.0277	0.599
0.4691	0.0388	0.3395	-0.02	0.6324
0.4391	0.0223	0.3654	-0.0448	0.6488
0.4636	0.0401	0.3337	-0.0301	0.6498
0.4273	0.017	0.3965	-0.0839	0.6625
0.4191	0.0496	0.3393	-0.0423	0.6446
0.4191	0.0474	0.3183	0.0069	0.617
0.4541	0.0691	0.2686	0.0375	0.6172
0.4827	0.0379	0.3325	-0.0133	0.6358
0.4275	0.0434	0.3475	-0.0578	0.6595
0.3689	0.0554	0.3354	-0.0581	0.6614
0.3763	0.0661	0.3099	-0.0383	0.6561
0.4631	0.0436	0.3679	-0.0684	0.6489
0.6239	-0.01	0.4575	-0.1148	0.6578
0.6699	0.0212	0.3904	-0.0531	0.632
0.5742	0.0413	0.3265	0.0114	0.6119
0.504	0.0889	0.2142	0.0946	0.595
0.4278	0.1752	0.0807	0.1542	0.5843
0.3822	0.1324	0.1754	0.0654	0.6195
0.3733	0.0935	0.256	-0.0108	0.6535
0.3864	0.1477	0.1188	0.0947	0.6298
0.4257	0.1278	0.1534	0.0612	0.6491
0.4945	0.0644	0.2482	0.0282	0.6504
0.5797	0.0373	0.3127	-0.0071	0.6499
0.488	0.0581	0.2655	0.0275	0.6412
0.4808	0.0987	0.2007	0.0601	0.6352
0.4853	0.1305	0.1244	0.1435	0.5958
0.5371	0.0777	0.2404	0.057	0.6192
0.6409	0.0714	0.25	0.0399	0.6321
0.5788	0.0824	0.2506	0.0352	0.6244
0.5317	0.0121	0.4037	-0.0868	0.6631
0.4555	0.0246	0.3835	-0.0638	0.6465
0.4335	0.006	0.3871	-0.0689	0.6661
0.4156	0.0466	0.3212	-0.0441	0.6688
0.476	0.0627	0.2861	-0.0118	0.6559
0.4383	0.0726	0.2528	0.0105	0.6553
0.3587	0.0384	0.3337	-0.0505	0.6713
0.3821	0.0332	0.3378	-0.0449	0.6664
0.4926	-0.0161	0.4175	-0.069	0.6595
0.612	0.003	0.3759	-0.0261	0.6389
0.5421	0.0005	0.3861	-0.0362	0.6419
0.4187	0.0151	0.374	-0.0155	0.6194
0.3818	0.1273	0.2219	0.121	0.5223
0.3688	0.1269	0.2089	0.1433	0.5128
0.4691	0.0407	0.3331	0.0028	0.6138
0.5335	0.0438	0.2948	0.0232	0.6298
0.5571	0.0317	0.3063	0.0251	0.6287
0.5261	-0.0227	0.4443	-0.0767	0.6495
0.4842	-0.0014	0.4094	-0.0383	0.6252
0.4056	0.0455	0.3251	0.0273	0.5959
0.3916	0.046	0.3219	-0.0056	0.6298
0.3438	0.0523	0.3064	0.006	0.6271
0.4296	0.0899	0.1976	0.084	0.6187
0.4973	0.0598	0.2455	0.0533	0.6328
0.4478	0.0437	0.2727	0.0383	0.6397
0.5132	-0.0162	0.3882	-0.0355	0.6552
0.4983	-0.0425	0.4428	-0.0865	0.6784
0.4053	-0.0164	0.3859	-0.0744	0.6964
0.3669	-0.0001	0.3607	-0.0764	0.7085
0.4715	-0.0274	0.4245	-0.1161	0.7117
0.5763	-0.0557	0.4629	-0.1182	0.7029
0.5261	-0.0363	0.4236	-0.0827	0.6871
0.3238	-0.0346	0.4171	-0.0761	0.6858
0.2954	0.0015	0.334	-0.0105	0.666
0.3278	0.0879	0.1554	0.1106	0.6376
0.4949	0.0293	0.2684	0.0406	0.6542
0.5694	0.0492	0.243	0.0571	0.6433
0.5621	-0.0044	0.3554	-0.0242	0.667
0.512	-0.0118	0.3823	-0.0615	0.6838
0.4041	-0.0301	0.4606	-0.1771	0.7384
0.402	0.0222	0.3503	-0.0812	0.6998
0.4064	0.0139	0.3694	-0.0914	0.7006
0.3878	-0.0195	0.4121	-0.0933	0.6949
0.3959	0.0268	0.315	-0.0189	0.6679
0.4106	-0.0245	0.4315	-0.1133	0.6984
0.3454	0.0108	0.3787	-0.0745	0.6794
0.3237	0.0499	0.2951	-0.0027	0.6514
0.3494	0.083	0.2056	0.0753	0.6277
0.356	0.0476	0.2627	0.0453	0.6355
0.372	0.004	0.3675	-0.0328	0.6539
0.5155	0.034	0.3023	0.0369	0.6201
0.5461	0.027	0.3171	0.0336	0.6146
0.5615	0.0161	0.3641	-0.0036	0.6144
0.4119	-0.004	0.4187	-0.0497	0.625
0.3318	0.022	0.3773	-0.0407	0.6316
0.3684	0.0355	0.3287	0.008	0.6201
0.3836	-0.0027	0.4147	-0.0577	0.637
0.3338	-0.082	0.5801	-0.21	0.7024
0.323	0.0402	0.3777	-0.0933	0.6675
0.392	0.0732	0.3191	-0.0508	0.6502
0.4011	0.1032	0.2586	0.004	0.6256
0.2846	0.1036	0.2633	-0.003	0.6277
0.2732	0.1046	0.2745	0.0022	0.6113
0.2815	0.12	0.2609	0.0058	0.607
0.29	0.1122	0.2722	0.0016	0.6078
0.2638	0.1544	0.2035	0.0488	0.5854
0.2597	0.1283	0.2628	0.0107	0.5911
0.2578	0.1163	0.3043	-0.027	0.5978
0.2669	0.1342	0.2368	0.043	0.5808
0.2807	0.1023	0.3245	-0.0193	0.5859
0.2956	0.117	0.293	0.0247	0.5584
0.2583	0.105	0.3069	0.0276	0.5531
0.2501	0.1137	0.264	0.0449	0.5684
0.2705	0.0807	0.332	-0.042	0.6207
0.2625	0.1344	0.2398	0.0066	0.611
0.2881	0.1429	0.2091	0.014	0.6257
0.3184	0.1222	0.243	-0.0108	0.6369
0.3582	0.0446	0.3582	-0.0925	0.6819
0.3013	-0.0043	0.4476	-0.1591	0.7078
0.2765	0.0691	0.2828	-0.0382	0.6776
0.2657	0.0769	0.2583	-0.0158	0.6742
0.2671	0.0821	0.2479	-0.0067	0.6702
0.306	0.0637	0.2895	-0.0189	0.6575
0.3257	0.1087	0.1835	0.0965	0.6028
0.3059	0.0024	0.4152	-0.0579	0.6327
0.325	-0.0051	0.4196	-0.0516	0.6303
0.3272	0.033	0.3263	0.0201	0.6125
0.3289	-0.0247	0.4386	-0.0832	0.662
0.2989	-0.0129	0.4298	-0.0975	0.674
0.2829	0.0061	0.4162	-0.1075	0.6767
0.261	0.0309	0.3486	-0.0493	0.6629
0.2309	0.0804	0.22	0.0716	0.6223
0.2415	-0.0012	0.3749	-0.0682	0.6911
0.2723	0.0234	0.3224	-0.0214	0.6716
0.3474	0.0427	0.2765	0.045	0.629
0.3806	0.0541	0.2564	0.0648	0.6179
0.3412	0.0892	0.2125	0.0674	0.6247
0.2996	0.0907	0.2372	0.0558	0.6087
0.2438	0.1333	0.1423	0.1438	0.5723
0.2489	0.1318	0.139	0.1651	0.5555
0.2457	0.1328	0.1259	0.1826	0.5516
0.2736	0.025	0.3398	0.009	0.6205
0.2622	0.0014	0.3693	0.0026	0.6211
0.2734	0.0203	0.3169	0.0181	0.638
0.2537	0.0858	0.1673	0.1261	0.6121
0.2071	0.0659	0.2399	0.0259	0.6589
0.2193	-0.0522	0.4907	-0.2174	0.7714
0.3375	-0.0676	0.5279	-0.2461	0.7788
0.3321	0.0189	0.352	-0.0745	0.6992
0.2554	0.0186	0.3669	-0.0891	0.6988
0.2618	0.0689	0.2669	0.0001	0.6582
0.3045	0.0146	0.3778	-0.1012	0.7036
0.2813	0.0541	0.285	0.0013	0.6531
0.2351	-0.0057	0.427	-0.1	0.6684
0.244	-0.0095	0.4358	-0.1062	0.6701
0.2279	0.0017	0.4013	-0.0739	0.663
0.2067	0.1012	0.2246	0.0443	0.6246
0.2229	0.0587	0.2575	0.0707	0.6066
0.2634	0.1184	0.1761	0.1214	0.5789
0.2862	0.1212	0.1388	0.1812	0.5515
0.28	0.1116	0.1566	0.1701	0.5537
0.2882	0.1045	0.1638	0.1649	0.5584
0.2669	0.0652	0.2697	0.0382	0.6187
0.2483	0.1623	0.13	0.1532	0.547
0.2309	0.096	0.3049	0.0241	0.5696
0.2127	0.0921	0.2997	0.0482	0.5539
0.2431	-0.0151	0.493	-0.1172	0.6335
0.2547	0.0541	0.3191	0.0166	0.6028
0.3063	0.06	0.2969	0.0308	0.6048
0.3108	0.0586	0.283	0.0352	0.6179
0.2509	0.046	0.3161	0.0082	0.6251
0.2718	0.0213	0.3654	-0.0342	0.6429
0.3176	0.0574	0.2922	0.0321	0.6133
0.2971	0.05	0.2882	0.0471	0.6074
0.2581	0.0949	0.2054	0.1288	0.5638
0.2087	0.1816	0.0108	0.2883	0.5101
0.2235	0.1508	0.0772	0.2314	0.5329
0.294	0.1348	0.1503	0.1532	0.558
0.2734	0.042	0.317	-0.0114	0.6492
0.2613	-0.0071	0.4221	-0.0911	0.6724
0.2894	-0.0068	0.4117	-0.0863	0.6771
0.2911	0.0573	0.2727	0.0211	0.6406
0.2493	0.0521	0.2937	-0.0045	0.6492
0.2225	0.0483	0.2944	-0.0152	0.6657
0.251	-0.0295	0.469	-0.142	0.6978
0.2317	0.0233	0.3505	-0.0234	0.6448
0.1998	0.0515	0.2986	0.0455	0.5971
0.2356	0.0839	0.2436	0.0754	0.5901
0.262	0.0637	0.2964	-0.0135	0.6471
0.2744	0.0817	0.2466	0.03	0.637
0.2435	0.0007	0.3753	-0.0686	0.6877
0.2438	0.039	0.3089	-0.0322	0.6803
0.2835	-0.0046	0.3981	-0.1129	0.7156
0.2832	0.0278	0.3347	-0.0563	0.6892
0.2851	0.0888	0.1857	0.0953	0.623
0.3168	0.0048	0.336	0.0131	0.6403
0.2541	0.0395	0.2837	0.0467	0.6243
0.1965	0.0188	0.3483	0.0017	0.6256
0.1975	0.0106	0.3733	-0.023	0.6318
0.2389	0.0187	0.3473	-0.014	0.64
0.2587	0.0602	0.2362	0.068	0.6264
0.2499	0.0005	0.3473	-0.0296	0.6754
0.236	-0.015	0.378	-0.0496	0.6798
0.2328	-0.0216	0.4301	-0.1101	0.6974
0.2425	0.0907	0.2347	0.0199	0.6511
0.2542	0.0907	0.2366	0.0209	0.647
0.2204	0.053	0.2754	0.0384	0.6275
0.2066	0.1134	0.1596	0.1266	0.596
0.2054	0.1023	0.1881	0.1034	0.6017
0.1908	0.1569	0.0962	0.1895	0.5505
0.1824	0.0014	0.4554	-0.118	0.6558
0.196	0.0332	0.4082	-0.0565	0.6088
0.2019	-0.0002	0.481	-0.1063	0.6209
0.1902	0.0629	0.3662	0.0869	0.4782
0.1764	0.065	0.3894	0.0275	0.5129
0.1876	0.1042	0.2814	0.1	0.5065
0.1681	0.116	0.2212	0.1858	0.472
0.1444	0.1407	0.2219	0.1534	0.479
0.1319	0.1498	0.2405	0.1164	0.489
0.1278	0.1593	0.2416	0.1172	0.4754
0.117	0.1391	0.3019	0.07	0.4799
0.4843	0.0696	0.3413	0.0666	0.5168
0.4777	0.0866	0.2771	0.1032	0.526
0.451	0.0293	0.3728	0.0159	0.5745
0.4554	0.0626	0.2789	0.0884	0.563
0.4267	-0.0101	0.3869	-0.0119	0.6279
0.4645	-0.0364	0.4396	-0.0676	0.6562
0.5504	-0.0035	0.3563	-0.0046	0.6421
0.553	-0.006	0.3613	-0.0091	0.6441
0.4853	0.0233	0.3235	0.0178	0.6298
0.4734	0.0384	0.3043	0.0369	0.6153
0.4704	0.0362	0.3286	0.0096	0.6197
0.4345	0.0688	0.2741	0.0388	0.6118
0.4353	0.1042	0.2038	0.0901	0.5948
0.4966	0.1074	0.2034	0.0897	0.5917
0.4653	0.0903	0.2468	0.0548	0.6004
0.4284	0.0987	0.265	0.0726	0.5583
0.4288	0.0404	0.3834	0.0079	0.5633
0.3903	0.0238	0.4262	-0.0264	0.5713
0.4039	0.0218	0.4307	-0.0054	0.5473
0.4436	-0.0322	0.532	-0.0675	0.5605
0.4495	0.0402	0.3735	0.0933	0.4844
0.4558	0.0948	0.2756	0.1804	0.4402
0.5628	0.0433	0.4476	0.079	0.4256
0.5984	0.0842	0.3951	0.1172	0.4007
0.5487	0.0844	0.3943	0.1179	0.4005
0.5631	0.1892	0.1298	0.3215	0.3532
0.5603	0.1464	0.2114	0.2474	0.39
0.5296	0.1103	0.2649	0.1829	0.436
0.511	0.0501	0.3596	0.05	0.5331
0.5277	0.0539	0.3234	0.0649	0.5502
0.5167	0.0865	0.2657	0.0491	0.5906
0.513	0.1012	0.2089	0.0926	0.5871
0.518	0.0511	0.312	-0.0005	0.627
0.4272	0.0333	0.3394	-0.0298	0.6475
0.4155	-0.0461	0.5288	-0.2017	0.7098
0.4166	-0.0035	0.4271	-0.1207	0.6887
0.408	0.0472	0.297	0.0438	0.6018
0.4723	0.1031	0.1966	0.1026	0.5903
0.4762	0.0629	0.2818	0.0289	0.6197
0.4093	0.0292	0.3873	-0.0846	0.6615
0.3537	0.0355	0.3922	-0.1078	0.6737
0.3574	0.0443	0.365	-0.0816	0.668
0.4686	0.0601	0.3302	-0.0462	0.6512
0.6188	-0.0033	0.4344	-0.0914	0.653
0.5941	0.02	0.3707	-0.0124	0.6131
0.4912	0.0252	0.3536	0.0042	0.6096
0.5084	0.0529	0.285	0.0529	0.6022
0.5699	0.0712	0.2478	0.0697	0.6034
0.4155	0.0457	0.3211	-0.0313	0.6561
0.4021	0.0739	0.2849	-0.0251	0.6579
0.4316	0.1244	0.1561	0.0755	0.635
0.443	0.0582	0.2709	-0.0002	0.6618
0.5293	0.0995	0.1957	0.0928	0.6046
0.5658	0.058	0.2817	0.0185	0.6353
0.4876	0.0753	0.2469	0.0577	0.6134
0.4995	0.1003	0.2205	0.0504	0.6223
0.3955	0.0788	0.2445	0.0596	0.6097
0.4555	0.0625	0.2729	0.0372	0.6211
0.5773	0.065	0.275	0.0298	0.6243
0.5743	0.0736	0.2632	0.0324	0.6227
0.5356	0.0838	0.2364	0.0527	0.6171
0.4007	0.0655	0.2648	0.0398	0.6194
0.4606	0.0145	0.3611	-0.0429	0.6586
0.4935	0.0013	0.3844	-0.0645	0.6713
0.4762	0.0008	0.3906	-0.0725	0.6734
0.4506	0.0157	0.3951	-0.1007	0.6834
0.3741	0.0465	0.3454	-0.0739	0.6761
0.3945	0.0306	0.367	-0.0696	0.6637
0.4715	0.0123	0.4043	-0.0917	0.6678
0.608	-0.042	0.4844	-0.1241	0.673
0.6152	-0.0303	0.4529	-0.0996	0.669
0.5365	-0.005	0.4412	-0.1191	0.6772
0.5098	0.0921	0.2742	0.0407	0.5876
0.4139	-0.0388	0.5235	-0.1135	0.6206
0.5588	0.0168	0.3422	-0.0038	0.6349
0.6186	-0.0085	0.3942	-0.0385	0.6434
0.5311	-0.0103	0.4135	-0.0348	0.6255
0.5539	-0.0198	0.4476	-0.0649	0.6309
0.5298	0.0222	0.376	-0.0101	0.6038
0.3968	0.0418	0.343	-0.0206	0.6279
0.3323	0.0717	0.2935	-0.0149	0.643
0.3561	0.1391	0.126	0.1036	0.6239
0.3905	0.0268	0.3492	-0.0308	0.65
0.4403	0.0231	0.334	-0.0045	0.6424
0.4696	-0.0092	0.3839	-0.0234	0.6411
0.5024	-0.036	0.4338	-0.0721	0.6667
0.3985	-0.029	0.4139	-0.0677	0.6759
0.3511	0.008	0.3303	-0.0617	0.7177
0.3802	-0.0159	0.4074	-0.1342	0.7356
0.5169	-0.0003	0.3775	-0.0811	0.6969
0.5809	0.0199	0.3228	-0.0093	0.6586
0.5589	-0.0005	0.3606	-0.0435	0.676
0.3411	-0.0099	0.39	-0.0711	0.682
0.3071	0.0964	0.1408	0.128	0.6246
0.4258	0.0266	0.2863	0.0306	0.6488
0.5566	0.0199	0.3072	0.0189	0.6472
0.5986	0.0066	0.338	-0.0039	0.6532
0.5147	0.01	0.3281	-0.0024	0.658
0.4403	0.025	0.2972	0.0132	0.6581
0.4333	0.0011	0.3833	-0.0855	0.6918
0.4607	-0.001	0.3852	-0.0829	0.6934
0.4322	-0.0276	0.423	-0.0966	0.6955
0.4185	0.0067	0.3317	-0.0118	0.6658
0.4484	0.0242	0.3127	-0.0114	0.6678
0.3558	-0.0041	0.3894	-0.075	0.6851
0.3018	0.0098	0.353	-0.051	0.6823
0.3738	0.0379	0.2811	0.033	0.6397
0.3891	0.0552	0.2613	0.0368	0.6391
0.4397	0.0413	0.2796	0.0621	0.609
0.4875	0.0348	0.3122	0.0328	0.6132
0.5457	-0.022	0.4222	-0.0369	0.6288
0.5533	0.0187	0.3572	0.003	0.6125
0.4797	0.0275	0.3549	0.0079	0.5994
0.3768	0.0378	0.3569	-0.008	0.602
0.3367	0.0565	0.3082	0.0359	0.5907
0.3363	0.0456	0.3238	0.0303	0.5916
0.3334	-0.0894	0.5936	-0.2171	0.7049
0.3398	0.0564	0.3504	-0.0701	0.654
0.3705	0.0738	0.3132	-0.0445	0.6474
0.3172	0.0922	0.2815	-0.0112	0.6274
0.2656	0.0852	0.2946	0.0021	0.6096
0.2588	0.0708	0.3096	0.003	0.6091
0.3165	0.13	0.2013	0.0666	0.5951
0.329	0.1308	0.1997	0.068	0.5944
0.2977	0.1639	0.1304	0.1187	0.5829
0.2816	0.1079	0.2593	0.0227	0.6069
0.2964	0.0913	0.3464	-0.048	0.6014
0.2754	0.0892	0.3378	-0.0306	0.5992
0.2917	0.0793	0.3784	-0.0619	0.5982
0.2908	0.2128	0.113	0.1739	0.4935
0.2754	0.1905	0.1444	0.1621	0.4946
0.2455	0.1106	0.3134	-0.0182	0.5863
0.249	0.0907	0.3252	-0.0479	0.623
0.2409	0.0904	0.3259	-0.0486	0.6233
0.2522	0.1576	0.1673	0.083	0.5828
0.2611	0.1503	0.1639	0.0995	0.579
0.3906	0.057	0.3051	0.0196	0.6098
0.3907	-0.0291	0.4521	-0.1146	0.684
0.3575	-0.0364	0.4449	-0.1069	0.6907
0.2814	0.0528	0.2968	-0.0326	0.6773
0.2723	0.135	0.1231	0.1261	0.6108
0.3094	0.1343	0.1237	0.1365	0.6015
0.3062	0.0733	0.2779	0.0237	0.6219
0.2901	0.0009	0.4081	-0.047	0.6315
0.2827	-0.0077	0.4236	-0.0562	0.6333
0.3247	0.0147	0.3576	-0.012	0.6317
0.357	-0.0131	0.4039	-0.0512	0.6548
0.3389	-0.0056	0.4183	-0.1058	0.6889
0.3887	0.009	0.3919	-0.0628	0.6544
0.3762	0.1533	0.0914	0.2077	0.5391
0.3106	0.166	0.0464	0.2438	0.5367
0.2771	0.0913	0.1896	0.1096	0.6053
0.307	0.0748	0.2108	0.0962	0.612
0.3039	0.0268	0.3027	0.02	0.6443
0.3303	0.0853	0.1793	0.1235	0.604
0.2749	0.1741	0.0183	0.1974	0.6023
0.2306	0.0402	0.3065	-0.0208	0.6647
0.2627	0.0286	0.3398	-0.0498	0.6722
0.294	0.1217	0.1527	0.1458	0.5705
0.2999	0.1002	0.1904	0.1156	0.5867
0.2675	0.0179	0.3774	-0.0341	0.6346
0.2148	0.0489	0.2995	0.0283	0.619
0.2399	0.0778	0.19	0.124	0.6002
0.2432	0.0561	0.244	0.0642	0.6268
0.2022	0.0586	0.2573	0.0127	0.6624
0.2558	0.0105	0.3663	-0.1026	0.718
0.3814	-0.0546	0.4894	-0.211	0.7708
0.37	-0.0269	0.3943	-0.0679	0.6931
0.2448	-0.0225	0.4165	-0.0811	0.6799
0.2441	0.0009	0.3703	-0.0398	0.6608
0.3007	-0.0012	0.4163	-0.1318	0.7106
0.2692	-0.0105	0.3994	-0.0638	0.6664
0.2652	-0.0498	0.5063	-0.1439	0.6796
0.2984	-0.0471	0.4898	-0.1245	0.6749
0.2546	-0.0411	0.489	-0.1325	0.6771
0.2119	0.0609	0.2949	0.0161	0.6222
0.2378	0.1514	0.0902	0.1913	0.5609
0.2918	0.1621	0.0709	0.2056	0.5554
0.3339	0.1139	0.1438	0.1718	0.5634
0.2919	0.1003	0.1783	0.1504	0.5614
0.2684	0.0668	0.2221	0.1389	0.563
0.2614	0.1085	0.1769	0.1407	0.5651
0.2633	0.1386	0.1518	0.1728	0.53
0.2374	0.0817	0.3006	0.076	0.5353
0.2171	0.0915	0.2631	0.1355	0.5023
0.2503	0.1262	0.1859	0.192	0.4893
0.278	0.0359	0.3588	-0.0071	0.6059
0.3058	0.0497	0.3138	0.0041	0.6244
0.2735	0.0575	0.3108	-0.0128	0.6375
0.245	0.0664	0.2933	0.0094	0.6253
0.2955	0.0298	0.3448	-0.0183	0.6388
0.3109	0.0736	0.2473	0.0657	0.6081
0.3216	0.0691	0.2632	0.0497	0.6115
0.2894	0.0545	0.3065	0.0155	0.6167
0.2498	0.0981	0.2183	0.0951	0.5813
0.2601	0.1903	0.0055	0.2548	0.5423
0.2854	0.084	0.2199	0.0603	0.6303
0.2554	0.0582	0.2671	0.0038	0.6666
0.2617	0.0718	0.251	0.0057	0.6668
0.2775	0.0465	0.2758	0.0079	0.6637
0.2556	0.1116	0.1881	0.0596	0.6324
0.2149	0.0311	0.3551	-0.0448	0.6505
0.2105	0.0883	0.2158	0.0635	0.6227
0.225	0.0988	0.206	0.1036	0.5855
0.2121	0.0532	0.294	0.0264	0.6213
0.2022	-0.0422	0.531	-0.1618	0.6682
0.2336	0.0758	0.2987	-0.0176	0.6376
0.2478	0.125	0.2256	-0.0261	0.6714
0.2588	0.0562	0.295	-0.023	0.6652
0.228	0.0155	0.3391	-0.0342	0.6744
0.2558	0.0587	0.2523	0.0447	0.6388
0.2817	0.0176	0.356	-0.0704	0.693
0.2749	0.0503	0.2928	-0.0154	0.6678
0.2875	0.1573	0.0831	0.1327	0.6238
0.2631	0.144	0.1227	0.1041	0.6262
0.2501	-0.0226	0.4277	-0.0736	0.663
0.211	-0.0234	0.4564	-0.0882	0.6481
0.2089	-0.01	0.4248	-0.0683	0.6446
0.264	-0.0226	0.4348	-0.0854	0.6646
0.278	0.0495	0.228	0.0951	0.6185
0.267	0.1311	0.0759	0.2095	0.5754
0.2454	0.0115	0.338	-0.0133	0.6576
0.2202	0.0398	0.3076	-0.0001	0.6475
0.2333	0.0518	0.2761	0.0184	0.6483
0.2283	0.0549	0.2504	0.0579	0.6332
0.2173	-0.0306	0.4038	-0.0342	0.6545
0.1937	0.0902	0.1666	0.1577	0.5808
0.1873	0.1543	0.0612	0.2424	0.5365
0.1907	0.1763	0.0403	0.2569	0.5201
0.1676	0.1433	0.1755	0.16	0.515
0.1911	0.1493	0.2013	0.1655	0.4796
0.206	0.1024	0.3172	0.0779	0.4999
0.1846	0.0502	0.4015	0.0429	0.4993
0.1807	0.1698	0.1726	0.1706	0.4804
0.1664	0.107	0.3033	0.0483	0.5337
0.1518	0.1566	0.1859	0.174	0.4759
0.1414	0.1351	0.2414	0.1337	0.4831
0.1319	0.1838	0.1621	0.1767	0.4714
0.1393	0.2053	0.1314	0.2105	0.4463
0.1236	0.1352	0.2678	0.1235	0.4655
0.4391	0.0481	0.4064	0.0087	0.5324
0.4417	0.0827	0.2755	0.1108	0.5233
0.41	0.029	0.3732	0.0156	0.5743
0.4253	0.153	0.0991	0.2034	0.5366
0.4492	0.0875	0.216	0.0769	0.6138
0.4489	0.0686	0.2496	0.0384	0.6371
0.4944	0.0048	0.3366	0.009	0.6395
0.4667	-0.0264	0.4106	-0.0471	0.6539
0.4643	0.0203	0.3241	0.0252	0.6244
0.4853	0.0507	0.2752	0.0506	0.618
0.5047	0.0509	0.3057	0.0197	0.6184
0.4773	0.0767	0.2632	0.0446	0.6102
0.3979	0.1176	0.1797	0.1164	0.5798
0.3887	0.1198	0.1788	0.1163	0.5779
0.4415	0.1008	0.2102	0.1004	0.581
0.5324	0.0273	0.4044	-0.0518	0.6166
0.4379	0.0203	0.4302	-0.0363	0.5821
0.4075	0.0295	0.4191	-0.0158	0.5624
0.5743	0.1339	0.2406	0.2243	0.3946
0.5515	0.1001	0.2512	0.1707	0.4689
0.5695	0.0465	0.3439	0.055	0.5459
0.5395	-0.0272	0.4793	-0.08	0.6205
0.5183	0.0603	0.2637	0.0801	0.5851
0.5622	0.0716	0.2393	0.0876	0.5906
0.5227	0.0086	0.3868	-0.0822	0.6793
0.4471	-0.0261	0.4723	-0.1604	0.7063
0.3824	-0.0344	0.4995	-0.1776	0.705
0.4074	0.001	0.4202	-0.0961	0.6671
0.451	0.0636	0.2959	-0.0001	0.6327
0.4291	0.0531	0.3209	-0.0282	0.6466
0.3865	0.0269	0.3953	-0.0926	0.6632
0.3869	0.0814	0.3019	-0.0274	0.6369
0.378	0.091	0.2698	0.0051	0.6293
0.4234	0.0803	0.2745	0.0144	0.626
0.5307	0.0542	0.3112	0.0215	0.6067
0.4991	0.1003	0.219	0.1079	0.5658
0.4333	0.0195	0.3875	-0.0225	0.6098
0.4659	-0.0006	0.4253	-0.0558	0.6263
0.5961	0.0567	0.292	0.0388	0.605
0.5195	0.0295	0.3277	-0.0118	0.6468
0.477	0.0132	0.3762	-0.0607	0.6617
0.5245	0.0314	0.3232	-0.0199	0.6561
0.5066	0.0318	0.3399	-0.04	0.6602
0.5598	0.1015	0.1913	0.096	0.604
0.5501	0.0514	0.3025	-0.0112	0.6513
0.5072	0.0534	0.2919	0.0177	0.6304
0.4728	0.0523	0.2991	0.0112	0.6301
0.405	0.0525	0.3105	0.0066	0.6229
0.4249	0.0473	0.3318	-0.0099	0.622
0.5099	0.0057	0.4213	-0.0861	0.6511
0.5701	0.0731	0.2681	0.0311	0.618
0.4848	0.0403	0.3374	-0.0212	0.6362
0.446	0.0999	0.1982	0.0889	0.6039
0.5777	0.0351	0.3175	-0.003	0.6427
0.6165	0.0176	0.354	-0.0379	0.6573
0.5258	0.0012	0.3919	-0.0606	0.66
0.5108	0.0115	0.3869	-0.0689	0.6628
0.4654	0.0407	0.3497	-0.0714	0.6751
0.4331	0.0096	0.4038	-0.1013	0.6811
0.467	-0.0097	0.4406	-0.11	0.6715
0.5967	-0.0297	0.4716	-0.1239	0.674
0.537	0.0007	0.4176	-0.108	0.683
0.4645	0.043	0.3215	-0.0298	0.6577
0.4541	0.0451	0.3238	-0.0002	0.6239
0.4457	0.0644	0.3186	0.0186	0.5894
0.4825	0.0233	0.3213	0.0435	0.6016
0.4756	-0.0252	0.4231	-0.0541	0.6467
0.4989	0.003	0.373	0.0013	0.6157
0.4901	0.0175	0.3759	-0.0235	0.6238
0.4695	-0.0117	0.4474	-0.0867	0.6435
0.3978	0.0197	0.3849	-0.0544	0.6418
0.331	0.0418	0.3784	-0.0784	0.6516
0.3126	0.0114	0.4398	-0.1412	0.6876
0.3223	0.007	0.4291	-0.1057	0.6666
0.393	0.0362	0.3309	-0.0136	0.6416
[truncated: 51,144 more rows]

## Sheet: Time = 6 hr
Int	C1	C2	C3	C4
0.6363	0.1444	0.1129	0.1198	0.6132
0.5488	0.0032	0.4019	-0.1455	0.7322
0.4826	0.022	0.3733	-0.1211	0.7157
0.5865	0.0302	0.3653	-0.0799	0.6746
0.7029	0.0053	0.4118	-0.0983	0.6734
0.5819	0.0097	0.3993	-0.0644	0.6473
0.5271	0.0424	0.3326	-0.0042	0.6208
0.476	0.0579	0.2999	0.0284	0.6054
0.6607	0.0369	0.3568	-0.0174	0.6149
0.7462	-0.0105	0.4489	-0.0976	0.6505
0.7299	-0.0041	0.425	-0.0853	0.6548
0.6854	0.0163	0.3894	-0.0625	0.6477
0.5627	0.0201	0.3752	-0.0336	0.6304
0.6045	0.0581	0.3025	0.0317	0.6009
0.5518	0.0507	0.3139	0.0266	0.6018
0.8484	0.0846	0.2497	0.0651	0.5922
0.735	-0.0193	0.4786	-0.1168	0.6483
0.768	0.0442	0.3365	0.0315	0.5772
0.8654	0.068	0.3182	0.0319	0.5706
0.6678	0.0803	0.2983	0.0431	0.5669
0.5066	0.0125	0.4439	-0.0993	0.6323
0.5591	0.078	0.2704	0.0255	0.6152
0.5993	0.0921	0.2619	-0.0193	0.6572
0.5662	0.1137	0.2182	0.0201	0.6397
0.5755	0.1184	0.2392	0.0214	0.6135
0.6221	0.1495	0.1706	0.0927	0.5813
0.596	0.1559	0.1504	0.1075	0.5805
0.6493	0.1377	0.1759	0.0775	0.6019
0.6738	0.0751	0.3098	-0.0369	0.6421
0.6243	0.0565	0.3668	-0.0821	0.6497
0.6686	0.04	0.4324	-0.1344	0.6552
0.6248	0.1106	0.2932	-0.0058	0.5949
0.6253	0.1166	0.2806	0.0063	0.5893
0.6325	0.0957	0.3047	0.0032	0.5889
0.7662	0.0519	0.3609	-0.0415	0.6215
0.8376	-0.0276	0.485	-0.1334	0.6672
0.8431	-0.0125	0.4465	-0.1023	0.6587
0.7964	-0.0506	0.5168	-0.1434	0.6684
0.7678	0.0089	0.3698	-0.0025	0.6148
0.8368	0.0162	0.354	0.0158	0.6048
0.8432	-0.0133	0.4289	-0.0561	0.6277
0.5912	-0.0309	0.5016	-0.1381	0.6554
0.6569	-0.0147	0.4444	-0.0962	0.655
0.735	-0.0439	0.493	-0.1191	0.6617
0.7356	-0.0301	0.4506	-0.0826	0.6538
0.633	0.031	0.338	0.0046	0.6175
0.555	0.0904	0.2352	0.0578	0.6081
0.4751	0.0921	0.2337	0.0582	0.6042
0.4738	0.2049	0.0086	0.2828	0.4936
0.7637	0.0227	0.4803	0.0674	0.4253
0.596	0.0389	0.4164	-0.0571	0.5956
0.6016	-0.0358	0.509	-0.1406	0.6593
0.4448	-0.113	0.6336	-0.246	0.7178
0.456	-0.1129	0.6026	-0.222	0.7253
0.6349	-0.051	0.4607	-0.1147	0.6966
0.8011	0.0081	0.3325	0.0077	0.6436
0.8318	0.0056	0.3417	0.0035	0.6438
0.8349	0.0013	0.3549	-0.0152	0.6539
0.6007	-0.0174	0.4013	-0.089	0.6985
0.5722	0.0035	0.3925	-0.1078	0.7043
0.6769	0.0208	0.3281	-0.0014	0.6425
0.6143	-0.0288	0.4546	-0.0916	0.6573
0.6698	0.0342	0.3252	0.0305	0.6018
0.6926	-0.0106	0.402	-0.005	0.6049
0.5953	-0.0192	0.4169	-0.0181	0.6125
0.5268	0.0139	0.368	-0.0025	0.6139
0.4759	0.0426	0.3131	0.0497	0.5879
0.5512	0.0138	0.3586	0.0275	0.591
0.5743	0.051	0.3081	0.0427	0.5889
0.5577	0.0805	0.2568	0.0762	0.5773
0.5244	0.0492	0.3442	0.0261	0.5704
0.5489	0.0798	0.2633	0.0986	0.5475
0.6806	0.0958	0.1935	0.1664	0.5348
0.6174	0.1043	0.165	0.1945	0.5289
0.7258	0.0994	0.2113	0.1319	0.5514
0.8717	0.0803	0.2503	0.0971	0.5665
0.8553	-0.0127	0.4199	-0.0445	0.6317
0.7205	0.0145	0.3375	0.0338	0.6066
0.6407	-0.0215	0.393	0.0157	0.6045
0.556	-0.0242	0.4345	-0.0262	0.6077
0.6107	-0.0293	0.4446	-0.0328	0.6093
0.9212	0.0057	0.3673	0.0142	0.6041
0.9088	-0.0117	0.4088	-0.0173	0.6124
0.9379	-0.0076	0.4015	-0.0123	0.6105
0.5598	-0.0175	0.4431	-0.0565	0.6236
0.4298	-0.0459	0.4985	-0.0985	0.6398
0.5713	-0.0485	0.5013	-0.0951	0.636
0.8897	-0.0353	0.4552	-0.0095	0.5821
0.7754	-0.0715	0.5571	-0.1214	0.6291
0.5291	0.0594	0.306	0.0297	0.5957
0.5281	0.0674	0.2862	0.0485	0.5894
0.6363	0.0653	0.3149	0.067	0.5469
0.6512	0.0426	0.3444	0.0595	0.5479
0.3511	-0.0215	0.4494	-0.0305	0.5936
0.4229	-0.0565	0.5325	-0.0934	0.6101
0.4041	-0.0447	0.5011	-0.0669	0.6037
0.3977	0.0643	0.306	0.0707	0.5529
0.3608	0.0698	0.2783	0.0978	0.5467
0.3149	0.0081	0.4321	-0.0217	0.5754
0.3101	-0.0066	0.4726	-0.06	0.5854
0.323	-0.0821	0.6681	-0.2061	0.6139
0.3114	-0.0894	0.6212	-0.1712	0.6292
0.349	-0.0578	0.5225	-0.1057	0.6294
0.3101	-0.035	0.4691	-0.0557	0.6113
0.31	0.029	0.3751	-0.0232	0.6089
0.3149	0.0511	0.3499	-0.0278	0.6167
0.3319	0.0336	0.3948	-0.0698	0.6298
0.3017	0.024	0.4116	-0.0779	0.6329
0.2799	0.0185	0.4079	-0.0525	0.616
0.3309	0.0143	0.3907	-0.012	0.5984
0.3597	0.0701	0.2911	0.0544	0.5761
0.3637	0.0703	0.316	0.0091	0.5947
0.3413	0.0735	0.3111	-0.0036	0.6088
0.3308	0.0593	0.3309	-0.028	0.6273
0.3896	0.0447	0.3609	-0.0557	0.6406
0.3655	0.047	0.3623	-0.0529	0.6352
0.3269	0.0721	0.3045	0.0055	0.6099
0.3559	0.0021	0.4125	-0.0491	0.6263
0.3747	0.0414	0.3429	-0.0055	0.6138
0.3705	0.1197	0.1896	0.0903	0.591
0.3658	0.0752	0.2982	0.0065	0.612
0.4163	0.0398	0.343	-0.0053	0.6131
0.4825	-0.0064	0.4339	-0.0568	0.6195
0.4627	0.0073	0.4006	-0.0053	0.5866
0.4019	0.0539	0.3597	-0.0233	0.6008
0.3761	0.0602	0.342	-0.0311	0.6195
0.2958	0.0073	0.5143	-0.2144	0.6861
0.3128	0.0444	0.4508	-0.1484	0.6466
0.3307	0.0759	0.3838	-0.0822	0.6151
0.3507	0.0852	0.3355	-0.0001	0.5708
0.3453	0.0976	0.3063	0.0148	0.5716
0.3364	0.1027	0.2895	0.0207	0.5759
0.3579	0.0909	0.3088	0.0021	0.5875
0.397	0.0927	0.2811	0.0316	0.5878
0.4869	0.0615	0.3097	0.064	0.5561
0.5196	0.0243	0.3864	0.0012	0.5794
0.3978	0.0752	0.3139	0.0358	0.5662
0.3705	0.0906	0.3338	-0.0156	0.5797
0.3414	0.0844	0.3421	-0.0099	0.5702
0.3482	0.111	0.3027	0.0044	0.5721
0.3029	0.0493	0.4054	-0.0671	0.6045
0.2739	0.1015	0.3278	-0.0267	0.5892
0.3119	0.0844	0.3313	0.0092	0.5666
0.3589	0.1048	0.2848	0.0482	0.5536
0.3673	0.0239	0.4386	-0.084	0.6126
0.4043	-0.0148	0.4762	-0.1101	0.6377
0.3373	-0.0423	0.5392	-0.1731	0.6649
0.333	-0.0516	0.5466	-0.1693	0.6639
0.2918	0.0086	0.4664	-0.1558	0.6731
0.2915	-0.0182	0.5102	-0.2015	0.702
0.2934	0.0336	0.433	-0.1702	0.6965
0.2607	0.0557	0.3843	-0.1232	0.6765
0.2431	0.1233	0.2771	-0.0048	0.5991
0.2458	0.1254	0.268	0.0053	0.5971
0.2828	0.0812	0.3487	-0.0418	0.6077
0.2545	0.0884	0.3291	-0.0131	0.5908
0.2527	0.1195	0.2669	0.0511	0.5572
0.2199	0.0741	0.3956	-0.0254	0.5515
0.2021	-0.0098	0.5591	-0.1634	0.6104
0.1768	0.0583	0.4026	-0.0046	0.5399
0.1756	0.1915	0.1624	0.1523	0.4875
0.1668	0.1332	0.3326	-0.0019	0.5298
0.16	0.1132	0.3866	-0.048	0.5408
0.1552	0.0404	0.5592	-0.1648	0.5619
0.1633	0.1229	0.3759	0.0314	0.4647
0.1648	0.133	0.3854	0.0477	0.4309
0.1495	0.2663	0.2125	0.3077	0.2083
0.1162	0.3046	0.0901	0.3833	0.2139
0.1051	0.3812	-0.0295	0.3921	0.2507
0.1054	0.2393	0.254	0.1268	0.3763
0.1071	0.2828	0.1195	0.182	0.4054
0.1336	0.2028	0.2631	0.0573	0.4712
0.1324	0.0912	0.4295	-0.0226	0.5006
0.1224	-0.0332	0.6545	-0.1374	0.5145
0.1131	0.001	0.627	-0.1025	0.469
0.1145	0.0032	0.5896	-0.0766	0.479
0.5833	0.0821	0.2503	0.0383	0.6203
0.5329	0.0648	0.2741	0.0131	0.6383
0.4519	0.013	0.3681	-0.0587	0.6677
0.5266	0.0517	0.3128	-0.029	0.6539
0.579	0.0138	0.4133	-0.1022	0.6658
0.5057	0.0211	0.3995	-0.089	0.6592
0.4995	0.0545	0.326	-0.0122	0.6243
0.4893	0.0865	0.2625	0.0517	0.592
0.6831	0.0668	0.2917	0.0506	0.5839
0.801	-0.0085	0.4391	-0.085	0.6471
0.7108	-0.0062	0.4339	-0.0824	0.6473
0.6926	0.0091	0.398	-0.0543	0.6393
0.7406	0.0179	0.3842	-0.0379	0.6282
0.8793	0.0764	0.2878	0.0678	0.5612
0.9405	0.0592	0.3227	0.0363	0.5752
0.9052	0.0589	0.3264	0.0286	0.5798
0.6282	0.0283	0.3725	0.0019	0.5894
0.6697	0.0426	0.3452	0.032	0.5734
0.7302	0.0607	0.3157	0.0645	0.5515
0.5592	0.1163	0.2153	0.1176	0.5437
0.5006	0.1145	0.2173	0.1069	0.5532
0.5444	0.087	0.2828	-0.0024	0.6252
0.5869	0.0783	0.3064	-0.0609	0.6676
0.5346	0.0846	0.3086	-0.0526	0.6504
0.5081	0.1013	0.2848	-0.0173	0.6227
0.5908	0.1531	0.1644	0.0992	0.5774
0.578	0.1247	0.1978	0.0948	0.5773
0.7369	0.1024	0.2396	0.054	0.5985
0.723	0.0861	0.2818	0.0182	0.6061
0.7415	0.1115	0.238	0.064	0.5791
0.749	0.0811	0.3438	-0.0378	0.6057
0.6349	0.1422	0.2262	0.0591	0.5651
0.5399	0.1417	0.2294	0.0551	0.5658
0.5438	0.1239	0.242	0.0552	0.5708
0.645	0.1293	0.1974	0.0988	0.5664
0.772	0.084	0.255	0.0789	0.5735
0.8154	0.0049	0.4043	-0.0437	0.6267
0.728	-0.0036	0.4185	-0.051	0.6282
0.8341	0.0138	0.369	0.004	0.6041
0.7812	-0.0021	0.4055	-0.0274	0.6136
0.7399	0.013	0.3741	-0.0094	0.6092
0.6133	-0.0276	0.4718	-0.1211	0.6634
0.6826	0.0266	0.3264	-0.0034	0.64
0.7845	0.0366	0.2953	0.0316	0.6275
0.625	-0.0425	0.48	-0.1223	0.6783
0.5294	0.0734	0.2626	0.0272	0.6281
0.5315	0.0787	0.2473	0.029	0.6358
0.526	0.1104	0.2101	0.0446	0.6256
0.4917	0.0737	0.2585	0.0502	0.6093
0.5498	0.0679	0.25	0.151	0.5218
0.7118	0.0556	0.3715	0.0674	0.4987
0.6315	0.0044	0.4203	-0.0128	0.5806
0.5892	0.0105	0.4086	-0.0492	0.6228
0.4711	-0.0327	0.457	-0.0786	0.6481
0.4527	0.0054	0.3633	-0.0109	0.6349
0.653	-0.0045	0.3619	-0.0103	0.6465
0.7484	0.0017	0.3525	-0.0161	0.6562
0.734	0.0114	0.3454	-0.0208	0.6574
0.5792	0.0431	0.254	0.0386	0.6553
0.5886	0.0271	0.3113	0.0051	0.6489
0.7742	-0.0021	0.383	-0.0433	0.6534
0.5517	-0.0234	0.4436	-0.0817	0.6529
0.559	0.0565	0.2937	0.0389	0.6031
0.7541	0.0468	0.3229	0.0155	0.6069
0.8088	-0.006	0.3994	-0.0158	0.6149
0.621	0.0085	0.3632	0.0113	0.6089
0.5522	-0.0006	0.3896	-0.0102	0.6125
0.5247	0.0035	0.369	0.0278	0.59
0.5747	0.0129	0.3523	0.0423	0.5822
0.6275	0.0866	0.2256	0.1206	0.5583
0.551	0.0902	0.2282	0.1146	0.5572
0.6139	0.1177	0.1658	0.1736	0.5342
0.7438	0.1246	0.1471	0.1889	0.5309
0.6371	0.1159	0.1517	0.1956	0.5289
0.8077	0.0934	0.2099	0.1535	0.5366
0.9103	0.0519	0.303	0.0684	0.5687
0.8928	0.0146	0.3519	0.053	0.5737
0.7434	0.0094	0.3392	0.0707	0.5725
0.6368	-0.0168	0.399	0.0261	0.5844
0.5711	0.0518	0.262	0.1149	0.5631
0.5506	0.0194	0.3261	0.0576	0.5895
0.7747	0.0186	0.3287	0.0549	0.5901
0.8591	-0.0329	0.4311	0.0081	0.5861
0.9669	-0.0284	0.4242	0.0138	0.5823
0.7995	-0.0755	0.5264	-0.0857	0.6268
0.7557	-0.04	0.4523	-0.035	0.6154
0.8457	0.0023	0.3755	0.0432	0.5725
0.9198	-0.0086	0.4028	0.0347	0.5638
0.6101	0.0831	0.2982	0.0359	0.5771
0.4601	0.1074	0.273	0.0348	0.5782
0.5056	0.029	0.41	-0.0312	0.5856
0.6225	0.0511	0.343	0.0658	0.5343
0.6991	-0.0405	0.4806	0.0074	0.5459
0.343	-0.0758	0.596	-0.1294	0.5999
0.4446	-0.083	0.6046	-0.1386	0.6098
0.4819	-0.079	0.5829	-0.1186	0.608
0.3976	-0.0312	0.4844	-0.0311	0.5716
0.3536	-0.0366	0.4976	-0.0406	0.5739
0.333	-0.0142	0.4493	-0.0088	0.5649
0.2942	0.0128	0.4259	-0.0125	0.5659
0.2968	-0.007	0.468	-0.0562	0.5857
0.2901	0.0505	0.3859	-0.0282	0.584
0.3375	-0.0193	0.5364	-0.1788	0.6543
0.3256	0.0118	0.4518	-0.0973	0.6254
0.2867	0.0594	0.3182	0.0304	0.5813
0.2788	0.1531	0.1234	0.1806	0.5309
0.318	0.1104	0.226	0.0845	0.5682
0.3138	0.1169	0.2209	0.0824	0.5694
0.2929	0.0714	0.3177	-0.0127	0.614
0.3272	0.0367	0.3721	-0.0246	0.6062
0.3842	0.0294	0.3751	-0.013	0.599
0.3833	0.0732	0.2933	0.0582	0.5673
0.4062	0.0773	0.2909	0.0347	0.5893
0.3703	0.0667	0.3326	-0.0197	0.6111
0.3736	0.0524	0.3596	-0.0457	0.6244
0.3712	0.0697	0.3196	-0.006	0.6076
0.3596	0.0395	0.3576	-0.0089	0.6023
0.3643	0.0892	0.2527	0.0864	0.5625
0.3563	0.0663	0.2709	0.0947	0.5591
0.3501	0.0855	0.2459	0.105	0.5553
0.3606	0.0277	0.3408	0.0258	0.5967
0.3534	-0.0078	0.4201	-0.0315	0.6112
0.4138	-0.0193	0.4287	-0.0377	0.6186
0.464	-0.0238	0.4531	-0.0583	0.6185
0.4317	-0.0138	0.4364	-0.041	0.6078
0.4027	0.0803	0.2851	0.0403	0.585
0.3646	0.0364	0.3751	-0.042	0.6212
0.3335	0.064	0.3278	-0.0285	0.6244
0.325	0.0517	0.4206	-0.1311	0.6493
0.3403	0.0876	0.3462	-0.0478	0.6056
0.3509	0.1563	0.2045	0.0814	0.5492
0.3473	0.1196	0.2618	0.055	0.5537
0.3285	0.1355	0.2513	0.0353	0.5677
0.3477	0.1121	0.296	-0.0015	0.5833
0.391	0.1076	0.2508	0.0603	0.5747
0.4535	0.0777	0.277	0.0936	0.543
0.478	0.0726	0.2943	0.0828	0.5398
0.3526	0.0674	0.3524	0.0027	0.5657
0.3533	0.0507	0.4245	-0.1108	0.6251
0.3372	0.1094	0.2907	0.0213	0.5651
0.3402	0.1012	0.3177	-0.0133	0.5843
0.281	0.0488	0.3993	-0.049	0.5921
0.2746	0.0437	0.4072	-0.0525	0.5927
0.3135	0.0513	0.3642	0.0117	0.5636
0.3668	0.0208	0.4169	-0.038	0.5919
0.3767	0.0154	0.4351	-0.0968	0.6364
0.354	0.0127	0.4418	-0.1031	0.6385
0.3823	0.0019	0.5215	-0.2174	0.6843
0.3418	0.0172	0.4572	-0.145	0.6622
0.2743	0.0236	0.4403	-0.1412	0.6703
0.2836	0.0779	0.2849	-0.0237	0.6503
0.2767	0.0745	0.2983	-0.0453	0.6623
0.2588	0.0247	0.4081	-0.116	0.6758
0.2289	0.0499	0.3744	-0.0994	0.6671
0.2548	0.0308	0.4424	-0.1392	0.6601
0.2609	0.0393	0.3877	-0.0331	0.5979
0.2212	0.1126	0.2456	0.1078	0.5265
0.254	0.1114	0.2513	0.1019	0.5282
0.2315	0.0094	0.522	-0.1347	0.6018
0.1947	0.0132	0.5048	-0.1202	0.6016
0.1724	0.0156	0.4959	-0.101	0.5887
0.1703	0.1304	0.3142	0.0101	0.5414
0.1608	0.1077	0.403	-0.0565	0.541
0.1759	0.106	0.4165	-0.0646	0.5363
0.1559	0.1433	0.3596	0.0252	0.4688
0.1534	0.1269	0.374	0.0716	0.423
0.1029	0.1894	0.3931	0.1422	0.2685
0.0929	0.2207	0.2788	0.218	0.2758
0.0964	0.2867	0.1778	0.2406	0.2842
0.0958	0.1979	0.3374	0.0404	0.4157
0.0958	0.2427	0.2125	0.1178	0.4162
0.1167	0.2944	0.0694	0.2621	0.3672
0.113	0.2554	0.1098	0.2471	0.3858
0.1031	0.2337	0.1813	0.2367	0.3489
0.0948	0.0239	0.5582	-0.0345	0.4517
0.0892	-0.0245	0.6547	-0.1213	0.4912
0.5569	0.0164	0.3765	-0.0366	0.6349
0.5157	0.0331	0.3442	-0.007	0.6201
0.5099	0.065	0.2598	0.0526	0.6115
0.514	0.0588	0.3018	-0.024	0.653
0.5148	0.0341	0.3615	-0.0697	0.6653
0.4667	0.0418	0.354	-0.061	0.6559
0.4585	0.027	0.3793	-0.0655	0.651
0.4724	0.0114	0.3922	-0.0498	0.6378
0.6025	0.0191	0.3512	0.0371	0.5842
0.7388	-0.0256	0.4506	-0.0613	0.6278
0.7843	-0.0239	0.4416	-0.0457	0.6192
0.7458	0.0238	0.3748	-0.0279	0.6218
0.7459	0.0793	0.275	0.0813	0.5573
0.7591	0.0471	0.3377	0.0412	0.5661
0.8222	0.0074	0.4089	-0.0081	0.5836
0.702	0.0215	0.3898	-0.0052	0.5863
0.7146	0.022	0.3888	-0.0043	0.5864
0.7576	0.0322	0.3639	0.0157	0.5819
0.6408	0.0921	0.265	0.0726	0.5633
0.5914	0.1006	0.2471	0.0827	0.5623
0.5556	0.1082	0.2417	0.0749	0.5663
0.5355	0.0616	0.3305	-0.0321	0.6311
0.557	0.0911	0.2915	-0.0379	0.6474
0.5174	0.099	0.2813	-0.0355	0.6469
0.5271	0.1222	0.2381	0.0035	0.6271
0.5937	0.1232	0.2331	0.0245	0.6118
0.6624	0.1196	0.2344	0.035	0.6033
0.755	0.1264	0.2105	0.0592	0.5983
0.6551	0.1154	0.2355	0.0614	0.5797
0.6847	0.0599	0.3333	0.0337	0.5656
0.7233	0.0949	0.3058	0.0207	0.5706
0.5997	0.1022	0.2982	0.0213	0.5697
0.4819	0.1401	0.2371	0.0509	0.564
0.4665	0.1148	0.2611	0.0377	0.5781
0.557	0.1331	0.2012	0.0818	0.5756
0.5889	0.1091	0.2333	0.0651	0.5841
0.5888	0.0335	0.3687	-0.0108	0.6021
0.559	0.0593	0.3363	-0.004	0.6012
0.6084	0.0781	0.2925	0.0116	0.61
0.5513	-0.0129	0.4342	-0.0526	0.6216
0.4732	0.0265	0.3356	0.0248	0.6014
0.4604	-0.0279	0.4583	-0.101	0.6591
0.5768	0.0113	0.3574	-0.0313	0.6524
0.7388	-0.0082	0.3853	-0.0529	0.6671
0.6729	0.0564	0.2627	0.0067	0.6653
0.503	0.0581	0.2667	-0.0014	0.6675
0.4849	0.119	0.1661	0.0696	0.6361
0.5319	0.1099	0.1987	0.051	0.6318
0.5523	0.0735	0.2677	0.016	0.6347
0.5627	0	0.3889	-0.016	0.6185
0.6811	0.0305	0.3746	0.0524	0.5353
0.7144	-0.0025	0.422	-0.0441	0.6171
0.583	0.0367	0.3025	0.0491	0.6038
0.3921	0.0275	0.319	0.0289	0.6169
0.5463	0.0397	0.2793	0.0607	0.6126
0.7616	0.003	0.33	-0.0024	0.6624
0.634	0.0105	0.3484	-0.0239	0.6581
0.5575	0.0449	0.2472	0.0459	0.6538
0.7064	0.004	0.3719	-0.0306	0.6498
0.6712	0.0054	0.347	0.0027	0.6386
0.4687	-0.014	0.4137	-0.0504	0.6424
0.4906	0.0655	0.2526	0.0558	0.6168
0.6555	0.0439	0.3393	-0.0055	0.6151
0.7798	0.0127	0.3958	-0.0286	0.6146
0.6938	0.008	0.3905	-0.0023	0.5974
0.64	0.0212	0.374	0.01	0.5862
0.5775	0.0255	0.3301	0.0678	0.5671
0.7377	-0.0013	0.389	0.0258	0.5769
0.7937	0.0274	0.3168	0.0838	0.5624
0.5302	0.0863	0.2448	0.1079	0.5519
0.5939	0.0841	0.2524	0.1003	0.5535
0.7773	0.0773	0.2666	0.0928	0.5548
0.6531	0.0612	0.2595	0.109	0.5614
0.6364	0.0747	0.2378	0.1455	0.5333
0.718	0.0085	0.3731	0.0316	0.5782
0.7494	-0.021	0.4262	0.0029	0.5831
0.7734	-0.025	0.434	-0.0021	0.5841
0.6439	-0.0154	0.4069	0.0204	0.5796
0.5456	0.0327	0.3261	0.0623	0.5709
0.5727	0.049	0.2767	0.1006	0.5663
0.6395	0.0351	0.2966	0.0948	0.5658
0.7539	-0.0535	0.4629	-0.0061	0.5886
0.9515	-0.0478	0.4522	0.0034	0.584
1	-0.0461	0.4524	-0.0266	0.6123
0.9556	-0.017	0.3947	0.0077	0.6063
0.953	0.0112	0.3856	-0.0191	0.6173
0.8845	0.0607	0.3044	0.0639	0.5653
0.4652	0.1324	0.2027	0.0964	0.5636
0.4298	0.1031	0.2399	0.0855	0.5625
0.4759	0.096	0.2582	0.0898	0.547
0.5614	0.0132	0.4302	-0.0156	0.5645
0.66	-0.0589	0.5305	-0.0489	0.5699
0.3221	-0.0827	0.6092	-0.1482	0.6123
0.4229	-0.1142	0.6987	-0.2015	0.6098
0.5493	-0.1149	0.6932	-0.2078	0.6219
0.4099	-0.0344	0.4888	-0.0308	0.5717
0.3386	-0.0344	0.4888	-0.0308	0.5717
0.3115	-0.0375	0.5059	-0.0492	0.5738
0.3268	-0.0404	0.5202	-0.0678	0.5796
0.3511	-0.0128	0.4748	-0.0559	0.5868
0.3365	0.0123	0.4017	-0.0117	0.588
0.3011	0.0561	0.3254	0.0301	0.5791
0.3014	0.09	0.3	0.0116	0.5878
0.2745	0.0808	0.3142	0.0052	0.5889
0.2577	0.0934	0.2834	0.0344	0.579
0.2574	0.1189	0.2262	0.0895	0.5555
0.2791	0.1549	0.1435	0.163	0.5272
0.3205	0.1354	0.1785	0.1433	0.5319
0.2924	0.0335	0.3738	-0.0397	0.6225
0.3231	0.0466	0.3284	0.0192	0.5953
0.362	0.0289	0.344	0.0309	0.5856
0.3519	0.006	0.4065	-0.0121	0.5904
0.3639	0.0649	0.3005	0.0407	0.5872
0.3344	0.0604	0.341	-0.0206	0.6126
0.363	0.108	0.2462	0.0458	0.5926
0.3364	0.0759	0.3023	0.0129	0.6014
0.3801	0.0129	0.4285	-0.0664	0.6178
0.3653	0.0389	0.3725	-0.004	0.5868
0.2957	0.0616	0.3199	0.0386	0.5735
0.3357	0.0911	0.2543	0.0861	0.5618
0.334	0.0956	0.2247	0.1246	0.5469
0.3295	0.0219	0.366	0.0159	0.5865
0.376	-0.0144	0.4375	-0.0565	0.6238
0.3728	0.0144	0.4007	-0.0514	0.6278
0.4203	0.0402	0.3612	-0.0279	0.6181
0.4325	0.0624	0.3195	0.0108	0.599
0.3653	0.024	0.4073	-0.0445	0.606
0.3131	0.0263	0.418	-0.0973	0.6424
0.2802	-0.0057	0.5126	-0.1754	0.6573
0.2907	0.1224	0.2825	0.0064	0.5781
0.3199	0.1619	0.2	0.0837	0.5442
0.3452	0.1178	0.2842	0.0074	0.5819
0.3444	0.0969	0.3298	-0.0361	0.6005
0.3426	0.0584	0.3987	-0.0974	0.6334
0.3355	0.1476	0.2052	0.0762	0.5623
0.3252	0.1299	0.2019	0.1268	0.5305
0.3186	0.1198	0.2339	0.0999	0.5343
0.3166	0.0578	0.3832	-0.0423	0.5903
0.3211	0.0864	0.335	-0.0175	0.5865
0.3298	0.0785	0.3392	-0.0111	0.5852
0.3678	0.0517	0.4078	-0.0669	0.599
0.3172	0.0152	0.4847	-0.106	0.5989
0.3112	0.0303	0.4394	-0.0686	0.5904
0.3552	0.0178	0.4243	-0.0436	0.5934
0.384	0.0347	0.3832	-0.0123	0.5856
0.3372	0.0644	0.3533	-0.0248	0.5988
0.3091	0.0963	0.3093	-0.0407	0.6271
0.3544	-0.007	0.5543	-0.2449	0.6897
0.3032	-0.0019	0.4708	-0.137	0.66
0.2853	0.0443	0.3562	-0.0515	0.6418
0.2759	0.0919	0.2429	0.0344	0.6193
0.3005	0.0397	0.3669	-0.0778	0.6613
0.2621	0.0151	0.4282	-0.1234	0.6714
0.2501	0.0711	0.3341	-0.0573	0.644
0.2605	0.0251	0.451	-0.1429	0.6608
0.2459	0.1438	0.1703	0.1644	0.5134
0.2399	0.054	0.321	0.0955	0.5213
0.2449	0.064	0.3197	0.0808	0.5284
0.2366	-0.015	0.5331	-0.0972	0.5752
0.2	0.0031	0.5259	-0.1314	0.6001
0.1687	0.0912	0.3638	0.0285	0.5145
0.173	0.0761	0.4402	-0.0463	0.5255
0.1765	0.22	0.2008	0.1434	0.429
0.1869	0.195	0.2612	0.097	0.441
0.1694	0.1921	0.2547	0.1536	0.394
0.1344	0.1575	0.4518	0.1096	0.2782
0.1007	0.1781	0.4129	0.1121	0.2939
0.1069	0.1369	0.4084	0.1602	0.2862
0.0935	0.1174	0.4856	-0.0386	0.4296
0.0951	0.1515	0.4136	-0.0236	0.4543
0.1055	0.2579	0.1804	0.1369	0.4197
0.1002	0.2551	0.1642	0.1675	0.4157
0.0863	0.1731	0.3267	0.0701	0.4333
0.0911	0.221	0.228	0.1814	0.3723
0.096	0.1095	0.4728	-0.0442	0.4559
0.0943	0.1168	0.4531	-0.0524	0.4759
0.543	-0.006	0.4274	-0.0763	0.6467
0.647	0.0331	0.3378	0.0184	0.6012
0.5534	0.0378	0.3317	0.0035	0.6176
0.4848	0.0339	0.3617	-0.07	0.6649
0.4783	0.0439	0.3418	-0.0751	0.6797
0.4664	0.0451	0.35	-0.0737	0.6697
0.51	0.0296	0.3672	-0.0721	0.6666
0.531	-0.0071	0.4302	-0.0836	0.6524
0.7122	0.0168	0.3883	-0.0301	0.6181
0.77	0.015	0.3944	-0.0361	0.6194
0.794	-0.0153	0.4385	-0.0525	0.6217
0.7139	0.0877	0.2588	0.096	0.5503
0.705	0.0387	0.3486	0.0432	0.5622
0.6455	0.0335	0.3722	0.0089	0.5763
0.6723	0.0076	0.4236	-0.0289	0.5892
0.5941	0.0078	0.4265	-0.0363	0.5937
0.6721	0.0126	0.4116	-0.0218	0.5909
0.7452	0.017	0.4006	-0.0173	0.5927
0.6009	0.0652	0.3344	0.002	0.5927
0.5923	0.0868	0.2748	0.0342	0.5948
0.6093	0.1034	0.2292	0.0866	0.572
0.6018	0.0424	0.3493	-0.0246	0.6246
0.5958	0.114	0.2461	0.0096	0.6239
0.6023	0.1053	0.2691	-0.022	0.6385
0.568	0.0608	0.3619	-0.1064	0.6744
0.5824	0.0657	0.3478	-0.0651	0.642
0.6115	0.0661	0.342	-0.0585	0.6419
0.6261	0.0781	0.3213	-0.0313	0.625
0.6127	0.1254	0.2286	0.0789	0.56
0.6496	0.0646	0.3225	0.0416	0.5635
0.6237	0.0586	0.3493	0.014	0.5691
0.538	0.1048	0.2945	0.0223	0.5691
0.4649	0.1564	0.2116	0.0669	0.5566
0.4597	0.1894	0.123	0.1415	0.5382
0.4966	0.1675	0.1278	0.1449	0.5509
0.5407	0.1228	0.2158	0.0691	0.5836
0.5261	0.0898	0.2686	0.0468	0.5884
0.4996	0.1237	0.2266	0.066	0.5767
0.5114	0.1232	0.2171	0.0797	0.5726
0.5157	0.0888	0.2768	0.0177	0.609
0.4891	0.0722	0.2942	-0.0144	0.6393
0.5281	0.0585	0.3158	-0.0387	0.6554
0.6021	0.0539	0.3213	-0.0423	0.6591
0.7313	0.0706	0.2523	0	0.6685
0.5984	0.064	0.2765	-0.0587	0.7114
0.5308	0.0656	0.2706	-0.0528	0.7102
0.4972	0.0805	0.2305	0.0109	0.671
0.5002	0.0335	0.3455	-0.057	0.6701
0.5583	0.0072	0.3948	-0.0715	0.6618
0.6097	0.0327	0.3288	-0.0024	0.6332
0.5952	0.035	0.3316	0.0507	0.5756
0.4618	-0.0232	0.5335	-0.0824	0.5659
0.6454	0.1059	0.1964	0.1617	0.5286
0.6463	0.0376	0.3036	0.0474	0.6029
0.5167	0.0563	0.2403	0.0907	0.6058
0.623	0.0076	0.3434	-0.0039	0.6453
0.6999	0.0325	0.2886	0.0176	0.6532
0.5821	0.0201	0.3356	-0.0073	0.6447
0.6349	-0.0188	0.391	-0.0212	0.6405
0.659	-0.0235	0.4238	-0.0559	0.6475
0.7655	0.0401	0.2571	0.0769	0.6155
0.5603	0.062	0.2172	0.1067	0.604
0.47	0.0918	0.1899	0.093	0.6163
0.5535	0.0156	0.392	-0.0591	0.6441
0.5689	0.0179	0.4145	-0.0605	0.6213
0.726	0.0012	0.43	-0.0478	0.6087
0.6372	0.0087	0.4071	-0.0133	0.5895
0.7042	0.0628	0.2802	0.0943	0.5549
0.9112	0.0167	0.3792	0.0247	0.5716
0.8218	0.0614	0.2958	0.0646	0.5712
0.5789	0.0613	0.3139	0.0353	0.5803
0.5582	0.0466	0.3453	-0.006	0.6051
0.7239	0.0458	0.3453	0.007	0.5929
0.6776	0.0595	0.2791	0.0775	0.5742
0.6867	0.0173	0.3619	0.0318	0.5807
0.66	0.0041	0.3886	0.0077	0.5913
0.5562	-0.0145	0.4106	0.0149	0.58
0.7767	-0.0212	0.4256	0.0088	0.5776
0.7163	-0.0159	0.4102	0.0228	0.5745
0.5139	0.0221	0.3516	0.0512	0.5675
0.5271	0.0345	0.3279	0.0517	0.5797
0.5426	0.0339	0.3022	0.087	0.5689
0.6184	-0.0684	0.4857	-0.0437	0.6179
0.6307	-0.0407	0.4288	0.0153	0.5872
0.7329	-0.0322	0.4189	-0.0048	0.6101
0.5423	-0.0174	0.3946	0.0086	0.6063
0.5563	0.0588	0.3004	0.0292	0.6066
0.6045	0.0999	0.2424	0.0921	0.5593
0.4478	0.1057	0.2542	0.0682	0.5637
0.3971	0.0767	0.3193	0.0318	0.5639
0.4158	0.0649	0.3432	0.0102	0.5734
0.45	0.0426	0.3941	-0.017	0.5735
0.5631	0.0049	0.4314	0.0022	0.5539
0.7125	-0.0392	0.4867	-0.0037	0.5483
0.3717	-0.0106	0.48	-0.0946	0.6183
0.3661	-0.0612	0.574	-0.1368	0.6168
0.4546	-0.0662	0.6187	-0.1552	0.5961
0.4877	-0.0324	0.541	-0.097	0.5819
0.3755	0.008	0.4406	-0.0164	0.5626
0.3439	-0.0511	0.5423	-0.077	0.579
0.3794	-0.036	0.5041	-0.0489	0.5733
0.4034	-0.0741	0.5687	-0.1134	0.6105
0.3594	-0.0749	0.5567	-0.0971	0.606
0.3519	0.011	0.3659	0.0736	0.5383
0.2984	0.0921	0.2447	0.1288	0.5231
0.2736	0.116	0.2513	0.0577	0.5626
0.2454	0.102	0.2771	0.0365	0.572
0.2336	0.1195	0.2444	0.0566	0.568
0.2495	0.1298	0.2048	0.1032	0.5523
0.2996	0.1417	0.1778	0.1247	0.545
0.3561	0.1288	0.1922	0.1238	0.5449
0.3447	0.0541	0.3379	-0.0029	0.601
0.3385	0.0625	0.2877	0.0525	0.5871
0.3304	0.0231	0.3477	0.0293	0.591
0.3482	-0.0226	0.4566	-0.0553	0.614
0.3718	0.0617	0.2912	0.0434	0.5979
0.3508	0.0318	0.3669	-0.0177	0.6131
0.3334	0.0792	0.291	0.0209	0.602
0.3441	0.0266	0.3958	-0.0439	0.6152
0.4784	0.0078	0.435	-0.0705	0.6216
0.3953	0.0051	0.4462	-0.0719	0.6139
0.351	0.0836	0.2918	0.045	0.5727
0.3679	0.0803	0.3003	0.0389	0.5738
0.3305	0.0503	0.3374	0.0476	0.5569
0.3133	0.0088	0.4141	-0.0098	0.5789
0.3931	-0.0209	0.4472	-0.0643	0.6293
0.3562	0.0696	0.3049	-0.0024	0.6209
0.3828	0.0909	0.2759	0.0297	0.5957
0.398	0.0981	0.2642	0.0395	0.5898
0.3722	0.0688	0.2999	0.0385	0.5839
0.3039	0.1294	0.1936	0.0897	0.5756
0.2971	0.0446	0.3955	-0.0639	0.6143
0.2959	0.076	0.3765	-0.0784	0.6157
0.3691	0.1072	0.2994	0.0216	0.5638
0.3843	0.1394	0.2442	0.0515	0.5582
0.3192	0.0642	0.4057	-0.0976	0.6199
0.3147	0.0723	0.3771	-0.0878	0.6316
0.2854	0.1305	0.2377	0.0335	0.5896
0.3095	0.0824	0.3034	0.0095	0.5951
0.3154	0.1091	0.2516	0.0677	0.562
0.3551	0.0375	0.4085	-0.061	0.6077
0.3571	0.0534	0.3976	-0.0691	0.6107
0.3281	0.0538	0.3785	-0.054	0.6146
0.3477	0.0284	0.4129	-0.0644	0.6162
0.3691	-0.0155	0.4796	-0.0917	0.6199
0.3803	0.0374	0.3718	-0.004	0.5863
0.4177	0.0714	0.3169	0.0244	0.5794
0.408	0.1082	0.2288	0.0918	0.5621
0.3437	0.1863	0.1182	0.1339	0.5546
0.3094	0.1673	0.1851	0.0708	0.5699
0.2956	0.0215	0.4873	-0.1802	0.6658
0.2881	0.0131	0.4544	-0.091	0.6154
0.2588	0.0411	0.3773	-0.0553	0.6287
0.267	0.1681	0.0892	0.1871	0.5463
0.2726	0.0792	0.2557	0.0565	0.5992
0.2604	0.0999	0.2451	0.0652	0.5803
0.2514	0.0644	0.3529	-0.031	0.6061
0.254	0.1374	0.2185	0.0981	0.5378
0.2329	0.0876	0.3073	0.0551	0.5384
0.2519	0.0402	0.344	0.0759	0.5327
0.2566	0.0209	0.3958	0.0333	0.5461
0.2354	-0.0522	0.5846	-0.1137	0.5782
0.2143	0.0268	0.4832	-0.0883	0.5762
0.1765	0.1137	0.3345	0.0447	0.5047
0.1907	0.131	0.3347	0.0534	0.4762
0.1693	0.159	0.3259	0.0282	0.481
0.1413	0.2023	0.3055	0.2459	0.2425
0.1114	0.2203	0.2907	0.2044	0.282
0.0922	0.2024	0.3353	0.1207	0.3395
0.1005	0.1479	0.4182	0.0201	0.4095
0.1024	0.1292	0.4561	-0.014	0.4246
0.1008	0.2148	0.3126	0.0483	0.4212
0.11	0.1644	0.4061	-0.0307	0.4586
0.0929	0.2978	0.0748	0.2549	0.3752
0.0938	0.2163	0.2578	0.1029	0.4274
0.0997	0.3254	0.0477	0.2763	0.3545
0.0998	0.2909	0.1558	0.1315	0.4196
0.1078	0.2628	0.1789	0.1233	0.4298
0.6502	-0.0149	0.45	-0.0689	0.6259
0.6881	-0.0372	0.477	-0.0712	0.6224
0.6237	0.0577	0.2969	0.0377	0.5981
0.4744	0.0063	0.4281	-0.1249	0.682
0.4691	0.0028	0.4485	-0.1794	0.7204
0.4725	0.0756	0.2876	-0.0394	0.6669
0.5093	-0.0006	0.4129	-0.098	0.6763
0.5511	-0.0309	0.4651	-0.1171	0.6748
0.6513	0.0417	0.3176	0.0302	0.6016
0.7402	0.0545	0.3251	0.03	0.5811
0.724	0.0102	0.4228	-0.0393	0.5981
0.7533	0.0491	0.3523	0.0174	0.5727
0.742	0.0114	0.4316	-0.035	0.5869
0.7179	0.0887	0.3079	0.0028	0.5939
0.6581	0.0532	0.3566	-0.0053	0.5879
0.5703	0.0512	0.3638	-0.0125	0.5894
0.5723	0.0475	0.37	-0.0153	0.5906
0.5599	0.0506	0.3939	-0.0904	0.6398
0.4891	0.0722	0.3238	-0.0376	0.6334
0.5601	0.0653	0.3307	-0.0335	0.6271
0.7496	0.0507	0.3359	-0.0075	0.6108
0.7039	0.0518	0.3197	0.002	0.6172
0.6406	0.0622	0.3031	0.0067	0.6198
0.6258	0.1057	0.2478	0.0193	0.6181
0.5914	0.0871	0.2886	-0.022	0.6362
0.5419	0.0572	0.3628	-0.0808	0.651
0.6055	0.0901	0.281	-0.0156	0.6349
0.5884	0.0497	0.3946	-0.0932	0.6433
0.5692	0.157	0.1882	0.0805	0.5683
0.5685	0.1646	0.1757	0.0941	0.5599
0.5341	0.1317	0.2632	-0.0035	0.6027
0.5248	0.1512	0.2348	0.0204	0.587
0.4473	0.1195	0.291	0.0076	0.5762
0.4723	0.172	0.1568	0.1375	0.526
0.4533	0.1956	0.0813	0.2012	0.5134
0.4852	0.1035	0.2637	0.0313	0.5932
0.5188	0.0846	0.2887	0.0243	0.5942
0.5086	0.1109	0.2505	0.0389	0.5917
0.5419	0.0448	0.3623	-0.0362	0.6215
0.5761	0.0107	0.4309	-0.1054	0.6554
0.5891	0.054	0.3265	-0.0356	0.6459
0.6537	0.0457	0.3454	-0.0606	0.661
0.6881	0.0616	0.3041	-0.0151	0.6413
0.6665	-0.0345	0.4684	-0.1294	0.6867
0.5861	0.0434	0.3057	-0.049	0.6923
0.5033	0.009	0.3696	-0.1072	0.722
0.5939	0.0234	0.3328	-0.0621	0.6986
0.7375	0.0107	0.3663	-0.048	0.664
0.7632	0.013	0.3607	-0.0388	0.658
0.7091	0.0272	0.331	-0.0042	0.6394
0.4962	0.0824	0.2075	0.1229	0.581
0.4147	0.02	0.4032	-0.0094	0.582
0.5891	0.012	0.3634	0.0023	0.6142
0.6214	0.0424	0.2828	0.0501	0.6153
0.7018	0.0489	0.2808	0.0229	0.6407
0.6973	-0.0182	0.4164	-0.0994	0.6952
0.5472	-0.0177	0.4169	-0.0767	0.6713
0.6934	-0.0528	0.464	-0.069	0.6494
0.8497	-0.0337	0.4351	-0.0373	0.6273
0.8006	-0.0133	0.3757	0.0156	0.6144
0.704	0.0676	0.1973	0.1292	0.5968
0.5273	0.0689	0.2243	0.0613	0.6382
0.4946	0.0154	0.3521	-0.0189	0.6439
0.5543	0.0532	0.3049	0.0372	0.5959
0.6274	0.0238	0.3832	-0.0161	0.601
0.6215	0.0503	0.3201	0.0482	0.5738
0.771	0.0567	0.3109	0.0635	0.5626
0.7578	0.055	0.3212	0.045	0.5729
0.6308	0.0623	0.3408	0.0084	0.5847
0.5404	0.044	0.3875	-0.0398	0.6016
0.5486	0.0224	0.4296	-0.0749	0.6148
0.6247	0.0131	0.4219	-0.035	0.5917
0.7027	-0.011	0.4638	-0.0687	0.606
0.7241	-0.0032	0.4082	-0.0022	0.5891
0.8584	-0.0452	0.4692	-0.0455	0.6156
0.6931	-0.0446	0.4572	-0.02	0.6007
0.8641	-0.0169	0.4071	0.0237	0.5779
0.6355	0.0119	0.3606	0.0509	0.5683
0.4538	0.0411	0.3298	0.0517	0.5692
0.5198	0.0654	0.2969	0.0487	0.5816
0.5164	0.0486	0.3114	0.0304	0.6019
0.5578	-0.0186	0.4087	-0.0091	0.6115
0.5711	-0.0233	0.4065	0.0093	0.5992
0.6286	-0.0097	0.3872	0.0196	0.595
0.5685	0.0244	0.3709	-0.0136	0.6116
0.4438	0.0422	0.3561	-0.0209	0.6146
0.4384	-0.0159	0.4715	-0.0893	0.6263
0.5177	0.0588	0.3165	0.0559	0.5604
0.4591	0.1028	0.2179	0.146	0.5274
0.4456	0.1224	0.1931	0.1435	0.5362
0.4759	0.0758	0.3208	0.0355	0.5604
0.5241	-0.0001	0.443	-0.0232	0.5717
0.6019	-0.0436	0.5291	-0.0619	0.5692
0.7907	-0.0138	0.4571	0.0148	0.5343
0.3595	0.0392	0.2957	0.0469	0.6134
0.3088	0.0026	0.3953	-0.0188	0.6182
0.3469	0.0132	0.396	-0.0312	0.617
0.3946	-0.0159	0.4529	-0.041	0.5972
0.4042	0.0669	0.2698	0.1272	0.5275
0.42	0.0571	0.2869	0.1049	0.545
0.3826	0.0577	0.3109	0.0857	0.5405
0.4229	0.0107	0.4087	0.0036	0.5699
0.46	-0.0222	0.4745	-0.0594	0.5995
0.4181	0.0048	0.4018	0.0007	0.5833
0.3427	-0.023	0.4433	-0.0162	0.5863
0.3356	0.0628	0.2589	0.1684	0.4981
0.2844	0.0852	0.2319	0.1727	0.4978
0.2491	-0.0007	0.4312	-0.0281	0.5828
0.2361	0.1343	0.1741	0.1185	0.5579
0.2295	0.167	0.1195	0.1492	0.556
0.2829	0.1582	0.1529	0.1319	0.5499
0.3561	0.1355	0.1928	0.1137	0.5486
0.3313	0.0278	0.4104	-0.076	0.6277
0.3177	0.0109	0.4166	-0.086	0.6471
0.3615	0.0327	0.3528	-0.0324	0.6373
0.3678	0.0056	0.3839	-0.0304	0.6322
0.3644	0.034	0.3305	0.029	0.5999
0.3863	0.0971	0.2239	0.0847	0.5884
0.3593	0.0235	0.3841	-0.0269	0.6118
0.3189	0.0444	0.3442	-0.0022	0.6061
0.3201	0.0395	0.3586	-0.0117	0.6064
0.4495	0.0319	0.3769	-0.0259	0.6101
0.4507	0.05	0.3464	-0.0003	0.5956
0.4189	0.1074	0.2352	0.089	0.5608
0.3215	0.1162	0.2277	0.1044	0.5447
0.2545	0.056	0.3282	0.0552	0.5521
0.3136	-0.001	0.4416	-0.044	0.5953
0.4142	0.0208	0.4002	-0.0552	0.6265
0.386	0.0159	0.4131	-0.0919	0.6579
0.3797	-0.0093	0.5242	-0.1623	0.6408
0.3649	0	0.5138	-0.1551	0.6328
0.3397	0.0808	0.3007	0.0342	0.576
0.287	0.114	0.2205	0.0958	0.5601
0.2788	0.0731	0.3338	-0.0048	0.589
0.3267	0.0528	0.3981	-0.0728	0.6146
0.4089	0.0292	0.4371	-0.0895	0.6161
0.3968	0.0626	0.3735	-0.0531	0.6097
0.3453	0.0084	0.4845	-0.1285	0.6288
0.3373	0.041	0.4017	-0.0698	0.6189
0.2963	0.0802	0.3132	0.0022	0.5951
0.3521	0.0878	0.2938	0.0145	0.5937
0.3602	0.0634	0.3613	-0.035	0.6
0.3614	0.0293	0.4268	-0.075	0.6105
0.333	0.0464	0.4056	-0.0566	0.5953
0.3358	0.0694	0.3351	0.0038	0.5835
0.3662	0.0516	0.3564	0.0007	0.5837
0.3263	0.1588	0.1675	0.1062	0.5612
0.3565	0.0931	0.2783	0.0285	0.593
0.3836	0.0879	0.2744	0.0594	0.571
0.3947	0.1256	0.1752	0.1399	0.5524
0.3605	0.1787	0.1344	0.1232	0.5578
0.3324	0.045	0.4247	-0.1333	0.6574
0.2945	0.0329	0.4126	-0.0546	0.6007
0.288	0.0809	0.2865	0.0415	0.5818
0.2792	0.0527	0.3311	-0.0027	0.6109
0.3318	0.1416	0.1223	0.1807	0.5475
0.2958	0.1071	0.1787	0.1543	0.5524
0.2484	0.0876	0.3088	0.0214	0.5754
0.2448	0.1267	0.2476	0.0738	0.5444
0.239	0.1354	0.2553	0.0587	0.5415
0.2687	0.1015	0.3167	0.0231	0.5494
0.2644	0.0765	0.3328	0.0116	0.5755
0.2424	0.0409	0.3751	0.0054	0.5756
0.2167	0.0947	0.3221	0.0334	0.5454
0.1992	0.0966	0.3402	0.0504	0.5054
0.1814	0.1358	0.3045	0.0713	0.4835
0.1624	0.1535	0.2926	0.1002	0.4498
0.1656	0.1444	0.3303	0.0796	0.4426
0.1845	0.2894	0.1519	0.4118	0.1399
0.1315	0.116	0.4998	0.0444	0.3358
0.1138	0.028	0.6945	-0.1575	0.4296
0.1054	0.1988	0.3165	0.0883	0.3933
0.1063	0.1504	0.4196	-0.006	0.4323
0.0965	0.1287	0.4614	-0.0405	0.4468
0.103	0.1293	0.4665	-0.0398	0.4408
0.1026	0.0511	0.5937	-0.1379	0.49
0.1015	0.1382	0.3759	0.04	0.4433
0.1044	0.2294	0.2178	0.1248	0.4305
0.0979	0.271	0.1592	0.1482	0.4233
0.1006	0.1814	0.3895	-0.088	0.5127
0.0982	0.2138	0.3174	-0.0372	0.4986
0.7766	0.0009	0.4129	-0.041	0.6187
0.7589	-0.0033	0.4106	-0.0303	0.6138
0.5987	0.0176	0.3664	0.0016	0.6049
0.5114	0.0213	0.3992	-0.0921	0.6631
0.4789	-0.0331	0.5225	-0.2179	0.7195
0.5054	-0.0648	0.5632	-0.2275	0.7207
0.5725	0.0046	0.3933	-0.0775	0.6722
0.5716	0.0027	0.4085	-0.072	0.6548
0.5721	0.0467	0.326	0.013	0.6085
0.6054	0.0661	0.294	0.0576	0.5748
0.6348	0.0122	0.416	-0.0324	0.5966
0.6985	-0.0316	0.5293	-0.1442	0.6409
0.5958	0.0073	0.4852	-0.1406	0.6446
0.5334	0.0459	0.3973	-0.0789	0.6296
0.5352	0.0817	0.3255	-0.0166	0.6033
0.5291	0.0851	0.3218	-0.0141	0.6003
0.4998	-0.0063	0.5101	-0.1921	0.6834
0.4493	0.0985	0.2849	-0.0353	0.644
0.4905	0.0601	0.347	-0.0742	0.6581
0.6132	-0.0124	0.4632	-0.1255	0.6646
0.7495	-0.0187	0.4741	-0.1312	0.6662
0.7489	0.0385	0.3553	-0.0306	0.6291
0.6867	0.1042	0.2488	0.0325	0.6083
0.6482	0.0664	0.3657	-0.0524	0.615
0.6667	0.0527	0.3955	-0.0739	0.6199
0.6421	0.0502	0.3923	-0.0774	0.6287
0.6705	0.0246	0.4364	-0.1148	0.6474
0.5874	0.14	0.2141	0.0763	0.5628
0.5346	0.1508	0.2054	0.0655	0.5718
0.4929	0.1112	0.3059	-0.0343	0.6083
0.4599	0.0559	0.4415	-0.1564	0.6523
0.5102	0.0658	0.3726	-0.0573	0.6122
0.5563	0.0853	0.3174	0.0091	0.582
0.5075	0.1202	0.2497	0.0508	0.5714
0.4782	0.1307	0.2071	0.0944	0.56
0.4915	0.0696	0.3282	-0.0072	0.6011
0.5108	0.0352	0.3734	-0.033	0.6163
0.591	0.0516	0.3323	-0.0003	0.6081
0.7521	0.0452	0.3497	-0.0313	0.6286
0.7107	0.0438	0.3437	-0.0355	0.6392
0.8155	0.0298	0.3742	-0.0711	0.6567
0.8502	0.0404	0.341	-0.0396	0.6499
0.7782	0.0591	0.2829	0.0413	0.6073
0.7586	0.064	0.2711	0.0503	0.605
0.6954	-0.0056	0.4061	-0.0883	0.6784
0.5405	0.024	0.3459	-0.0806	0.7043
0.6436	0.0177	0.348	-0.0599	0.6872
0.7631	-0.0279	0.4424	-0.1134	0.6921
0.9522	-0.0181	0.4116	-0.067	0.6659
0.8163	-0.0107	0.3967	-0.049	0.6566
0.533	0.0069	0.3873	-0.0367	0.6386
0.441	0.0664	0.2992	0.0368	0.5937
0.406	0.1146	0.2314	0.1163	0.5338
0.6789	0.0327	0.3437	0.0765	0.5383
0.6526	0.032	0.3079	0.0307	0.6203
0.6353	0.0246	0.3352	-0.0343	0.6684
0.5713	-0.0403	0.4667	-0.1529	0.7211
0.5806	-0.0325	0.4377	-0.0931	0.6811
0.6393	0.0272	0.3091	0.0494	0.6056
0.9457	0.0141	0.3262	0.0508	0.5991
0.7749	0.1116	0.1139	0.2085	0.5566
0.697	0.0896	0.155	0.1643	0.5819
0.6256	0.0267	0.3331	-0.0175	0.6524
0.5593	0.0066	0.3693	-0.0286	0.6474
0.6263	0.057	0.2955	0.0451	0.5943
0.5798	0.0121	0.3941	-0.008	0.5914
0.6003	0.0085	0.3843	0.0205	0.5782
0.8472	0.0519	0.2923	0.0998	0.5495
0.7264	0.0233	0.3936	-0.0118	0.5903
0.6586	0.0239	0.422	-0.0563	0.6072
0.6018	0.0261	0.4207	-0.0655	0.6122
0.6517	0.0423	0.383	-0.0313	0.599
0.5988	0.0723	0.2911	0.0616	0.5656
0.5548	0.0897	0.2772	0.0523	0.5706
0.5037	0.0715	0.2945	0.0381	0.5892
0.6118	0.0399	0.348	-0.002	0.6083
0.7789	-0.0492	0.4722	-0.0347	0.6038
0.9608	-0.0446	0.4471	0.0086	0.5807
0.7437	0.0308	0.3122	0.0912	0.5579
0.4996	0.0599	0.273	0.0974	0.5627
0.5649	0.0515	0.3236	0.0233	0.5942
0.5756	-0.0006	0.4021	-0.0236	0.6136
0.6226	0.0095	0.37	0.006	0.606
0.5879	0.0307	0.3146	0.0609	0.5855
0.6214	0.0414	0.3309	0.0259	0.5947
0.6032	0.0005	0.4309	-0.0522	0.6147
0.443	-0.0088	0.4573	-0.0851	0.6291
0.4716	-0.0375	0.4958	-0.0909	0.6261
0.528	0.0125	0.3765	0.0429	0.5602
0.5134	0.0945	0.227	0.1435	0.5301
0.5412	0.0938	0.2332	0.1355	0.5318
0.6281	0.0639	0.3068	0.0774	0.5462
0.6677	0.0383	0.3439	0.0744	0.5367
0.6511	0.0315	0.3661	0.0535	0.5408
0.7234	-0.0099	0.4499	0.0173	0.5351
0.3676	0.063	0.3272	-0.0309	0.6278
0.3375	0.0334	0.3306	0.0048	0.6223
0.2819	0.0812	0.2119	0.1237	0.5773
0.3109	0.0716	0.2688	0.0728	0.5785
0.3488	0.062	0.292	0.0652	0.5726
0.4327	0.0873	0.2243	0.149	0.5302
0.4543	0.0933	0.2013	0.1733	0.5251
0.3802	0.1017	0.2048	0.1673	0.5193
0.3499	0.0527	0.3057	0.0839	0.549
0.349	-0.0502	0.5	-0.054	0.5949
0.3642	-0.0384	0.4788	-0.0356	0.5852
0.3328	-0.0226	0.4501	-0.002	0.5633
0.3289	0.067	0.2978	0.1035	0.5208
0.2929	0.1422	0.1741	0.1654	0.5085
0.2736	0.0395	0.3367	0.0627	0.5493
0.2789	0.1411	0.1179	0.1893	0.5435
0.3125	0.0824	0.2558	0.0634	0.592
0.3565	0.097	0.2507	0.0601	0.5857
0.3366	0.0657	0.3169	-0.0003	0.611
0.3272	0.1204	0.183	0.104	0.5838
0.2934	0.1236	0.1532	0.1235	0.5894
0.2848	0.0962	0.2086	0.0734	0.6118
0.3134	0.0961	0.2088	0.0734	0.6118
0.3797	-0.0178	0.4466	-0.0827	0.6456
0.3954	-0.0132	0.4412	-0.0819	0.6455
0.3335	0.0004	0.4234	-0.0577	0.626
0.3357	0.0594	0.3311	-0.0154	0.6183
0.3632	0.0292	0.379	-0.0314	0.6161
0.3678	0.0577	0.3074	0.0331	0.5965
0.4078	0.0937	0.2168	0.117	0.5685
0.3755	0.1286	0.1516	0.1563	0.5595
0.3243	0.1102	0.1935	0.1305	0.5582
0.308	0.0191	0.3935	-0.009	0.5894
0.3686	0.0035	0.4353	-0.0446	0.5979
0.4234	0.0621	0.3407	-0.009	0.6013
0.3685	0.0441	0.3877	-0.0537	0.6161
0.3639	0.0044	0.4911	-0.1368	0.6342
0.3395	0.0106	0.4844	-0.1323	0.6289
0.3056	0.1536	0.1321	0.1473	0.5564
0.3002	0.1586	0.1127	0.1786	0.5389
0.3178	0.1364	0.1751	0.1142	0.5645
0.4145	0.0861	0.3126	-0.0093	0.6021
0.3937	0.1025	0.2634	0.0369	0.5926
0.3872	0.0913	0.2933	0.0105	0.5984
0.3792	0.0307	0.3897	-0.0306	0.6023
0.3638	0.0485	0.341	0.0027	0.5988
0.3424	0.0689	0.3222	0.0037	0.5975
0.3587	0.0747	0.3081	0.0146	0.5973
0.3455	0.0495	0.3827	-0.0434	0.6026
0.3224	0.0014	0.436	-0.0484	0.5999
0.3511	0.0256	0.41	-0.0635	0.6161
0.3737	0.0261	0.4042	-0.0554	0.6148
0.3547	0.0218	0.3964	-0.0373	0.6108
0.3362	0.1043	0.2768	-0.0013	0.6143
0.3592	0.1081	0.2294	0.0573	0.5967
0.3879	0.0608	0.3131	0.012	0.6059
0.4325	0.0278	0.364	-0.0206	0.6223
0.4218	0.0085	0.4156	-0.0743	0.6447
0.3664	0.0362	0.3657	-0.0386	0.6312
0.3778	0.0544	0.3226	0.0383	0.576
0.3343	0.0472	0.3296	0.0315	0.5832
0.3708	0.0238	0.3377	0.0547	0.5757
0.4059	0.1428	0.0984	0.2283	0.5226
0.3149	0.134	0.1196	0.212	0.5267
0.2408	0.0758	0.3302	0.0107	0.5794
0.2265	0.0188	0.501	-0.1428	0.6183
0.2444	0.0557	0.4473	-0.0994	0.5875
0.2554	0.1084	0.3199	0.0345	0.529
0.2575	0.1079	0.294	0.045	0.5452
0.2416	0.1162	0.2572	0.0841	0.5364
0.2393	0.1202	0.269	0.0676	0.5352
0.2016	0.1169	0.2999	0.0829	0.4916
0.1927	0.1433	0.281	0.1123	0.4561
0.1811	0.1228	0.3686	0.0402	0.465
0.1518	0.1878	0.3801	0.16	0.2657
0.1289	0.1718	0.3405	0.1206	0.3588
0.1389	0.211	0.3055	0.0786	0.3979
0.1357	0.2098	0.3127	0.045	0.4303
0.123	0.2087	0.3144	0.0443	0.4304
0.1218	0.1321	0.4494	-0.0283	0.4442
0.1028	0.0872	0.4985	0.0047	0.4035
0.0974	0.1098	0.4706	0.01	0.4029
0.1079	0.1645	0.3887	0.0406	0.3967
0.1083	0.1978	0.3101	0.0023	0.4893
0.1174	0.3018	0.0692	0.2246	0.4039
0.102	0.2851	0.116	0.175	0.4244
0.1052	0.2815	0.1389	0.1459	0.4292
0.6278	0.0321	0.3393	0.0156	0.6051
0.642	0.0184	0.3593	0.0093	0.6045
0.5661	0.081	0.2606	0.0572	0.5933
0.5052	0.0402	0.3608	-0.0535	0.6448
0.5339	-0.0032	0.4559	-0.1564	0.6958
0.5357	0.0854	0.2809	-0.0441	0.6692
0.6015	0.0577	0.3044	-0.0247	0.6538
0.6047	0.0731	0.265	0.0229	0.6316
0.67	0.0005	0.4233	-0.0721	0.6431
0.7	0.0642	0.2904	0.0739	0.5638
0.5777	0.0401	0.3608	0.0188	0.5718
0.555	0.0106	0.4588	-0.0722	0.5969
0.5634	-0.0037	0.5119	-0.1611	0.6499
0.5495	0.0135	0.4531	-0.125	0.6543
0.5617	0.0491	0.3619	-0.0535	0.6389
0.545	0.0538	0.3482	-0.0539	0.6456
0.5465	0.031	0.403	-0.1083	0.6669
0.5404	0.0581	0.3475	-0.0801	0.6647
0.5353	0.0471	0.3527	-0.0715	0.6614
0.6482	0.0233	0.3757	-0.0572	0.6472
0.711	-0.0014	0.4348	-0.1023	0.6589
0.7501	0.0678	0.3318	-0.0386	0.6325
0.6	0.0584	0.3655	-0.0507	0.6233
0.5877	0.0719	0.3517	-0.0343	0.6061
0.7288	0.0394	0.4101	-0.0721	0.617
0.7865	0.0426	0.4032	-0.0814	0.6293
0.6638	0.0401	0.4007	-0.0727	0.6251
0.5327	0.1375	0.2204	0.0711	0.5641
0.5129	0.1081	0.3061	-0.0129	0.5896
0.5021	0.07	0.4048	-0.0857	0.6033
0.5502	-0.028	0.5719	-0.1911	0.6388
0.5495	0.0887	0.2911	0.0824	0.5304
0.553	0.0742	0.311	0.0336	0.5741
0.5641	0.1103	0.2539	0.0603	0.5691
0.5858	0.0919	0.2622	0.067	0.5708
0.5782	0	0.4153	-0.0124	0.5876
0.6257	-0.0278	0.4599	-0.0613	0.62
0.7897	0.0408	0.3406	-0.0029	0.6142
0.8384	0.0255	0.375	-0.0445	0.6361
0.8216	0.0523	0.3236	-0.0204	0.6352
0.8585	0.0145	0.4053	-0.0993	0.6691
0.9015	-0.0004	0.4162	-0.0851	0.659
0.8604	0.0277	0.3343	0.0192	0.6089
0.733	0.0451	0.3105	0.0425	0.5928
0.7157	0.0584	0.2833	0.0328	0.6172
0.7363	0.0552	0.3016	-0.0312	0.6674
0.63	-0.0026	0.3872	-0.0669	0.675
0.702	-0.0047	0.3791	-0.0419	0.6595
0.96	-0.0051	0.3633	-0.0162	0.6506
0.9246	0.0195	0.3206	0.0116	0.641
0.6706	0.0502	0.2626	0.0577	0.6221
0.5377	0.072	0.2752	0.045	0.6024
0.4875	0.142	0.1572	0.1518	0.5438
0.5915	0.051	0.3082	0.0681	0.5661
0.5548	0.0113	0.361	-0.0558	0.6784
0.6205	-0.0351	0.4547	-0.1435	0.7192
0.5894	-0.046	0.4823	-0.1667	0.7239
0.5448	0.0216	0.3119	0.0085	0.65
0.7279	0.0036	0.3328	0.0111	0.644
0.8274	0.0405	0.2853	0.0766	0.5907
0.6963	-0.0121	0.377	0.0196	0.6083
0.6685	-0.038	0.4681	-0.0798	0.6454
0.6223	0.0083	0.3565	0.0061	0.6232
0.5607	0.0569	0.2926	0.0452	0.5969
0.5585	0.0313	0.3346	0.0321	0.591
0.5991	-0.0411	0.4787	-0.0608	0.6128
0.6646	0.06	0.3022	0.0593	0.5717
0.7134	0.0383	0.3487	0.0166	0.5906
0.618	0.0157	0.438	-0.0812	0.6218
0.666	0.0145	0.441	-0.0835	0.6223
0.6777	0.022	0.4214	-0.0675	0.6184
0.6577	0.1048	0.2328	0.0935	0.5621
0.6319	0.0493	0.3401	-0.007	0.6111
0.5304	0.0356	0.3639	-0.0281	0.6233
0.4319	0.0859	0.2351	0.0759	0.5965
0.6102	0.0894	0.2204	0.1018	0.582
0.8843	-0.0256	0.4075	0.0114	0.5981
0.8563	0.0226	0.3146	0.0993	0.5547
0.6153	0.0308	0.3083	0.0917	0.5632
0.6183	0.0597	0.282	0.0908	0.5596
0.637	0.0098	0.3795	0.0001	0.603
0.5478	0.0647	0.2784	0.0597	0.5896
0.5451	0.0743	0.2435	0.0942	0.5808
0.6641	0.06	0.2815	0.0674	0.5847
0.6847	0.0417	0.3268	0.0397	0.5854
0.5001	0.0474	0.3247	0.0597	0.561
0.4952	0.0112	0.374	0.0464	0.5615
0.5141	0.0573	0.2763	0.1405	0.5184
0.5516	0.0321	0.3437	0.0841	0.5339
0.5304	0.0577	0.28	0.1373	0.5169
0.5155	0.0244	0.3581	0.0748	0.5353
0.5132	0.0214	0.3672	0.0691	0.5352
0.5547	0.0591	0.3058	0.1076	0.5209
0.6207	0.0324	0.3522	0.0898	0.5164
0.3498	-0.0066	0.4594	-0.1321	0.6744
0.358	0.0591	0.3298	-0.0272	0.6283
0.3129	0.1323	0.143	0.1294	0.5868
0.2761	0.2074	-0.0377	0.3083	0.5159
0.2913	0.1007	0.1923	0.138	0.5642
0.3474	0.0874	0.2393	0.0988	0.5656
0.3802	0.0022	0.4301	-0.0395	0.5981
0.3641	0.0042	0.4043	-0.0037	0.5873
0.3067	0.0527	0.3058	0.0838	0.549
0.291	0.036	0.3221	0.0682	0.5676
0.3105	-0.0328	0.4563	-0.0187	0.5859
0.3621	0.0107	0.3953	0.0085	0.5759
0.3315	0.0473	0.3552	0.0163	0.572
0.3132	0.0429	0.3872	0.0042	0.5576
0.3037	0.0654	0.3152	0.0707	0.5403
0.2858	0.0229	0.3389	0.0698	0.5619
0.3265	0.0256	0.3207	0.068	0.5782
0.3384	-0.0156	0.4204	-0.0218	0.6095
0.3576	-0.0058	0.4378	-0.092	0.6546
0.3378	0.0293	0.3844	-0.0706	0.6525
0.3818	0.1202	0.1563	0.1192	0.5971
0.331	0.1206	0.1466	0.1321	0.5936
0.3137	0.1128	0.1587	0.1265	0.5946
0.3012	0.1087	0.1841	0.0947	0.6024
0.3617	-0.0212	0.4582	-0.0944	0.648
0.341	0.0132	0.3692	-0.0322	0.6398
0.3121	-0.003	0.4194	-0.0735	0.6488
0.3302	0.134	0.1668	0.1336	0.5585
0.3318	0.1042	0.22	0.1102	0.5583
0.3211	0.1089	0.2035	0.1268	0.5549
0.3188	0.0937	0.2168	0.117	0.5685
0.3252	0.0604	0.2973	0.0149	0.6213
0.3569	0.1218	0.1806	0.1246	0.5663
0.3957	0.1178	0.2215	0.0747	0.5796
0.3635	0.0733	0.3364	-0.0143	0.5955
0.3479	0.1218	0.2074	0.0869	0.5749
0.3551	0.0412	0.3788	-0.0253	0.5976
0.314	-0.014	0.5037	-0.121	0.625
0.3339	-0.0357	0.5268	-0.1112	0.6127
0.3414	0.1571	0.0861	0.2142	0.5306
0.3205	0.1302	0.1563	0.1596	0.5423
0.3467	0.1309	0.1512	0.1646	0.5466
0.379	0.0939	0.2279	0.1007	0.5723
0.3784	0.1828	0.0817	0.1827	0.5489
0.3569	0.1226	0.2224	0.0623	0.5853
0.3831	0.0592	0.3451	-0.0121	0.6006
0.459	0.0544	0.3291	0.0135	0.5941
0.3829	0.047	0.3782	-0.0405	0.6073
0.3724	0.0788	0.3147	0.0156	0.5827
0.3596	0.0964	0.2789	0.0633	0.5518
0.3289	0.0744	0.2784	0.0857	0.549
0.3268	-0.0074	0.4425	-0.0655	0.6181
0.336	-0.0097	0.4518	-0.0744	0.621
0.3901	0.0134	0.4182	-0.0581	0.6173
0.3446	0.0858	0.2695	0.0717	0.5669
0.3643	0.1088	0.2137	0.0918	0.577
0.4286	0.0832	0.2801	0.0618	0.567
0.4123	0.058	0.3162	0.0244	0.5932
0.4299	0.0921	0.236	0.1029	0.562
0.4209	0.0821	0.2682	0.0555	0.588
0.4032	0.0797	0.2498	0.0982	0.565
0.3358	0.0926	0.2541	0.0743	0.5734
0.3856	0.0715	0.257	0.1056	0.5582
0.3728	0.1522	0.12	0.2187	0.5037
0.3074	0.1724	0.0998	0.2355	0.4859
0.2213	0.0717	0.3663	-0.0358	0.5945
0.1965	0.0427	0.4807	-0.1541	0.6249
0.214	0.1519	0.2576	0.0298	0.5495
0.2446	0.1807	0.156	0.1678	0.4854
0.2515	0.1901	0.1185	0.2063	0.4758
0.2422	0.1194	0.267	0.0647	0.5406
0.2461	0.1453	0.2326	0.0813	0.5328
0.2235	0.0811	0.3661	0.0241	0.5199
0.186	0.1142	0.347	0.0774	0.4545
0.151	0.2003	0.2851	0.1735	0.3312
0.1309	0.1255	0.4226	0.0411	0.4022
0.1248	0.0683	0.5466	-0.0683	0.4448
0.1116	0.1658	0.3664	0.0317	0.4363
0.1097	0.2128	0.2383	0.1331	0.4133
0.1132	0.2143	0.2244	0.151	0.4095
0.0963	0.1049	0.4347	0.0315	0.4261
0.0961	0.0865	0.514	-0.0592	0.4582
0.0993	0.1664	0.4093	0.0094	0.4057
0.1028	0.1646	0.411	-0.0917	0.5101
0.1044	0.1502	0.376	-0.0039	0.4678
0.1184	0.2645	0.163	0.1112	0.4522
0.1093	0.2854	0.1287	0.1401	0.4348
0.5016	0.0673	0.3043	-0.0215	0.644
0.5458	0.0639	0.3087	-0.0201	0.6412
0.584	0.1118	0.1924	0.1088	0.5791
0.5261	0.1118	0.1978	0.102	0.5794
0.5138	0.0541	0.3311	-0.0337	0.6391
0.5874	-0.0004	0.4589	-0.1382	0.6718
0.5727	0.0214	0.4029	-0.0824	0.6512
0.5849	0.0207	0.4071	-0.0829	0.6488
0.6837	0.0962	0.2258	0.1134	0.5591
0.6125	0.0029	0.4276	-0.024	0.5901
0.5675	0.0421	0.3562	0.05	0.544
0.4939	0.0405	0.4093	-0.0184	0.5631
0.573	0.0019	0.4677	-0.1094	0.6346
0.5332	0.0194	0.406	-0.0734	0.6445
0.5088	0.0376	0.3518	-0.0389	0.6447
0.5341	0.0501	0.3204	-0.0231	0.6454
0.5348	0.0127	0.4273	-0.1222	0.676
0.5625	0.0281	0.4199	-0.1581	0.7028
0.5519	0.0505	0.3527	-0.0901	0.6779
0.6734	0.1042	0.2425	0.0095	0.6344
0.7233	0.076	0.2916	-0.001	0.6253
0.7098	0.0885	0.2941	-0.0058	0.6155
0.5944	0.1066	0.2724	0.0136	0.6037
0.5692	0.0759	0.3443	-0.0337	0.6092
0.6809	0.0565	0.385	-0.0692	0.6237
0.7182	0.0545	0.3855	-0.0601	0.6142
0.6335	0.0456	0.3983	-0.0773	0.6268
0.6198	0.0946	0.3109	-0.0106	0.5989
0.5828	0.1014	0.3171	-0.0344	0.6104
0.6313	0.0869	0.3675	-0.0492	0.5874
0.6844	0.0235	0.4217	-0.0317	0.5791
0.6789	0.0864	0.2912	0.0854	0.5293
0.6224	0.0698	0.3088	0.0532	0.5604
0.5955	0.061	0.336	0.0097	0.5863
0.6133	0.0318	0.343	0.0409	0.5742
0.6517	0.0152	0.3715	0.0193	0.5843
0.7391	-0.0038	0.4054	-0.0111	0.6011
0.8854	0.0259	0.356	0.0047	0.6054
0.9312	0.0397	0.3421	-0.0087	0.6186
0.8922	0.0504	0.3208	-0.013	0.6333
0.7194	0.0618	0.2812	0.0083	0.6387
0.8006	0.0339	0.3375	-0.0152	0.6341
0.9139	-0.0263	0.4359	-0.0462	0.6262
0.8114	0.0211	0.3505	0.0277	0.5905
0.6753	0.007	0.3948	-0.0442	0.6352
0.6781	0.0927	0.2228	0.0594	0.6176
0.6484	-0.0175	0.4148	-0.084	0.6784
0.791	-0.0312	0.4145	-0.0626	0.6726
0.8067	-0.0126	0.3788	-0.0307	0.6572
0.6036	0.0272	0.311	0.0137	0.6407
0.7181	0.0352	0.3177	-0.0252	0.6649
0.7083	0.0783	0.237	0.0521	0.625
0.6275	0.1244	0.1786	0.1205	0.5704
0.4335	0.1311	0.1739	0.1696	0.5175
0.5764	-0.0487	0.4959	-0.1072	0.6541
0.6282	0.0045	0.3772	-0.0676	0.682
0.5256	0.0495	0.2998	-0.04	0.6853
0.4935	0.1086	0.1789	0.0636	0.6431
0.5662	0.0449	0.269	0.0396	0.6389
0.6416	-0.0402	0.4584	-0.0908	0.6664
0.6428	-0.0778	0.5291	-0.123	0.6641
0.6487	-0.1094	0.6097	-0.1882	0.6806
0.6011	0.0513	0.3078	-0.0037	0.64
0.4801	0.0597	0.323	-0.0382	0.6499
0.5391	-0.001	0.402	-0.06	0.6505
0.5714	0.0109	0.3665	0.0183	0.5952
0.5891	-0.0046	0.4363	-0.0905	0.653
0.5786	0.0361	0.3653	-0.0176	0.6107
0.6167	0.0229	0.3996	-0.0485	0.6194
0.6398	0.0311	0.3868	-0.0428	0.6184
0.6507	0.0803	0.2682	0.0482	0.5987
0.5901	0.0544	0.3228	0.0004	0.6182
0.5732	0.09	0.2248	0.0789	0.5999
0.5498	0.0334	0.3404	-0.0257	0.6457
0.4452	0.0223	0.3626	-0.0401	0.6491
0.4478	0.0304	0.3605	-0.0329	0.6366
0.5593	0.0624	0.2931	0.0427	0.596
0.686	-0.0171	0.4129	0.0146	0.5795
0.6633	0.002	0.355	0.0819	0.5546
0.6649	0.0141	0.3396	0.0934	0.5443
0.5635	0.0817	0.2342	0.142	0.5349
0.4961	0.0637	0.2841	0.0615	0.5844
0.5395	0.1171	0.1475	0.1639	0.5634
0.6339	0.1234	0.1285	0.188	0.5521
0.717	0.1081	0.1727	0.1813	0.5305
0.5998	0.0474	0.273	0.1485	0.5225
0.5055	0.0566	0.2879	0.1119	0.5372
0.5581	0.0344	0.3378	0.0898	0.5321
0.5805	0.0233	0.3777	0.0411	0.5511
0.6342	0.0073	0.4071	0.0229	0.5542
0.4838	0.0167	0.3787	0.0491	0.5483
0.4636	0.0313	0.3519	0.0759	0.5339
0.4805	0.0661	0.2852	0.1254	0.5174
0.4797	0.0154	0.3704	0.0738	0.5339
0.6312	0.0198	0.3635	0.0746	0.5338
0.363	0.0434	0.2701	0.0814	0.5968
0.3626	0.015	0.3872	-0.0374	0.63
0.3507	0.0989	0.2369	0.0843	0.573
0.3074	0.0904	0.2579	0.0709	0.5748
0.266	0.1133	0.1629	0.1694	0.5492
0.3018	0.0786	0.2428	0.1055	0.5689
0.3277	0.0439	0.3199	0.0486	0.5791
0.3093	-0.0703	0.5717	-0.133	0.623
0.2945	-0.0264	0.4621	-0.0413	0.5978
0.3078	0.0328	0.3434	0.0655	0.5495
0.3568	0.0036	0.3791	0.0687	0.5442
0.3139	-0.026	0.4359	0.0078	0.5762
0.32	0.0128	0.4195	-0.0323	0.5944
0.3164	0.0128	0.4313	-0.0432	0.5917
0.2908	0.0205	0.4265	-0.0297	0.5761
0.3066	0.0751	0.2881	0.0921	0.5389
0.3011	0.0452	0.2974	0.1119	0.5395
0.3149	0.0403	0.3076	0.0881	0.5581
0.3102	-0.0067	0.4091	-0.0056	0.5962
0.3106	0.0597	0.2982	0.0304	0.6055
0.333	0.0211	0.3841	-0.0588	0.6481
0.3873	0.0801	0.2441	0.0636	0.606
0.364	0.1189	0.1572	0.1266	0.5901
0.3957	0.1293	0.1361	0.1457	0.5816
0.3842	0.124	0.1636	0.1146	0.5891
0.3544	0.0684	0.2997	0.0083	0.6163
0.3564	0.0174	0.3558	-0.0223	0.6392
0.3688	0.0349	0.3245	-0.0016	0.6331
0.3344	0.0543	0.3088	0.0201	0.6107
0.3233	0.1068	0.2059	0.1156	0.5654
0.3007	0.0654	0.2895	0.0335	0.607
0.2924	0.1188	0.1619	0.1257	0.5853
0.3223	0.099	0.2054	0.0844	0.6033
0.3317	0.0709	0.2588	0.0382	0.6241
0.354	0.0558	0.3141	-0.0177	0.6401
0.3759	0.0217	0.4059	-0.0918	0.6559
0.3627	0.1367	0.1731	0.1102	0.5684
0.3407	0.1033	0.2295	0.0894	0.5679
0.3281	-0.0293	0.5126	-0.1129	0.6201
0.3297	-0.0042	0.4525	-0.0523	0.5954
0.3499	0.0263	0.3934	-0.018	0.5895
0.3415	0.0387	0.3742	-0.0094	0.588
0.3293	0.0593	0.3225	0.0255	0.5877
0.3212	-0.0064	0.4235	-0.0091	0.5835
0.3548	0.1309	0.212	0.0836	0.5678
0.3684	0.1587	0.1456	0.1271	0.5602
0.407	0.0605	0.3417	-0.0092	0.5999
0.4416	0.1105	0.2116	0.0967	0.5748
0.3827	0.0537	0.36	-0.0246	0.6039
0.3104	0.0924	0.2861	0.0416	0.5717
0.368	0.0583	0.3466	0.0259	0.5609
0.3213	0.0326	0.3696	0.0327	0.5588
0.3285	0.0347	0.3617	0.0184	0.5736
0.3902	-0.0701	0.593	-0.1802	0.648
0.3438	-0.0511	0.5749	-0.182	0.6504
0.3028	-0.0242	0.5226	-0.1464	0.6411
0.4416	0.0341	0.3825	-0.0288	0.6032
0.4527	0.0598	0.3231	0.0286	0.5806
0.3834	0.0673	0.3026	0.0456	0.576
0.3671	0.0777	0.258	0.0934	0.5637
0.371	0.078	0.2572	0.094	0.5636
0.365	0.0839	0.2267	0.1186	0.5625
0.358	0.0868	0.262	0.0718	0.5737
0.3559	0.1693	0.0716	0.2509	0.5017
0.3436	0.1487	0.1314	0.2021	0.5127
0.3138	0.1211	0.2046	0.1407	0.5275
0.2429	0.0741	0.3397	-0.0297	0.6111
0.238	0.0088	0.5071	-0.1662	0.6448
0.2389	0.0441	0.4557	-0.1242	0.6141
0.2417	0.1584	0.1932	0.1503	0.4905
0.2329	0.1254	0.2241	0.158	0.4832
0.239	0.125	0.2437	0.1289	0.4943
0.2429	0.0418	0.4265	-0.0277	0.5522
0.2273	0.0235	0.5387	-0.1082	0.5408
0.1974	0.0397	0.561	-0.0955	0.4899
0.1417	0.0874	0.4847	-0.0058	0.4276
0.1317	0.1172	0.4175	0.0368	0.4202
0.1293	0.0955	0.4664	-0.0016	0.433
0.1135	0.0955	0.4664	-0.0016	0.433
0.1202	0.1989	0.267	0.124	0.4078
0.1152	0.2151	0.2228	0.1544	0.4046
0.1076	0.191	0.2747	0.1193	0.4147
0.1075	0.0479	0.572	-0.0819	0.462
0.1068	0.2192	0.2577	0.1566	0.3662
0.099	0.213	0.3325	0.0449	0.4011
0.1023	0.2344	0.2973	0.0489	0.4147
0.0922	0.2299	0.2115	0.1714	0.3774
0.0914	0.1722	0.3176	0.065	0.4351
0.0869	0.3374	-0.0286	0.3676	0.3111
0.5663	0.0868	0.2744	-0.0085	0.6419
0.4555	0.1813	0.0705	0.1949	0.546
0.4725	0.1834	0.0593	0.2136	0.5359
0.4815	0.1592	0.127	0.154	0.5497
0.487	0.0364	0.4039	-0.0717	0.6247
0.5255	0.0362	0.4042	-0.0718	0.6247
0.5407	0.1578	0.1476	0.1702	0.5169
0.594	0.1319	0.2015	0.1337	0.5258
0.6636	0.0243	0.4129	-0.0013	0.5586
0.5776	0.0038	0.4511	-0.0236	0.5615
0.5516	0.012	0.4339	-0.0049	0.5512
0.6082	0.0119	0.4329	-0.0103	0.5581
0.5736	0.0907	0.2747	0.0631	0.5653
0.5512	0.0911	0.2536	0.0326	0.6195
0.4891	0.0705	0.2736	0.0206	0.6293
0.5785	0.1184	0.1738	0.0713	0.6279
0.5586	0.0916	0.2671	-0.0102	0.6437
0.5868	0.0926	0.2976	-0.0524	0.6571
0.6094	0.0573	0.3365	-0.0683	0.6677
0.6071	0.117	0.2166	0.0407	0.6179
0.6518	0.0881	0.2666	0.0217	0.6156
0.6348	0.0807	0.2909	0.0156	0.6054
0.6115	0.0572	0.3521	-0.0267	0.6114
0.66	0.0304	0.4046	-0.0606	0.6172
0.7791	0.0321	0.4114	-0.08	0.6296
0.8292	0.0348	0.405	-0.064	0.6164
0.7396	0.0397	0.402	-0.0741	0.6253
0.7756	0.0798	0.3461	-0.0376	0.6059
0.6525	0.072	0.3931	-0.0872	0.6184
0.6842	0.0557	0.408	-0.0703	0.6021
0.7205	0.0412	0.3725	0.0044	0.574
0.7226	0.0553	0.3413	0.033	0.5629
0.6402	0.0802	0.2936	0.0718	0.5469
0.5509	0.0741	0.2939	0.0683	0.5573
0.6406	0.028	0.3486	0.041	0.5739
0.8082	0.0181	0.3534	0.0481	0.5714
0.8944	0.0181	0.3534	0.0481	0.5714
0.8227	0.0427	0.3306	0.0332	0.5839
0.7185	0.063	0.296	0.0423	0.5894
0.5861	0.0853	0.2781	-0.0048	0.6331
0.5551	0.0868	0.269	0.0022	0.6343
0.693	0.0508	0.2996	0.0165	0.6249
0.955	-0.0484	0.4728	-0.0714	0.6373
0.7747	-0.0057	0.3811	0.0244	0.5899
0.738	0.0244	0.3461	0.0229	0.5976
0.7302	0.027	0.3281	0.0097	0.6268
0.6726	-0.0303	0.4245	-0.0691	0.6657
0.8291	-0.0238	0.3948	-0.0437	0.6668
0.5855	0.0717	0.2218	0.0967	0.6025
0.4178	0.1238	0.1435	0.1286	0.5962
0.475	0.0764	0.2763	-0.0449	0.6855
0.7035	0.046	0.3186	-0.0591	0.6878
0.7071	0.1201	0.1931	0.0655	0.6133
0.5191	0.0774	0.2826	0.0715	0.561
0.4157	0.1013	0.2666	0.1415	0.4842
0.5527	0.0264	0.3126	0.037	0.6186
0.5399	0.0356	0.3013	-0.0039	0.6619
0.4943	0.0976	0.1947	0.0538	0.6503
0.4683	0.0549	0.2777	0.0137	0.6475
0.4965	-0.0654	0.5199	-0.1421	0.6819
0.5506	-0.0858	0.544	-0.1345	0.6687
0.5464	-0.0524	0.4629	-0.0688	0.6503
0.5545	0.097	0.2236	0.0466	0.6292
0.5172	0.0783	0.2805	-0.0052	0.6432
0.3956	0.0995	0.2615	-0.0107	0.6449
0.474	0.0448	0.3696	-0.0811	0.6596
0.5289	-0.0027	0.444	-0.1138	0.6672
0.6192	0.0163	0.3998	-0.0539	0.6319
0.5972	0.0141	0.4085	-0.0617	0.6325
0.6188	0.0378	0.3709	-0.0429	0.628
0.5497	0.1562	0.1	0.1587	0.5787
0.5316	0.1069	0.1982	0.083	0.6059
0.4988	0.0751	0.2585	0.0408	0.6195
0.5996	0.0466	0.3101	0.0068	0.6301
0.6264	0.0409	0.3238	-0.0037	0.6328
0.4871	0.0357	0.3467	-0.0215	0.6338
0.4776	0.0167	0.3883	-0.0735	0.6631
0.5713	0.072	0.2707	0.0702	0.5781
0.6666	-0.0043	0.377	0.0597	0.5592
0.6519	0.0154	0.3226	0.1099	0.5454
0.5253	0.0567	0.2596	0.1442	0.5338
0.5141	0.0961	0.2125	0.1259	0.5605
0.5311	0.0737	0.2644	0.0753	0.581
0.6557	0.0866	0.2268	0.1089	0.5728
0.6684	0.0595	0.2332	0.1864	0.5133
0.6612	0.0666	0.2239	0.1989	0.5034
0.5393	0.0944	0.1989	0.183	0.5162
0.4894	0.0571	0.3001	0.1117	0.5254
0.5325	0.052	0.3181	0.0935	0.5292
0.578	0.0387	0.3599	0.0425	0.5507
0.5084	-0.0401	0.4886	-0.0209	0.5634
0.536	0.0039	0.413	0.0384	0.5369
0.5362	-0.0031	0.4093	0.0569	0.5299
0.511	0.0249	0.3504	0.0858	0.5315
0.6058	0.0332	0.3271	0.0966	0.5333
0.4235	0.0746	0.2155	0.1378	0.5641
0.4119	0.0491	0.2716	0.1198	0.5521
0.3939	0.0544	0.2562	0.1043	0.5782
0.3704	0.076	0.2504	0.1032	0.5658
0.3109	0.1055	0.2089	0.1135	0.5684
0.3004	0.0905	0.22	0.1242	0.5611
0.3148	0.047	0.327	0.035	0.5863
0.3103	-0.0353	0.4866	-0.0602	0.6047
0.3354	-0.048	0.5062	-0.0689	0.6063
0.3932	0.0256	0.3447	0.0773	0.5492
0.3771	-0.0207	0.4424	0.0144	0.5552
0.3884	-0.055	0.525	-0.0491	0.5717
0.3322	0.0051	0.436	-0.031	0.5801
0.3149	0.021	0.3894	-0.0174	0.6001
0.2923	-0.0037	0.4311	-0.0619	0.6273
0.3072	-0.0121	0.463	-0.0588	0.602
0.2937	0.0254	0.3602	0.0338	0.5735
0.2895	0.0036	0.3802	0.0503	0.5576
0.3071	0.0315	0.3358	0.0609	0.564
0.3088	0.1067	0.2323	0.0955	0.56
0.3391	0.12	0.2077	0.087	0.5785
0.3855	0.0234	0.4291	-0.0975	0.6392
0.3692	0.003	0.4551	-0.0917	0.6272
0.3465	-0.0199	0.4899	-0.1061	0.6304
0.3597	0.0708	0.3151	0.0033	0.6057
0.3518	0.1139	0.2487	0.0324	0.6007
0.3532	0.0758	0.3097	0.0012	0.6084
0.3688	0.0554	0.299	-0.0154	0.6555
0.3457	0.0048	0.4093	-0.0763	0.6551
0.3284	0.0936	0.2378	0.0854	0.5757
0.2851	0.0665	0.3223	0.0107	0.5893
0.2928	0.0039	0.4693	-0.13	0.6475
0.2958	-0.0114	0.4749	-0.1216	0.6529
0.2998	0.0647	0.282	0.0261	0.6202
0.3153	0.0424	0.3161	-0.0125	0.6469
0.3499	0.0209	0.3632	-0.0464	0.655
0.3539	0.0415	0.3486	-0.0456	0.6458
0.3557	0.0165	0.3977	-0.0721	0.6472
0.3618	0.115	0.2017	0.1193	0.5539
0.3317	0.0443	0.3218	0.0824	0.5404
0.3175	0.0198	0.3846	0.0367	0.549
0.3372	0.0191	0.4372	-0.0332	0.5702
0.4439	0.0038	0.4657	-0.084	0.6077
0.3724	0.0347	0.3634	0.0016	0.595
0.3101	-0.0352	0.4819	-0.0618	0.6069
0.3069	-0.0065	0.4299	-0.0183	0.5855
0.359	-0.0068	0.4319	-0.0204	0.5857
0.4719	0.0938	0.2612	0.071	0.5685
0.4282	0.0949	0.2428	0.0953	0.5622
0.3209	0.1006	0.2593	0.0702	0.5633
0.2884	0.0948	0.2797	0.0496	0.5676
0.31	0.0786	0.3047	0.0468	0.5638
0.3491	0.0583	0.3305	0.0409	0.5646
0.3223	0.0191	0.4089	-0.0165	0.5823
0.3093	-0.0706	0.6216	-0.2157	0.6575
0.314	0.0103	0.4665	-0.0885	0.6044
0.3352	0.0449	0.3839	-0.015	0.5791
0.4052	0.0428	0.3739	0.0003	0.5774
0.3941	0.0602	0.3252	0.0329	0.5749
0.3278	0.0714	0.3047	0.0361	0.5782
0.3472	0.068	0.2954	0.0539	0.572
0.3169	0.0905	0.2324	0.1094	0.5591
0.2814	0.0925	0.2209	0.1136	0.5638
0.3375	0.1514	0.1095	0.1826	0.5483
0.3799	0.1561	0.0898	0.2073	0.5384
0.3019	0.1492	0.1384	0.1912	0.515
0.2824	0.1193	0.2108	0.1344	0.5288
0.2813	0.0658	0.3254	0.0258	0.5763
0.2698	0.0645	0.3553	-0.0328	0.6069
0.2329	0.0478	0.4073	-0.081	0.6186
0.2267	0.2032	0.0836	0.2344	0.4709
0.2406	0.1344	0.2207	0.1507	0.4869
0.2514	0.1919	0.1398	0.2082	0.4519
0.2282	0.1668	0.2214	0.133	0.4707
0.214	-0.0055	0.6587	-0.1974	0.5415
0.1515	0.0299	0.5849	-0.103	0.4831
0.1321	0.1257	0.3632	0.0667	0.4366
0.1245	0.0938	0.4706	-0.0048	0.4339
0.123	0.1452	0.3598	0.0885	0.4028
0.1109	0.2333	0.1746	0.2411	0.3471
0.1146	0.2067	0.2512	0.1383	0.4015
0.1334	0.1575	0.3965	0.0111	0.436
0.1207	0.1093	0.4804	-0.0443	0.4554
0.1124	0.1044	0.5178	-0.092	0.4649
0.0964	0.1128	0.5047	-0.0836	0.4576
0.1101	0.1252	0.4663	-0.0265	0.4282
0.107	0.1692	0.3026	0.1487	0.3683
0.0939	0.2199	0.1707	0.2397	0.355
0.0807	0.2593	0.0982	0.3042	0.3219
0.4542	0.1579	0.1472	0.1239	0.5653
0.4191	0.1318	0.2	0.0888	0.571
0.4334	0.1298	0.1979	0.0998	0.5637
0.4043	0.1152	0.2548	0.0692	0.5534
0.4364	0.172	0.1559	0.1328	0.533
0.4543	0.1237	0.2403	0.0922	0.537
0.5081	0.0645	0.3656	0.0406	0.5241
0.5045	0.0929	0.2921	0.1234	0.4855
0.5207	0.1187	0.2328	0.1676	0.4746
0.5817	0.1052	0.2637	0.1388	0.4854
0.5841	0.0042	0.4571	-0.0307	0.5609
0.837	0.0024	0.4438	-0.0256	0.5714
0.7578	0.1302	0.1826	0.1485	0.5307
0.6071	0.1465	0.1554	0.1226	0.5702
0.5556	0.0547	0.3479	-0.06	0.6496
0.5791	0.0633	0.3214	-0.0446	0.6511
0.5506	0.0486	0.3902	-0.105	0.6576
0.6533	0.0627	0.3676	-0.0868	0.6525
0.6322	0.0627	0.3455	-0.0587	0.6453
0.5888	0.0526	0.3526	-0.0522	0.6414
0.6009	0.0711	0.3061	0.003	0.6135
0.7028	0.0718	0.2902	0.0358	0.5962
0.8184	0.0342	0.3835	-0.0408	0.6164
0.9002	0.0223	0.4102	-0.0578	0.6163
0.92	-0.0251	0.5288	-0.1514	0.6392
0.9012	0.0221	0.4351	-0.0653	0.5993
0.8647	0.0418	0.3981	-0.0491	0.6025
0.7999	0.0662	0.3482	-0.0044	0.5829
0.6813	0.0561	0.3847	-0.0394	0.5927
0.6356	0.0555	0.3796	-0.0254	0.584
0.6717	0.0489	0.3549	0.0233	0.5649
0.704	0.0717	0.2984	0.068	0.5536
0.5854	0.126	0.2073	0.1198	0.5409
0.599	0.1315	0.1824	0.1396	0.5418
0.8107	0.0446	0.3133	0.0667	0.5688
0.9319	0.0324	0.3296	0.0533	0.5771
0.8665	0.0421	0.3121	0.0712	0.5666
0.7009	0.0782	0.2588	0.0981	0.5551
0.6078	0.1128	0.1873	0.1457	0.5439
0.5962	0.0754	0.2281	0.0901	0.5988
0.5906	0.0514	0.3058	0.0088	0.6285
0.7257	0.0062	0.3802	-0.0218	0.628
1	-0.0513	0.4721	-0.0644	0.6344
0.8337	-0.0497	0.4692	-0.056	0.6265
0.7566	-0.0103	0.4187	-0.0431	0.6256
0.7419	-0.0221	0.4381	-0.0634	0.6403
0.692	0.0241	0.3202	0.0205	0.6249
0.8307	-0.0093	0.3719	-0.0249	0.6564
0.6293	0.0731	0.2836	0.0259	0.6108
0.4923	0.0851	0.2695	0.0289	0.6118
0.4486	0.008	0.4344	-0.1588	0.7117
0.6129	0.0548	0.2996	-0.0417	0.6808
0.7647	0.1016	0.2163	0.0615	0.6146
0.5506	0.0547	0.3317	0.0264	0.5793
0.415	-0.0189	0.5265	-0.1173	0.6041
0.4597	0.038	0.4198	0.0332	0.505
0.505	-0.0315	0.4217	-0.0281	0.6326
0.526	0.0291	0.3164	0.0075	0.6418
0.5357	-0.0402	0.4576	-0.0861	0.6644
0.647	-0.0578	0.4922	-0.1028	0.6626
0.661	-0.0355	0.4209	-0.0345	0.6427
0.5472	-0.0311	0.4137	-0.0316	0.6413
0.5136	0.0848	0.2425	0.0291	0.6387
0.4689	0.0253	0.3912	-0.1022	0.6833
0.4362	-0.032	0.5123	-0.1978	0.7132
0.4855	0.0099	0.4202	-0.1099	0.6747
0.5336	0.0051	0.4033	-0.0642	0.651
0.5728	-0.0044	0.4332	-0.0874	0.6533
0.5901	0.0334	0.3384	-0.0116	0.6342
0.5986	0.0849	0.2371	0.0685	0.6023
0.5402	0.1237	0.1463	0.1354	0.5896
0.5523	0.103	0.1926	0.0972	0.6027
0.6461	0.0702	0.2635	0.0376	0.6237
0.6293	0.0133	0.3701	-0.0376	0.6476
0.8588	-0.0071	0.4173	-0.0627	0.6468
0.6693	0.0357	0.3467	-0.0215	0.6338
0.4727	0.0165	0.3901	-0.0813	0.6676
0.515	-0.0127	0.4508	-0.1224	0.6767
0.5634	0.0087	0.3746	-0.0246	0.6364
0.669	0.0808	0.1909	0.1904	0.5307
0.6105	0.0846	0.1853	0.1965	0.5263
0.5542	0.0301	0.3124	0.0864	0.5647
0.518	0.0522	0.33	0.0302	0.5818
0.5832	0.0666	0.2845	0.0577	0.5841
0.6605	-0.025	0.4194	0.0319	0.5682
0.7666	-0.0188	0.4008	0.047	0.565
0.5721	-0.0134	0.3852	0.0782	0.5414
0.4713	0.0543	0.2918	0.1075	0.5398
0.4805	0.0628	0.2741	0.1214	0.5345
0.5009	0.0735	0.2817	0.0922	0.5436
0.4795	-0.0115	0.4521	-0.0112	0.5634
0.5519	0.0061	0.4098	0.0424	0.534
0.6027	-0.0073	0.4156	0.0518	0.5334
0.565	0.0234	0.3639	0.0626	0.5433
0.5821	0.0356	0.3074	0.1195	0.5312
0.3825	0.0975	0.1684	0.122	0.6003
0.358	0.182	-0.012	0.2983	0.5185
0.3963	0.0866	0.2131	0.1225	0.5679
0.3667	0.0311	0.2981	0.1092	0.5537
0.4086	0.0399	0.2749	0.1294	0.5496
0.3517	0.0451	0.3055	0.0802	0.5644
0.3577	0.0147	0.3696	0.0186	0.5928
0.3163	0.0081	0.3951	-0.0084	0.5982
0.2653	-0.0424	0.4759	-0.0465	0.6059
0.2712	-0.0223	0.4465	-0.0138	0.583
0.3439	0.0077	0.3854	0.046	0.5555
0.4029	0.0298	0.3309	0.0977	0.5381
0.4468	-0.0353	0.5078	-0.055	0.5734
0.369	-0.0393	0.532	-0.0834	0.58
0.339	0.0028	0.4441	-0.0392	0.5818
0.3081	-0.0168	0.4667	-0.0861	0.6248
0.2985	0.0605	0.2998	0.0337	0.598
0.3048	0.002	0.4013	-0.02	0.611
0.3328	0.0569	0.2814	0.0974	0.5584
0.3346	0.0666	0.2656	0.1361	0.5236
0.3177	0.0513	0.3215	0.0498	0.5709
0.3587	0.069	0.3413	0.0093	0.5737
0.429	0.0559	0.3652	-0.0357	0.6071
0.4238	0.0819	0.308	0.0169	0.5853
0.3568	0.1317	0.2162	0.0799	0.5658
0.3238	0.1563	0.1954	0.0652	0.5796
0.2981	0.1274	0.2512	0.0158	0.603
0.3224	0.1163	0.2745	-0.0056	0.6121
0.3815	0.1145	0.2476	0.0334	0.6003
0.3919	0.1213	0.1962	0.0905	0.5847
0.3781	0.0492	0.3399	0.0003	0.6038
0.3544	0.0612	0.3315	0.0064	0.591
0.2844	0.0349	0.4169	-0.0775	0.6163
0.3178	0.0319	0.4564	-0.1297	0.6335
0.3199	-0.0109	0.4809	-0.1248	0.649
0.3781	-0.0086	0.4609	-0.1009	0.6439
0.3926	0.0546	0.2893	0.0372	0.6115
0.3796	0.0658	0.2637	0.0557	0.6064
0.3818	0.0469	0.3188	-0.0187	0.6459
0.3553	0.0174	0.3764	-0.0424	0.6417
0.375	-0.003	0.4087	-0.0471	0.6373
0.358	0.0468	0.3072	0.1	0.5366
0.3345	0.0535	0.3067	0.1113	0.5199
0.3267	0.0237	0.4383	-0.0256	0.5577
0.3556	0.1628	0.1472	0.1582	0.524
0.4143	0.1369	0.1665	0.1659	0.5247
0.3973	0.1057	0.2147	0.1444	0.5286
0.3395	0.0957	0.2437	0.1183	0.5345
0.3218	0.0395	0.3597	0.0128	0.5802
0.4006	0.1147	0.2144	0.1241	0.5408
0.3722	0.1127	0.2145	0.133	0.5333
0.2961	0.0726	0.33	0.0458	0.5465
0.2794	0.0761	0.3113	0.0461	0.5586
0.3188	0.0549	0.3471	0.0166	0.5751
0.3527	0.1152	0.1871	0.14	0.5511
0.3551	0.1466	0.128	0.1813	0.5375
0.3082	0.0248	0.4301	-0.0579	0.5979
0.3223	0.0171	0.4394	-0.051	0.5877
0.3536	0.0322	0.4083	-0.0302	0.581
0.4013	0.0347	0.3969	-0.0184	0.5793
0.3676	-0.0256	0.5097	-0.105	0.6129
0.3339	-0.0207	0.4603	-0.0573	0.607
0.3838	0.0363	0.362	0.0076	0.5835
0.3016	0.1173	0.1828	0.1602	0.5282
0.3375	0.0879	0.2356	0.0993	0.5669
0.3052	0.1071	0.1778	0.1511	0.5527
0.3461	0.1712	0.0616	0.2324	0.5245
0.3247	0.1032	0.2231	0.1165	0.5519
0.2976	-0.0074	0.4099	0.0334	0.5573
0.2984	0.0277	0.3838	0.018	0.5631
0.2508	0.0616	0.3362	0.0343	0.5604
0.2121	0.1179	0.2607	0.0636	0.552
0.2131	0.1954	0.1014	0.2215	0.4744
0.2257	0.158	0.1955	0.1818	0.4587
0.2325	0.1485	0.2256	0.1591	0.4605
0.2147	0.1002	0.3853	0.0244	0.4837
0.1628	0.1346	0.3905	0.1317	0.338
0.1667	0.0299	0.5849	-0.103	0.4831
0.1424	0.1095	0.489	-0.0878	0.4818
0.1376	0.1358	0.3997	0.021	0.4393
0.1316	0.1229	0.4135	0.0472	0.4135
0.1257	0.1576	0.339	0.0995	0.4008
0.1243	0.2058	0.2433	0.1861	0.3608
0.1093	0.1512	0.4137	0.0359	0.3981
0.1097	0.1352	0.4988	-0.0428	0.4056
0.118	0.09	0.5478	-0.1002	0.4625
0.1116	0.2492	0.213	0.1168	0.4137
0.1132	0.1863	0.2826	0.0939	0.4268
0.1032	0.1654	0.3578	0.0413	0.4244
0.104	0.1044	0.4112	0.0778	0.3959
0.0882	0.1367	0.2995	0.1825	0.3658
0.092	0.0653	0.4965	0.0378	0.3865
0.4631	0.0693	0.3543	-0.0221	0.5951
0.4524	0.0025	0.4695	-0.0852	0.6068
0.4487	0.1091	0.252	0.0909	0.5403
0.3843	0.1088	0.2624	0.0818	0.5391
0.4345	0.1446	0.1958	0.1218	0.53
0.4441	0.162	0.1601	0.1789	0.4911
0.4479	0.0518	0.3853	0.0318	0.5257
0.4601	0.0577	0.3493	0.0949	0.4908
0.5453	0.1082	0.2542	0.1527	0.4775
0.6003	0.0246	0.413	0.0011	0.5541
0.6277	0.0316	0.3904	0.0144	0.5558
0.7423	0.025	0.4003	0.0014	0.5657
0.6758	0.0806	0.2815	0.0838	0.5455
0.5936	0.1313	0.2056	0.103	0.555
0.526	0.119	0.2456	0.0554	0.5735
0.4364	0.0752	0.3348	-0.0281	0.6125
0.4446	0.1301	0.2193	0.0556	0.5883
0.5533	0.1142	0.2565	0.0277	0.5956
0.6173	0.0929	0.2942	0.0061	0.5997
0.6195	0.1051	0.2528	0.0386	0.5967
0.6262	0.0638	0.3279	-0.0155	0.6166
0.7298	0.044	0.3552	-0.013	0.6087
0.8946	0.0008	0.4427	-0.073	0.6247
0.8095	0.0153	0.3971	-0.0241	0.6052
0.7935	0.0063	0.4675	-0.0825	0.602
0.7938	0.0396	0.4034	-0.0257	0.576
0.8285	0.0538	0.3712	0.0072	0.5612
0.7353	0.042	0.3811	0.0102	0.5592
0.6799	0.0628	0.3614	0.0025	0.5667
0.6683	0.0332	0.4367	-0.0586	0.5819
0.5832	0.0644	0.3708	0.0031	0.555
0.648	0.0454	0.3632	0.0192	0.5642
0.6554	0.1014	0.2357	0.1203	0.5338
0.7366	0.1068	0.2065	0.1474	0.5333
0.8291	0.0845	0.2473	0.1074	0.5549
0.829	0.0715	0.2671	0.085	0.5701
0.7431	0.0427	0.3269	0.0247	0.5984
0.7539	0.1016	0.2128	0.128	0.5485
0.7512	0.0687	0.2764	0.0605	0.5854
0.7336	0.1111	0.1534	0.1622	0.5649
0.845	0.0624	0.262	0.0725	0.5959
0.9189	0.0525	0.2849	0.0763	0.5783
0.9834	0.0548	0.2781	0.0887	0.5694
0.9731	0.0248	0.3192	0.0745	0.5716
0.7728	0.031	0.3213	0.0372	0.6006
0.7448	0.0037	0.3782	-0.0193	0.6285
0.7455	-0.0181	0.4221	-0.0579	0.6451
0.7765	-0.0171	0.4112	-0.0511	0.6486
0.7836	-0.0101	0.3966	-0.0407	0.6466
0.5386	0.0783	0.2747	0.0426	0.5998
0.5105	0.0399	0.3721	-0.0725	0.6568
0.5688	0.1036	0.2004	0.0806	0.6097
0.7842	0.1307	0.1378	0.1391	0.5881
0.5803	0.1537	0.1158	0.156	0.5655
0.4703	0.1088	0.2593	0.0474	0.5763
0.4783	-0.0317	0.557	-0.1412	0.6096
0.4477	-0.0131	0.4193	-0.0019	0.5913
0.623	-0.0287	0.4416	-0.0298	0.612
0.8332	-0.0164	0.3903	0.0153	0.6043
1	-0.0222	0.3704	0.0497	0.5937
0.8649	0.0512	0.236	0.1286	0.576
0.6033	0.0654	0.2297	0.1046	0.5915
0.4916	0.1427	0.1165	0.165	0.5686
0.583	0.0908	0.241	0.0545	0.6096
0.591	0.0382	0.3361	-0.0158	0.6386
0.4859	0.0427	0.3202	0.0003	0.6352
0.5142	0.0269	0.3383	0.0111	0.6186
0.5616	0.0133	0.364	-0.0051	0.6217
0.6083	0.0122	0.3597	-0.0065	0.6279
0.6007	0.0361	0.3275	0.0066	0.6217
0.5478	0.0905	0.2159	0.0819	0.6043
0.5544	0.1143	0.1655	0.1181	0.5973
0.724	0.0852	0.2141	0.0851	0.6126
0.6748	0.0177	0.3292	0.0396	0.6065
0.7964	0.028	0.3098	0.0583	0.597
0.665	0.0871	0.2069	0.1142	0.5847
0.4497	0.0346	0.323	-0.0165	0.6529
0.4549	0.0405	0.3177	-0.0338	0.6702
0.4827	0.0224	0.3467	-0.0264	0.6522
0.6518	0.0998	0.167	0.1664	0.5602
0.6904	0.0913	0.1733	0.2034	0.525
0.7067	0.0866	0.1983	0.1959	0.5124
0.6067	0.0014	0.3998	0.0195	0.572
0.5403	0.075	0.2932	0.0533	0.5731
0.6075	-0.0174	0.4115	0.0319	0.5688
0.8263	0.0254	0.3116	0.1274	0.5292
0.6696	0.0103	0.3472	0.1138	0.5201
0.4232	0.0221	0.3432	0.0879	0.5392
0.4618	0.0389	0.3177	0.0938	0.5424
0.4838	0.0019	0.4062	0.0264	0.56
0.5473	-0.0889	0.571	-0.0666	0.578
0.4873	-0.0435	0.4848	0.0142	0.5374
0.524	-0.0462	0.5041	-0.0284	0.5645
0.5753	0.0189	0.3775	0.0513	0.5457
0.5539	0.06	0.3228	0.0617	0.5478
0.5465	0.0664	0.3103	0.0735	0.5422
0.3207	0.0539	0.2399	0.0983	0.6009
0.3251	0.102	0.1286	0.1871	0.5739
0.3076	0.1334	0.0933	0.2245	0.5372
0.3258	0.0822	0.2227	0.116	0.5698
0.3825	0.0201	0.3316	0.0739	0.5647
0.4032	0.0719	0.219	0.1467	0.5591
0.3374	0.0252	0.333	0.0578	0.582
0.4394	0.036	0.3067	0.069	0.5836
0.4272	-0.0025	0.3807	0.0283	0.5842
0.257	0.0724	0.243	0.1313	0.5445
0.2848	0.0535	0.3098	0.1025	0.5275
0.4085	0.0231	0.3798	0.0507	0.5407
0.4421	-0.013	0.4706	-0.0238	0.5575
0.3791	-0.0448	0.5399	-0.0898	0.5846
0.3119	-0.0161	0.5007	-0.0656	0.5709
0.319	-0.044	0.5506	-0.1162	0.6
0.3083	0.0614	0.3186	0.0489	0.5579
0.2996	0.1379	0.168	0.1451	0.5351
0.3146	0.0879	0.2955	0.0485	0.5593
0.3293	0.0918	0.2573	0.0982	0.5487
0.3355	-0.0207	0.5112	-0.0752	0.578
0.34	0.0092	0.4516	-0.0367	0.5689
0.3745	0.0625	0.3669	0.0032	0.5613
0.4238	0.1201	0.2309	0.0864	0.5542
0.4429	0.1138	0.2415	0.0752	0.5611
0.331	0.1455	0.1838	0.1103	0.5549
0.2646	0.1205	0.2549	0.0485	0.5722
0.2739	0.1203	0.2719	0.0023	0.6033
0.3097	0.132	0.2429	0.023	0.5992
0.3582	0.1304	0.1726	0.1145	0.5783
0.4053	0.0446	0.3493	-0.0058	0.6056
0.4321	-0.0011	0.4173	-0.0246	0.6008
0.4071	0.0614	0.3616	-0.0234	0.5925
0.379	0.035	0.4515	-0.1139	0.6196
0.3558	0.0516	0.4265	-0.1036	0.6177
0.3683	-0.0272	0.5585	-0.1952	0.6553
0.4023	-0.0071	0.4656	-0.1062	0.6416
0.373	0.0122	0.4142	-0.0624	0.6316
0.3349	0.0771	0.2684	0.0454	0.6025
0.3633	0.0393	0.3502	-0.0376	0.6412
0.3872	-0.0313	0.4986	-0.1397	0.6658
0.3959	-0.0316	0.4875	-0.116	0.6536
0.3823	0.0332	0.333	0.0766	0.5485
0.3226	0.014	0.4045	0.0172	0.5582
0.3014	0.0296	0.4177	-0.0047	0.5533
0.3303	0.1279	0.23	0.1012	0.5343
0.3154	0.1664	0.0971	0.2214	0.5059
0.3362	0.1055	0.1991	0.1452	0.5425
0.3428	0.0582	0.314	0.0561	0.5654
0.2908	0.0891	0.2725	0.0624	0.5707
0.331	0.1257	0.202	0.1209	0.546
0.3545	0.1222	0.2084	0.1322	0.5314
0.3291	0.0499	0.3717	0.0124	0.5612
0.3555	0.0857	0.274	0.0847	0.5496
0.3532	0.0943	0.2109	0.1458	0.5413
0.3596	0.1238	0.1572	0.1702	0.5448
0.3664	0.1802	0.0399	0.2544	0.5197
0.3292	0.194	0.0411	0.2692	0.4881
0.3165	0.0954	0.2691	0.0983	0.5303
0.3638	0.0795	0.3003	0.0776	0.5344
0.3634	0.0456	0.3626	0.0154	0.5714
0.4316	0.0442	0.3748	-0.0148	0.5875
0.4217	0.036	0.397	-0.0461	0.6035
0.363	0.1412	0.1988	0.1127	0.5377
0.374	0.1587	0.1595	0.1491	0.5238
0.3564	0.1439	0.1848	0.1236	0.5395
0.3119	0.0922	0.2265	0.1225	0.5489
0.3365	0.0892	0.1941	0.1559	0.5518
0.3197	-0.018	0.4182	0.0202	0.5724
0.2922	-0.0141	0.4117	0.0258	0.5692
0.2957	-0.0433	0.5131	-0.0466	0.5683
0.2468	0.1024	0.2533	0.1408	0.4956
0.2145	0.2173	0.0444	0.2945	0.4362
0.225	0.1519	0.2212	0.1475	0.4754
0.2272	0.1424	0.2315	0.1555	0.4658
0.2307	0.1289	0.2577	0.1435	0.4639
0.1936	0.1211	0.4127	0.132	0.3303
0.155	0.0159	0.6218	-0.0918	0.4505
0.1609	0.118	0.4541	-0.0494	0.4745
0.1403	0.1525	0.4127	-0.0349	0.4639
0.128	0.1776	0.3399	0.0819	0.394
0.1189	0.1073	0.4218	0.074	0.3927
0.111	0.2467	0.1129	0.2964	0.3373
0.1238	0.1768	0.3133	0.1323	0.3748
0.1197	0.1368	0.4382	0.0383	0.3828
0.1202	0.1758	0.4396	0.0298	0.3529
0.1253	0.2208	0.2642	0.1915	0.3206
0.1035	0.1754	0.3071	0.0495	0.4596
0.0935	0.1298	0.3747	0.0219	0.4641
0.0888	0.1601	0.3123	0.0903	0.4256
0.0926	0.1728	0.2932	0.1427	0.3839
0.0883	0.2424	0.1248	0.2717	0.3495
0.093	0.1272	0.4192	0.0369	0.4052
0.4941	-0.0069	0.4847	-0.0427	0.5556
0.4503	-0.0066	0.4907	-0.0577	0.5647
0.4691	0.044	0.3796	0.023	0.5462
0.454	0.0988	0.2831	0.068	0.5424
0.4075	0.1785	0.1448	0.1417	0.5279
[truncated: 47,354 more rows]
